# Supplementary material for: De novo Assembly of the Grass Carp Ctenopharyngodon idella Transcriptome to Identify miRNA Targets Associated with Motile Aeromonad Septicemia
Source: PLoS One. 2014 Nov 19;9(11):e112722. doi: 10.1371/journal.pone.0112722 (PMC4237362; doi:10.1371/journal.pone.0112722)
Supplement: Table S1 — Summary of unigene annotation against Nr, Nt, Pfam, KOG, Swiss-Prot, KO and GO database. (XLSX) [file pone.0112722.s001.xlsx]

## Sheet: Table S7
Genes	Gene Length	NR GI	NR ID	NR Score	NR Evalue	NR Description	NT GI	NT ID	NT Score	NT Evalue	NT Description	KEGG Protein	KEGG Score	KEGG Evalue	KO ID	KO Description	Http Link	Swissprot ID	Swissprot Score	Swissprot Evalue	Swissprot Description	PFAM ID	PFAM description	Gene Ontology Biological Pathway	BP Description	Gene Ontology Molecular Function	MF Description	Gene Ontology Cellular Component	CC Description	KOG ID	KOG Description
comp0_c0	334	--	--	--	--	--	--	--	--	--	--	--	--	--	--	--	--	--	--	--	--	PF07740	Spider potassium channel inhibitory toxin	GO:0009405	pathogenesis	GO:0008200	ion channel inhibitor activity	GO:0005576	extracellular region	--	--
comp0_c1	901	--	--	--	--	--	37496321	BX004983.8	95	2.53341e-40	Zebrafish DNA sequence from clone DKEY-7F3, complete sequence	--	--	--	--	--	--	--	--	--	--	PF07196	Flagellin hook IN motif	GO:0006928//GO:0043064	cellular component movement//flagellum organization	--	--	GO:0009288	bacterial-type flagellum	--	--
comp1000_c0	252	--	--	--	--	--	--	--	--	--	--	--	--	--	--	--	--	--	--	--	--	--	--	--	--	--	--	--	--	--	--
comp1000022_c0	852	--	--	--	--	--	33457036	BX294114.8	390	0	Zebrafish DNA sequence from clone DKEY-152J12 in linkage group 1, complete sequence	--	--	--	--	--	--	--	--	--	--	--	--	--	--	--	--	--	--	--	--
comp1000141_c0	352	--	--	--	--	--	--	--	--	--	--	--	--	--	--	--	--	--	--	--	--	--	--	--	--	--	--	--	--	--	--
comp1000142_c0	227	--	--	--	--	--	--	--	--	--	--	--	--	--	--	--	--	--	--	--	--	--	--	--	--	--	--	--	--	--	--
comp1000242_c0	435	--	--	--	--	--	112363043	BX957311.9	71	2.58338e-27	Zebrafish DNA sequence from clone DKEY-58F6 in linkage group 6, complete sequence	--	--	--	--	--	--	--	--	--	--	--	--	--	--	--	--	--	--	--	--
comp1000255_c0	209	--	--	--	--	--	--	--	--	--	--	--	--	--	--	--	--	--	--	--	--	--	--	--	--	--	--	--	--	--	--
comp1000276_c0	1133	--	--	--	--	--	--	--	--	--	--	--	--	--	--	--	--	--	--	--	--	--	--	--	--	--	--	--	--	--	--
comp1000319_c0	400	--	--	--	--	--	--	--	--	--	--	--	--	--	--	--	--	--	--	--	--	--	--	--	--	--	--	--	--	--	--
comp10004_c0	259	--	--	--	--	--	--	--	--	--	--	--	--	--	--	--	--	--	--	--	--	--	--	--	--	--	--	--	--	--	--
comp10007_c0	206	--	--	--	--	--	--	--	--	--	--	--	--	--	--	--	--	--	--	--	--	--	--	--	--	--	--	--	--	--	--
comp1000760_c0	208	--	--	--	--	--	--	--	--	--	--	--	--	--	--	--	--	--	--	--	--	--	--	--	--	--	--	--	--	--	--
comp1000784_c0	269	--	--	--	--	--	57975539	BX470183.5	94	2.48887e-40	Zebrafish DNA sequence from clone CH211-184M13 in linkage group 9, complete sequence	--	--	--	--	--	--	--	--	--	--	--	--	--	--	--	--	--	--	--	--
comp1000798_c0	379	--	--	--	--	--	--	--	--	--	--	--	--	--	--	--	--	--	--	--	--	--	--	--	--	--	--	--	--	--	--
comp1000840_c0	290	--	--	--	--	--	--	--	--	--	--	--	--	--	--	--	--	--	--	--	--	--	--	--	--	--	--	--	--	--	--
comp1000860_c0	318	--	--	--	--	--	--	--	--	--	--	--	--	--	--	--	--	--	--	--	--	PF00839	Cysteine rich repeat	--	--	--	--	GO:0016020	membrane	--	--
comp10009_c0	744	--	--	--	--	--	--	--	--	--	--	--	--	--	--	--	--	--	--	--	--	--	--	--	--	--	--	--	--	--	--
comp1000927_c0	587	34392563	BAC82611.1	124	1.03591e-18	pol-like protein [Danio rerio]	--	--	--	--	--	--	--	--	--	--	--	--	--	--	--	--	--	--	--	--	--	--	--	--	--
comp1000930_c0	206	--	--	--	--	--	--	--	--	--	--	--	--	--	--	--	--	--	--	--	--	--	--	--	--	--	--	--	--	--	--
comp10010_c0	246	--	--	--	--	--	--	--	--	--	--	--	--	--	--	--	--	--	--	--	--	--	--	--	--	--	--	--	--	--	--
comp1001031_c0	310	--	--	--	--	--	--	--	--	--	--	--	--	--	--	--	--	--	--	--	--	--	--	--	--	--	--	--	--	--	--
comp1001142_c0	291	--	--	--	--	--	--	--	--	--	--	--	--	--	--	--	--	--	--	--	--	--	--	--	--	--	--	--	--	--	--
comp1001154_c0	369	--	--	--	--	--	--	--	--	--	--	--	--	--	--	--	--	--	--	--	--	--	--	--	--	--	--	--	--	--	--
comp10012_c0	251	--	--	--	--	--	--	--	--	--	--	--	--	--	--	--	--	--	--	--	--	--	--	--	--	--	--	--	--	--	--
comp1001212_c0	244	--	--	--	--	--	--	--	--	--	--	--	--	--	--	--	--	--	--	--	--	--	--	--	--	--	--	--	--	--	--
comp1001304_c0	395	--	--	--	--	--	--	--	--	--	--	--	--	--	--	--	--	--	--	--	--	--	--	--	--	--	--	--	--	--	--
comp1001308_c0	242	--	--	--	--	--	--	--	--	--	--	--	--	--	--	--	--	--	--	--	--	--	--	--	--	--	--	--	--	--	--
comp10014_c0	246	--	--	--	--	--	--	--	--	--	--	--	--	--	--	--	--	--	--	--	--	--	--	--	--	--	--	--	--	--	--
comp1001440_c0	258	--	--	--	--	--	62148910	BX569779.35	96	1.83471e-41	Zebrafish DNA sequence from clone CH211-113I9 in linkage group 11, complete sequence	--	--	--	--	--	--	--	--	--	--	--	--	--	--	--	--	--	--	--	--
comp1001501_c0	321	--	--	--	--	--	157888520	CR925815.26	130	2.95027e-60	Zebrafish DNA sequence from clone CH211-279A7 in linkage group 9 Contains the 3&apos; end of a gene for a novel protein similar to H.sapiens FMNL2, formin-like 2 (FMNL2), the prpf40a gene for PRP40 pre-mRNA processing factor 40 homolog A (yeast) and five CpG islands, complete sequence	--	--	--	--	--	--	--	--	--	--	--	--	--	--	--	--	--	--	--	--
comp1001546_c0	321	--	--	--	--	--	--	--	--	--	--	--	--	--	--	--	--	--	--	--	--	PF02226	Picornavirus coat protein (VP4)	--	--	GO:0005198	structural molecule activity	GO:0019028	viral capsid	--	--
comp10017_c0	919	--	--	--	--	--	--	--	--	--	--	--	--	--	--	--	--	--	--	--	--	--	--	--	--	--	--	--	--	--	--
comp1001746_c0	224	--	--	--	--	--	--	--	--	--	--	--	--	--	--	--	--	--	--	--	--	--	--	--	--	--	--	--	--	--	--
comp1001800_c0	325	--	--	--	--	--	106880439	CR318655.9	75	1.12244e-29	Zebrafish DNA sequence from clone DKEY-29B6 in linkage group 7, complete sequence	--	--	--	--	--	--	--	--	--	--	--	--	--	--	--	--	--	--	--	--
comp1001852_c0	478	--	--	--	--	--	--	--	--	--	--	--	--	--	--	--	--	--	--	--	--	--	--	--	--	--	--	--	--	--	--
comp10019_c0	243	--	--	--	--	--	--	--	--	--	--	--	--	--	--	--	--	--	--	--	--	--	--	--	--	--	--	--	--	--	--
comp1001941_c0	569	--	--	--	--	--	--	--	--	--	--	--	--	--	--	--	--	--	--	--	--	--	--	--	--	--	--	--	--	--	--
comp1001964_c0	343	--	--	--	--	--	--	--	--	--	--	--	--	--	--	--	--	--	--	--	--	--	--	--	--	--	--	--	--	--	--
comp1001997_c0	294	--	--	--	--	--	--	--	--	--	--	--	--	--	--	--	--	--	--	--	--	--	--	--	--	--	--	--	--	--	--
comp10020_c0	245	--	--	--	--	--	--	--	--	--	--	--	--	--	--	--	--	--	--	--	--	PF00643	B-box zinc finger	--	--	GO:0008270	zinc ion binding	GO:0005622	intracellular	--	--
comp10021_c0	630	--	--	--	--	--	111153804	CR762411.7	419	0	Zebrafish DNA sequence from clone DKEY-114A13 in linkage group 25 Contains 5&apos; end of the wt1a gene for wilms tumor 1a, complete sequence	--	--	--	--	--	--	--	--	--	--	--	--	--	--	--	--	--	--	--	--
comp1002108_c0	385	--	--	--	--	--	--	--	--	--	--	--	--	--	--	--	--	--	--	--	--	--	--	--	--	--	--	--	--	--	--
comp1002141_c0	421	--	--	--	--	--	--	--	--	--	--	--	--	--	--	--	--	--	--	--	--	--	--	--	--	--	--	--	--	--	--
comp1002232_c0	533	--	--	--	--	--	56237543	BX908731.10	177	3.80721e-86	Zebrafish DNA sequence from clone DKEY-19F23 in linkage group 22 Contains the gene for a novel protein similar to vertebrate hyaluronan and proteoglycan link protein 4 (HAPLN4), the gene for a novel protein similar to vertebrate transmembrane 6 superfamily member 2 (TM6SF2), a novel gene, the 3&apos; end of the gene for a novel protein similar to vertebrate chondroitin sulfate proteoglycan family…	--	--	--	--	--	--	--	--	--	--	--	--	--	--	--	--	--	--	--	--
comp1002235_c0	493	--	--	--	--	--	--	--	--	--	--	--	--	--	--	--	--	--	--	--	--	--	--	--	--	--	--	--	--	--	--
comp1002334_c0	227	--	--	--	--	--	53749635	CR352301.7	65	2.72077e-24	Zebrafish DNA sequence from clone CH211-147A11 in linkage group 8 Contains the 5&apos; end of the gene for a novel protein similar to vertebrate nephronophthisis 4 (NPHP4), the dffb gene for DNA fragmentation factor beta polypeptide (caspase-activated DNase), the gene for a novel protein (zgc:91787), two novel genes, the 5&apos; end of a novel gene and a CpG island, complete sequence	--	--	--	--	--	--	--	--	--	--	--	--	--	--	--	--	--	--	--	--
comp1002421_c0	213	--	--	--	--	--	--	--	--	--	--	--	--	--	--	--	--	--	--	--	--	--	--	--	--	--	--	--	--	--	--
comp1002438_c0	208	--	--	--	--	--	--	--	--	--	--	--	--	--	--	--	--	--	--	--	--	--	--	--	--	--	--	--	--	--	--
comp1002452_c0	282	--	--	--	--	--	--	--	--	--	--	--	--	--	--	--	--	--	--	--	--	--	--	--	--	--	--	--	--	--	--
comp100256_c0	960	--	--	--	--	--	--	--	--	--	--	--	--	--	--	--	--	--	--	--	--	--	--	--	--	--	--	--	--	--	--
comp10026_c0	230	--	--	--	--	--	--	--	--	--	--	--	--	--	--	--	--	--	--	--	--	--	--	--	--	--	--	--	--	--	--
comp100260_c0	384	--	--	--	--	--	--	--	--	--	--	--	--	--	--	--	--	--	--	--	--	--	--	--	--	--	--	--	--	--	--
comp1002607_c0	300	--	--	--	--	--	--	--	--	--	--	--	--	--	--	--	--	--	--	--	--	--	--	--	--	--	--	--	--	--	--
comp1002647_c0	283	--	--	--	--	--	--	--	--	--	--	--	--	--	--	--	--	--	--	--	--	--	--	--	--	--	--	--	--	--	--
comp1002678_c0	265	--	--	--	--	--	--	--	--	--	--	--	--	--	--	--	--	--	--	--	--	--	--	--	--	--	--	--	--	--	--
comp1002745_c0	306	--	--	--	--	--	--	--	--	--	--	--	--	--	--	--	--	--	--	--	--	PF00605	Interferon regulatory factor transcription factor	--	--	GO:0000975	regulatory region DNA binding	--	--	--	--
comp10028_c0	886	--	--	--	--	--	--	--	--	--	--	--	--	--	--	--	--	--	--	--	--	--	--	--	--	--	--	--	--	--	--
comp1002908_c0	203	--	--	--	--	--	--	--	--	--	--	--	--	--	--	--	--	--	--	--	--	--	--	--	--	--	--	--	--	--	--
comp1002941_c0	330	--	--	--	--	--	--	--	--	--	--	--	--	--	--	--	--	--	--	--	--	--	--	--	--	--	--	--	--	--	--
comp1003_c0	1151	380503825	AEW22771.1	1325	3.23642e-180	blood vessel epicardial substance [Danio rerio]	380503826	NM_001257164.1	542	0	Danio rerio popeye domain containing 1 (popdc1), transcript variant 4, mRNA	dre:415107	1144	2.62794e-153	--	--	--	Q5PQZ7	1325	0	Blood vessel epicardial substance	PF02326//PF04831	Plant ATP synthase F0//Popeye protein conserved region	GO:0040017//GO:0016192//GO:0043088//GO:0090136//GO:0001921//GO:0034446//GO:0008360//GO:0015986//GO:0032314//GO:0007275	positive regulation of locomotion//vesicle-mediated transport//regulation of Cdc42 GTPase activity//epithelial cell-cell adhesion//positive regulation of receptor recycling//substrate adhesion-dependent cell spreading//regulation of cell shape//ATP synthesis coupled proton transport//regulation of Rac GTPase activity//multicellular organismal development	GO:0015078//GO:0005198	hydrogen ion transmembrane transporter activity//structural molecule activity	GO:0016020//GO:0000276//GO:0016021//GO:0005923//GO:0016328	membrane//mitochondrial proton-transporting ATP synthase complex, coupling factor F(o)//integral to membrane//tight junction//lateral plasma membrane	--	--
comp1003091_c0	211	--	--	--	--	--	--	--	--	--	--	--	--	--	--	--	--	--	--	--	--	--	--	--	--	--	--	--	--	--	--
comp1003135_c0	247	--	--	--	--	--	--	--	--	--	--	--	--	--	--	--	--	--	--	--	--	--	--	--	--	--	--	--	--	--	--
comp10032_c0	597	--	--	--	--	--	--	--	--	--	--	--	--	--	--	--	--	--	--	--	--	--	--	--	--	--	--	--	--	--	--
comp10035_c0	233	--	--	--	--	--	58578488	CR847843.7	168	1.55025e-81	Zebrafish DNA sequence from clone RP71-50C18 in linkage group 14, complete sequence	--	--	--	--	--	--	--	--	--	--	--	--	--	--	--	--	--	--	--	--
comp1003538_c0	373	--	--	--	--	--	--	--	--	--	--	--	--	--	--	--	--	--	--	--	--	--	--	--	--	--	--	--	--	--	--
comp1003588_c0	347	--	--	--	--	--	117307224	CR361566.16	133	6.91169e-62	Zebrafish DNA sequence from clone CH211-248E11 in linkage group 8 Contains the gene for a novel protein similar to vertebrate tight junction protein 2 (TJP2, zgc:92094), the gene for a novel protein, the gene for a novel protein similar to vertebrate formin binding protein 1 (FNBP1), the 5&apos; end of the ift81 gene for intraflagellar transport 81 homolog and two CpG islands, complete sequence	--	--	--	--	--	--	--	--	--	--	--	--	--	--	--	--	--	--	--	--
comp10036_c0	233	--	--	--	--	--	61673533	BX901923.6	92	2.74518e-39	Zebrafish DNA sequence from clone CH211-285J16 in linkage group 15, complete sequence	--	--	--	--	--	--	--	--	--	--	--	--	--	--	--	--	--	--	--	--
comp1003654_c0	215	--	--	--	--	--	--	--	--	--	--	--	--	--	--	--	--	--	--	--	--	--	--	--	--	--	--	--	--	--	--
comp1003694_c0	358	--	--	--	--	--	--	--	--	--	--	--	--	--	--	--	--	--	--	--	--	--	--	--	--	--	--	--	--	--	--
comp10037_c0	334	--	--	--	--	--	--	--	--	--	--	--	--	--	--	--	--	--	--	--	--	--	--	--	--	--	--	--	--	--	--
comp1003747_c0	225	--	--	--	--	--	--	--	--	--	--	--	--	--	--	--	--	--	--	--	--	--	--	--	--	--	--	--	--	--	--
comp1003775_c0	429	--	--	--	--	--	--	--	--	--	--	--	--	--	--	--	--	--	--	--	--	PF05051	Cytochrome C oxidase copper chaperone (COX17)	GO:0006825	copper ion transport	GO:0005507//GO:0016531	copper ion binding//copper chaperone activity	GO:0005758	mitochondrial intermembrane space	--	--
comp1003862_c0	572	147901195	AAI33920.1	926	2.7297e-123	Zgc:162250 protein [Danio rerio]	147901194	NM_001089439.1	476	0	Danio rerio docking protein 6 (dok6), mRNA gi|126631331|gb|BC133919.1| Danio rerio zgc:162250, mRNA (cDNA clone MGC:162250 IMAGE:8751280), complete cds	dre:795289	926	2.91978e-123	--	--	--	Q2MHE5	805	4.5601e-106	Docking protein 6	PF02174	PTB domain (IRS-1 type)	--	--	GO:0005543//GO:0005158	phospholipid binding//insulin receptor binding	--	--	KOG4047	Docking protein 1 (p62dok)
comp1003873_c0	210	--	--	--	--	--	--	--	--	--	--	--	--	--	--	--	--	--	--	--	--	--	--	--	--	--	--	--	--	--	--
comp100389_c0	491	--	--	--	--	--	--	--	--	--	--	--	--	--	--	--	--	--	--	--	--	--	--	--	--	--	--	--	--	--	--
comp1003899_c0	201	--	--	--	--	--	--	--	--	--	--	--	--	--	--	--	--	--	--	--	--	--	--	--	--	--	--	--	--	--	--
comp10039_c0	548	--	--	--	--	--	--	--	--	--	--	--	--	--	--	--	--	--	--	--	--	--	--	--	--	--	--	--	--	--	--
comp10040_c0	598	--	--	--	--	--	--	--	--	--	--	--	--	--	--	--	--	--	--	--	--	--	--	--	--	--	--	--	--	--	--
comp1004009_c0	214	--	--	--	--	--	--	--	--	--	--	--	--	--	--	--	--	--	--	--	--	--	--	--	--	--	--	--	--	--	--
comp1004090_c0	292	--	--	--	--	--	--	--	--	--	--	--	--	--	--	--	--	--	--	--	--	--	--	--	--	--	--	--	--	--	--
comp1004094_c0	344	--	--	--	--	--	--	--	--	--	--	--	--	--	--	--	--	--	--	--	--	--	--	--	--	--	--	--	--	--	--
comp10041_c0	497	--	--	--	--	--	--	--	--	--	--	--	--	--	--	--	--	--	--	--	--	--	--	--	--	--	--	--	--	--	--
comp1004163_c0	308	--	--	--	--	--	--	--	--	--	--	--	--	--	--	--	--	--	--	--	--	PF09194	Restriction endonuclease BsobI	GO:0009307	DNA restriction-modification system	GO:0003677//GO:0009036	DNA binding//Type II site-specific deoxyribonuclease activity	--	--	--	--
comp1004182_c0	528	--	--	--	--	--	--	--	--	--	--	--	--	--	--	--	--	--	--	--	--	PF10186	UV radiation resistance protein and autophagy-related subunit 14	GO:0010508	positive regulation of autophagy	--	--	--	--	--	--
comp10042_c0	230	--	--	--	--	--	45752215	BX248304.8	62	1.28523e-22	Zebrafish DNA sequence from clone CH211-196K22 in linkage group 14, complete sequence	--	--	--	--	--	--	--	--	--	--	--	--	--	--	--	--	--	--	--	--
comp100420_c0	314	--	--	--	--	--	--	--	--	--	--	--	--	--	--	--	--	--	--	--	--	--	--	--	--	--	--	--	--	--	--
comp100427_c0	337	--	--	--	--	--	--	--	--	--	--	--	--	--	--	--	--	--	--	--	--	--	--	--	--	--	--	--	--	--	--
comp10043_c0	286	--	--	--	--	--	--	--	--	--	--	--	--	--	--	--	--	--	--	--	--	--	--	--	--	--	--	--	--	--	--
comp1004322_c0	601	--	--	--	--	--	55700709	CR381644.8	109	2.73512e-48	Zebrafish DNA sequence from clone CH211-80A15 in linkage group 8 Contains the 3&apos;end of the gene for a novel protein similar to vertebrate Abelson murine leukemia viral oncogene homolog 2 (arg, Abelson-related gene) (ABL2), the fnbp1l gene for formin binding protein 1-like and the 3&apos; end of the gene for a novel protein similar to vertebrate breast cancer anti-estrogen resistance 3 (BCAR3…	--	--	--	--	--	--	--	--	--	--	PF09168	X-Prolyl dipeptidyl aminopeptidase PepX, N-terminal	GO:0006508	proteolysis	GO:0008239	dipeptidyl-peptidase activity	--	--	--	--
comp1004336_c0	444	--	--	--	--	--	--	--	--	--	--	--	--	--	--	--	--	--	--	--	--	--	--	--	--	--	--	--	--	--	--
comp1004480_c0	215	--	--	--	--	--	56550495	BX469922.12	118	8.80474e-54	Zebrafish DNA sequence from clone DKEY-30N5 in linkage group 24, complete sequence	--	--	--	--	--	--	--	--	--	--	--	--	--	--	--	--	--	--	--	--
comp10045_c0	442	--	--	--	--	--	--	--	--	--	--	--	--	--	--	--	--	--	--	--	--	--	--	--	--	--	--	--	--	--	--
comp1004574_c0	265	--	--	--	--	--	--	--	--	--	--	--	--	--	--	--	--	--	--	--	--	--	--	--	--	--	--	--	--	--	--
comp1004629_c0	254	--	--	--	--	--	--	--	--	--	--	--	--	--	--	--	--	--	--	--	--	--	--	--	--	--	--	--	--	--	--
comp1004660_c0	239	--	--	--	--	--	--	--	--	--	--	--	--	--	--	--	--	--	--	--	--	--	--	--	--	--	--	--	--	--	--
comp1004667_c0	516	221139877	CAE30382.2	565	5.45884e-71	novel protein similar to human transforming growth factor alpha (TGFA) [Danio rerio]	221139876	NM_001144052.1	294	3.36288e-151	Danio rerio transforming growth factor, alpha (tgfa), mRNA	dre:100034402	565	5.83896e-71	--	--	--	Q06922	299	1.44988e-32	Protransforming growth factor alpha	PF00008//PF01034//PF01102	EGF-like domain//Syndecan domain//Glycophorin A	--	--	GO:0005515//GO:0008092	protein binding//cytoskeletal protein binding	GO:0016020//GO:0016021	membrane//integral to membrane	--	--
comp10049_c0	349	--	--	--	--	--	--	--	--	--	--	--	--	--	--	--	--	--	--	--	--	--	--	--	--	--	--	--	--	--	--
comp1004939_c0	436	326676300	XP_687401.4	292	3.84451e-28	PREDICTED: si:ch211-136a13.1 [Danio rerio]	--	--	--	--	--	dre:559014	292	4.11221e-28	--	--	--	Q14DK5	163	3.94999e-12	HHIP-like protein 1	PF00530	Scavenger receptor cysteine-rich domain	--	--	GO:0005044	scavenger receptor activity	GO:0016020	membrane	--	--
comp1004967_c0	260	--	--	--	--	--	--	--	--	--	--	--	--	--	--	--	--	--	--	--	--	PF09730	Microtubule-associated protein Bicaudal-D	GO:0006810	transport	--	--	GO:0005794	Golgi apparatus	--	--
comp1005044_c0	240	--	--	--	--	--	--	--	--	--	--	--	--	--	--	--	--	--	--	--	--	--	--	--	--	--	--	--	--	--	--
comp1005102_c0	263	--	--	--	--	--	--	--	--	--	--	--	--	--	--	--	--	--	--	--	--	--	--	--	--	--	--	--	--	--	--
comp100512_c0	306	--	--	--	--	--	--	--	--	--	--	--	--	--	--	--	--	--	--	--	--	--	--	--	--	--	--	--	--	--	--
comp1005288_c0	616	32394793	AAN15747.1	83	1.11043e-12	reverse transcriptase-like protein [Paralichthys olivaceus]	374428414	FQ310506.3	87	4.76464e-36	Dicentrarchus labrax chromosome sequence corresponding to linkage group 1, top part, complete sequence	--	--	--	--	--	--	--	--	--	--	PF00916	Sulfate transporter family	GO:0008272	sulfate transport	GO:0015116	sulfate transmembrane transporter activity	GO:0016021	integral to membrane	--	--
comp1005331_c0	432	24641542	AAF48168.2	747	7.31181e-92	larval serum protein 1 alpha [Drosophila melanogaster]	113193577	AE014298.4	414	0	Drosophila melanogaster chromosome X, complete sequence	dme:Dmel_CG2559	747	7.82096e-92	--	--	--	P11995	747	6.23306e-93	Larval serum protein 1 alpha chain	PF03854	P-11 zinc finger	--	--	GO:0003723//GO:0008270	RNA binding//zinc ion binding	--	--	--	--
comp1005409_c0	420	--	--	--	--	--	--	--	--	--	--	--	--	--	--	--	--	--	--	--	--	PF04834	Early E3 14.5 kDa protein	GO:0009966	regulation of signal transduction	--	--	GO:0016021	integral to membrane	--	--
comp1005418_c0	209	--	--	--	--	--	--	--	--	--	--	--	--	--	--	--	--	--	--	--	--	--	--	--	--	--	--	--	--	--	--
comp1005473_c0	245	--	--	--	--	--	238477240	FJ458456.1	76	2.26871e-30	Mimachlamys nobilis microsatellite M2-21 sequence	--	--	--	--	--	--	--	--	--	--	--	--	--	--	--	--	--	--	--	--
comp10055_c0	281	--	--	--	--	--	--	--	--	--	--	--	--	--	--	--	--	--	--	--	--	--	--	--	--	--	--	--	--	--	--
comp10056_c0	287	--	--	--	--	--	--	--	--	--	--	--	--	--	--	--	--	--	--	--	--	--	--	--	--	--	--	--	--	--	--
comp100561_c0	271	--	--	--	--	--	--	--	--	--	--	--	--	--	--	--	--	--	--	--	--	--	--	--	--	--	--	--	--	--	--
comp1005637_c0	212	--	--	--	--	--	--	--	--	--	--	--	--	--	--	--	--	--	--	--	--	--	--	--	--	--	--	--	--	--	--
comp10057_c0	587	348533007	XP_003453997.1	204	8.42875e-16	PREDICTED: hypothetical protein LOC100710874 [Oreochromis niloticus]	--	--	--	--	--	spu:757609	185	2.03321e-14	--	--	--	--	--	--	--	PF00553	Cellulose binding domain	GO:0005975	carbohydrate metabolic process	GO:0030246//GO:0004553	carbohydrate binding//hydrolase activity, hydrolyzing O-glycosyl compounds	--	--	--	--
comp1005721_c0	230	--	--	--	--	--	--	--	--	--	--	--	--	--	--	--	--	--	--	--	--	--	--	--	--	--	--	--	--	--	--
comp1005749_c0	357	--	--	--	--	--	--	--	--	--	--	--	--	--	--	--	--	--	--	--	--	--	--	--	--	--	--	--	--	--	--
comp1005764_c0	420	--	--	--	--	--	--	--	--	--	--	--	--	--	--	--	--	--	--	--	--	--	--	--	--	--	--	--	--	--	--
comp10058_c0	250	--	--	--	--	--	--	--	--	--	--	--	--	--	--	--	--	--	--	--	--	--	--	--	--	--	--	--	--	--	--
comp10059_c0	689	--	--	--	--	--	50871846	BX465867.24	120	2.42475e-54	Zebrafish DNA sequence from clone DKEYP-24D6 in linkage group 11 Contains a novel gene and two CpG islands, complete sequence	--	--	--	--	--	--	--	--	--	--	PF04644	Motilin/ghrelin	--	--	GO:0005179	hormone activity	GO:0005576	extracellular region	--	--
comp1006_c0	422	--	--	--	--	--	54888644	CR749172.5	148	3.9254e-70	Zebrafish DNA sequence from clone DKEY-246P9 in linkage group 19 Contains the 5&apos; UTR of the gene for a novel protein similar to vertebrate zinc finger protein 261 (ZNF261) and the 3&apos; end of the sfpq gene for splicing factor proline/glutamine rich (polypyrimidine tract binding protein associated), complete sequence	--	--	--	--	--	--	--	--	--	--	--	--	--	--	--	--	--	--	--	--
comp10060_c0	212	--	--	--	--	--	--	--	--	--	--	--	--	--	--	--	--	--	--	--	--	--	--	--	--	--	--	--	--	--	--
comp1006094_c0	344	--	--	--	--	--	--	--	--	--	--	--	--	--	--	--	--	--	--	--	--	--	--	--	--	--	--	--	--	--	--
comp1006147_c0	595	--	--	--	--	--	--	--	--	--	--	--	--	--	--	--	--	--	--	--	--	--	--	--	--	--	--	--	--	--	--
comp1006162_c0	329	--	--	--	--	--	--	--	--	--	--	--	--	--	--	--	--	--	--	--	--	PF05450	Nicastrin	GO:0016485	protein processing	--	--	GO:0016021	integral to membrane	--	--
comp1006174_c0	202	--	--	--	--	--	--	--	--	--	--	--	--	--	--	--	--	--	--	--	--	--	--	--	--	--	--	--	--	--	--
comp10062_c0	225	--	--	--	--	--	--	--	--	--	--	--	--	--	--	--	--	--	--	--	--	--	--	--	--	--	--	--	--	--	--
comp1006274_c0	264	--	--	--	--	--	110290654	CR354373.17	42	1.96509e-11	Zebrafish DNA sequence from clone DKEY-75C23 in linkage group 7, complete sequence	--	--	--	--	--	--	--	--	--	--	--	--	--	--	--	--	--	--	--	--
comp10063_c0	255	--	--	--	--	--	--	--	--	--	--	--	--	--	--	--	--	--	--	--	--	--	--	--	--	--	--	--	--	--	--
comp1006398_c0	611	--	--	--	--	--	52137632	CR759734.3	261	8.8761e-133	Zebrafish DNA sequence from clone CH211-140L7 in linkage group 20, complete sequence	--	--	--	--	--	--	--	--	--	--	--	--	--	--	--	--	--	--	--	--
comp1006413_c0	476	169153943	AAI63629.1	777	1.20564e-94	ATPase, Na+/K+ transporting, alpha 2a polypeptide [Danio rerio]	18858304	NM_131683.1	351	0	Danio rerio ATPase, Na+/K+ transporting, alpha 2a polypeptide (atp1a2a), mRNA gi|9789572|gb|AF286373.1|AF286373 Danio rerio Na+/K+ ATPase alpha subunit isoform 2 (atp1a2) mRNA, complete cds	dre:64609	777	1.2896e-94	K01539	Na+/K+-exchanging ATPase alpha subunit [EC:3.6.3.9]	http://www.genome.jp/dbget-bin/www_bget?ko:K01539	Q5RCD8	746	2.70248e-91	Sodium/potassium-transporting ATPase subunit alpha-2	PF00122//PF06298	E1-E2 ATPase//Photosystem II protein Y (PsbY)	GO:0010084//GO:0051480//GO:0006754//GO:0001947//GO:0015672//GO:0042044//GO:0015979	specification of organ axis polarity//cytosolic calcium ion homeostasis//ATP biosynthetic process//heart looping//monovalent inorganic cation transport//fluid transport//photosynthesis	GO:0015662//GO:0005524//GO:0046872//GO:0015077//GO:0000166//GO:0030145	ATPase activity, coupled to transmembrane movement of ions, phosphorylative mechanism//ATP binding//metal ion binding//monovalent inorganic cation transmembrane transporter activity//nucleotide binding//manganese ion binding	GO:0009523//GO:0016021	photosystem II//integral to membrane	KOG0203	Na+/K+ ATPase, alpha subunit
comp1006416_c0	416	--	--	--	--	--	52137632	CR759734.3	109	1.84983e-48	Zebrafish DNA sequence from clone CH211-140L7 in linkage group 20, complete sequence	--	--	--	--	--	--	--	--	--	--	--	--	--	--	--	--	--	--	--	--
comp1006596_c0	242	--	--	--	--	--	322135286	JF149880.1	173	2.6906e-84	Uncultured bacterium clone ncd1710b03c1 16S ribosomal RNA gene, partial sequence	--	--	--	--	--	--	--	--	--	--	--	--	--	--	--	--	--	--	--	--
comp1006790_c0	326	--	--	--	--	--	--	--	--	--	--	--	--	--	--	--	--	--	--	--	--	--	--	--	--	--	--	--	--	--	--
comp10068_c0	233	--	--	--	--	--	118403450	CR354433.25	119	2.68753e-54	Zebrafish DNA sequence from clone DKEY-157G16 in linkage group 23, complete sequence	--	--	--	--	--	--	--	--	--	--	--	--	--	--	--	--	--	--	--	--
comp1006868_c0	323	--	--	--	--	--	--	--	--	--	--	--	--	--	--	--	--	--	--	--	--	--	--	--	--	--	--	--	--	--	--
comp1006901_c0	390	--	--	--	--	--	--	--	--	--	--	--	--	--	--	--	--	--	--	--	--	--	--	--	--	--	--	--	--	--	--
comp1006966_c0	299	--	--	--	--	--	--	--	--	--	--	--	--	--	--	--	--	--	--	--	--	--	--	--	--	--	--	--	--	--	--
comp1007049_c0	342	--	--	--	--	--	--	--	--	--	--	--	--	--	--	--	--	--	--	--	--	--	--	--	--	--	--	--	--	--	--
comp1007235_c0	294	--	--	--	--	--	--	--	--	--	--	--	--	--	--	--	--	--	--	--	--	--	--	--	--	--	--	--	--	--	--
comp10073_c0	304	55741920	AAT80902.1	364	4.23827e-38	striated muscle preferentially expressed protein [Danio rerio]	55741919	NM_001007109.1	194	7.34732e-96	Danio rerio SPEG complex locus (speg), mRNA gi|50660401|gb|AY578914.1| Danio rerio striated muscle preferentially expressed protein (speg) mRNA, complete cds	dre:570504	364	4.53339e-38	K08809	striated muscle-specific serine/threonine protein kinase	http://www.genome.jp/dbget-bin/www_bget?ko:K08809	Q696W0	364	3.61298e-39	Striated muscle preferentially expressed protein kinase	PF00069	Protein kinase domain	GO:0006468//GO:0007517	protein phosphorylation//muscle organ development	GO:0004674//GO:0005524//GO:0004672	protein serine/threonine kinase activity//ATP binding//protein kinase activity	GO:0005634//GO:0030018	nucleus//Z disc	--	--
comp1007381_c0	267	--	--	--	--	--	--	--	--	--	--	--	--	--	--	--	--	--	--	--	--	--	--	--	--	--	--	--	--	--	--
comp10074_c0	423	--	--	--	--	--	--	--	--	--	--	--	--	--	--	--	--	--	--	--	--	--	--	--	--	--	--	--	--	--	--
comp1007422_c0	292	--	--	--	--	--	--	--	--	--	--	--	--	--	--	--	--	--	--	--	--	--	--	--	--	--	--	--	--	--	--
comp1007428_c0	252	--	--	--	--	--	375191714	JN734004.1	170	1.3047e-82	Cyprinus carpio clone 338684 microsatellite sequence	--	--	--	--	--	--	--	--	--	--	--	--	--	--	--	--	--	--	--	--
comp10075_c0	348	--	--	--	--	--	--	--	--	--	--	--	--	--	--	--	--	--	--	--	--	--	--	--	--	--	--	--	--	--	--
comp100754_c0	414	--	--	--	--	--	375198723	JN741014.1	70	8.80732e-27	Cyprinus carpio clone 429681 microsatellite sequence	--	--	--	--	--	--	--	--	--	--	PF02017	CIDE-N domain	GO:0006915	apoptotic process	--	--	GO:0005622	intracellular	--	--
comp1007660_c0	232	--	--	--	--	--	--	--	--	--	--	--	--	--	--	--	--	--	--	--	--	PF03248	Rer1 family	--	--	--	--	GO:0016021	integral to membrane	--	--
comp1007678_c0	421	--	--	--	--	--	269912552	CU928118.9	119	5.17345e-54	Zebrafish DNA sequence from clone CH211-109O5 in linkage group 8, complete sequence	--	--	--	--	--	--	--	--	--	--	--	--	--	--	--	--	--	--	--	--
comp1007728_c0	265	348502357	XP_003438734.1	426	1.33387e-49	PREDICTED: urotensin-2 receptor-like [Oreochromis niloticus]	224814379	FJ751245.1	121	2.39548e-55	Epinephelus coioides urotensin II receptor mRNA, complete cds	xtr:100486089	386	1.12842e-43	--	--	--	Q8VIH9	329	2.4224e-36	Urotensin-2 receptor	PF00001	7 transmembrane receptor (rhodopsin family)	GO:0007186	G-protein coupled receptor signaling pathway	--	--	GO:0016021	integral to membrane	KOG3656	FOG: 7 transmembrane receptor
comp1007781_c0	227	--	--	--	--	--	--	--	--	--	--	--	--	--	--	--	--	--	--	--	--	--	--	--	--	--	--	--	--	--	--
comp1007834_c0	227	--	--	--	--	--	--	--	--	--	--	--	--	--	--	--	--	--	--	--	--	--	--	--	--	--	--	--	--	--	--
comp100786_c0	423	--	--	--	--	--	47109777	BX005169.18	186	2.95742e-91	Zebrafish DNA sequence from clone CH211-81D10 in linkage group 14, complete sequence	--	--	--	--	--	--	--	--	--	--	--	--	--	--	--	--	--	--	--	--
comp100795_c0	250	--	--	--	--	--	--	--	--	--	--	--	--	--	--	--	--	--	--	--	--	PF01981//PF01520//PF09066	Peptidyl-tRNA hydrolase PTH2//N-acetylmuramoyl-L-alanine amidase//Beta2-adaptin appendage, C-terminal sub-domain	GO:0006886//GO:0009253//GO:0016192	intracellular protein transport//peptidoglycan catabolic process//vesicle-mediated transport	GO:0008745//GO:0004045	N-acetylmuramoyl-L-alanine amidase activity//aminoacyl-tRNA hydrolase activity	GO:0030131	clathrin adaptor complex	--	--
comp1007955_c0	380	--	--	--	--	--	161512456	CU466434.8	186	2.63218e-91	Zebrafish DNA sequence from clone CH73-262M20 in linkage group 19, complete sequence	--	--	--	--	--	--	--	--	--	--	--	--	--	--	--	--	--	--	--	--
comp1008068_c0	434	--	--	--	--	--	--	--	--	--	--	--	--	--	--	--	--	--	--	--	--	--	--	--	--	--	--	--	--	--	--
comp10081_c0	294	--	--	--	--	--	--	--	--	--	--	--	--	--	--	--	--	--	--	--	--	--	--	--	--	--	--	--	--	--	--
comp1008111_c0	259	--	--	--	--	--	--	--	--	--	--	--	--	--	--	--	--	--	--	--	--	--	--	--	--	--	--	--	--	--	--
comp1008122_c0	276	--	--	--	--	--	--	--	--	--	--	--	--	--	--	--	--	--	--	--	--	--	--	--	--	--	--	--	--	--	--
comp100822_c0	206	--	--	--	--	--	--	--	--	--	--	--	--	--	--	--	--	--	--	--	--	--	--	--	--	--	--	--	--	--	--
comp1008238_c0	216	--	--	--	--	--	--	--	--	--	--	--	--	--	--	--	--	--	--	--	--	--	--	--	--	--	--	--	--	--	--
comp10083_c0	300	--	--	--	--	--	--	--	--	--	--	--	--	--	--	--	--	--	--	--	--	--	--	--	--	--	--	--	--	--	--
comp10083_c1	207	--	--	--	--	--	--	--	--	--	--	--	--	--	--	--	--	--	--	--	--	--	--	--	--	--	--	--	--	--	--
comp100840_c0	229	--	--	--	--	--	--	--	--	--	--	--	--	--	--	--	--	--	--	--	--	--	--	--	--	--	--	--	--	--	--
comp1008468_c0	248	--	--	--	--	--	--	--	--	--	--	--	--	--	--	--	--	--	--	--	--	--	--	--	--	--	--	--	--	--	--
comp1008484_c0	309	--	--	--	--	--	--	--	--	--	--	--	--	--	--	--	--	--	--	--	--	--	--	--	--	--	--	--	--	--	--
comp1008568_c0	351	--	--	--	--	--	--	--	--	--	--	--	--	--	--	--	--	--	--	--	--	--	--	--	--	--	--	--	--	--	--
comp1008588_c0	230	--	--	--	--	--	--	--	--	--	--	--	--	--	--	--	--	--	--	--	--	--	--	--	--	--	--	--	--	--	--
comp1008620_c0	496	--	--	--	--	--	--	--	--	--	--	--	--	--	--	--	--	--	--	--	--	--	--	--	--	--	--	--	--	--	--
comp1008621_c0	491	113671792	AAI62750.1	524	6.56327e-65	Fibroblast growth factor 21 [Danio rerio]	--	--	--	--	--	dre:724048	524	7.02029e-65	--	--	--	O95750	187	3.81397e-16	Fibroblast growth factor 19	PF00167//PF02532	Fibroblast growth factor//Photosystem II reaction centre I protein (PSII 4.8 kDa protein)	GO:0030098//GO:0030099//GO:0015979	lymphocyte differentiation//myeloid cell differentiation//photosynthesis	GO:0008083	growth factor activity	GO:0016020//GO:0009539//GO:0009523	membrane//photosystem II reaction center//photosystem II	--	--
comp1008649_c0	242	--	--	--	--	--	--	--	--	--	--	--	--	--	--	--	--	--	--	--	--	--	--	--	--	--	--	--	--	--	--
comp1008736_c0	289	--	--	--	--	--	--	--	--	--	--	--	--	--	--	--	--	--	--	--	--	--	--	--	--	--	--	--	--	--	--
comp1008800_c0	402	--	--	--	--	--	126153551	CU137679.4	138	1.34893e-64	Zebrafish DNA sequence from clone CH1073-109D24 in linkage group 22, complete sequence	--	--	--	--	--	--	--	--	--	--	--	--	--	--	--	--	--	--	--	--
comp1008901_c0	448	--	--	--	--	--	--	--	--	--	--	--	--	--	--	--	--	--	--	--	--	--	--	--	--	--	--	--	--	--	--
comp1008930_c0	216	--	--	--	--	--	--	--	--	--	--	--	--	--	--	--	--	--	--	--	--	--	--	--	--	--	--	--	--	--	--
comp10090_c0	212	--	--	--	--	--	--	--	--	--	--	--	--	--	--	--	--	--	--	--	--	--	--	--	--	--	--	--	--	--	--
comp1009043_c0	280	--	--	--	--	--	--	--	--	--	--	--	--	--	--	--	--	--	--	--	--	--	--	--	--	--	--	--	--	--	--
comp1009093_c0	242	--	--	--	--	--	--	--	--	--	--	--	--	--	--	--	--	--	--	--	--	--	--	--	--	--	--	--	--	--	--
comp10091_c0	322	--	--	--	--	--	--	--	--	--	--	--	--	--	--	--	--	--	--	--	--	--	--	--	--	--	--	--	--	--	--
comp1009117_c0	226	--	--	--	--	--	22798417	AL808129.8	103	2.03417e-45	Zebrafish DNA sequence from clone CH211-255F14 in linkage group 8 Contains a novel gene for a protein similar to chicken and human RIM binding protein 2 (KIAA0318), the 5&apos; end of the gene for a novel protein similar to H.sapiens GPR133, G protein-coupled receptor 133 (GPR133, zgc:103546) and three CpG islands, complete sequence	--	--	--	--	--	--	--	--	--	--	--	--	--	--	--	--	--	--	--	--
comp1009176_c0	202	--	--	--	--	--	26984968	AL929243.7	138	6.23672e-65	Zebrafish DNA sequence from clone DKEYP-15G8, complete sequence	--	--	--	--	--	--	--	--	--	--	--	--	--	--	--	--	--	--	--	--
comp10092_c0	205	--	--	--	--	--	--	--	--	--	--	--	--	--	--	--	--	--	--	--	--	--	--	--	--	--	--	--	--	--	--
comp1009209_c0	242	30725820	AAI63616.1	195	1.47693e-16	Southpaw [Danio rerio]	--	--	--	--	--	dre:338101	195	1.57977e-16	--	--	--	--	--	--	--	--	--	GO:0001947//GO:0035469//GO:0060971//GO:0035462//GO:0003140//GO:2000223	heart looping//determination of pancreatic left/right asymmetry//embryonic heart tube left/right pattern formation//determination of left/right asymmetry in diencephalon//determination of left/right asymmetry in lateral mesoderm//regulation of BMP signaling pathway involved in heart jogging	--	--	--	--	--	--
comp1009256_c0	290	--	--	--	--	--	375223213	JN765506.1	97	5.82348e-42	Cyprinus carpio clone 734321 microsatellite sequence	--	--	--	--	--	--	--	--	--	--	--	--	--	--	--	--	--	--	--	--
comp1009262_c0	282	--	--	--	--	--	--	--	--	--	--	--	--	--	--	--	--	--	--	--	--	--	--	--	--	--	--	--	--	--	--
comp10094_c0	264	--	--	--	--	--	--	--	--	--	--	--	--	--	--	--	--	--	--	--	--	--	--	--	--	--	--	--	--	--	--
comp1009400_c0	241	--	--	--	--	--	--	--	--	--	--	--	--	--	--	--	--	--	--	--	--	--	--	--	--	--	--	--	--	--	--
comp1009421_c0	281	--	--	--	--	--	--	--	--	--	--	--	--	--	--	--	--	--	--	--	--	--	--	--	--	--	--	--	--	--	--
comp1009422_c0	329	--	--	--	--	--	--	--	--	--	--	--	--	--	--	--	--	--	--	--	--	--	--	--	--	--	--	--	--	--	--
comp10095_c0	374	--	--	--	--	--	--	--	--	--	--	--	--	--	--	--	--	--	--	--	--	--	--	--	--	--	--	--	--	--	--
comp1009516_c0	557	--	--	--	--	--	--	--	--	--	--	--	--	--	--	--	--	--	--	--	--	--	--	--	--	--	--	--	--	--	--
comp1009539_c0	247	--	--	--	--	--	--	--	--	--	--	--	--	--	--	--	--	--	--	--	--	--	--	--	--	--	--	--	--	--	--
comp10096_c0	626	--	--	--	--	--	--	--	--	--	--	--	--	--	--	--	--	--	--	--	--	--	--	--	--	--	--	--	--	--	--
comp1009643_c0	596	--	--	--	--	--	--	--	--	--	--	--	--	--	--	--	--	--	--	--	--	--	--	--	--	--	--	--	--	--	--
comp1009700_c0	296	--	--	--	--	--	--	--	--	--	--	--	--	--	--	--	--	--	--	--	--	--	--	--	--	--	--	--	--	--	--
comp1009730_c0	272	326665542	XP_002664913.2	318	2.42706e-33	PREDICTED: GTPase IMAP family member 4-like [Danio rerio]	--	--	--	--	--	dre:100331109	318	2.59606e-33	--	--	--	--	--	--	--	PF00384//PF01426//PF04548	Molybdopterin oxidoreductase//BAH domain//AIG1 family	GO:0055114	oxidation-reduction process	GO:0003677//GO:0005525//GO:0016491	DNA binding//GTP binding//oxidoreductase activity	--	--	--	--
comp10098_c0	1563	125854538	XP_001343852.1	1300	1.46823e-173	PREDICTED: hypothetical protein LOC100004590 [Danio rerio]	125854537	XM_001343816.1	548	0	PREDICTED: Danio rerio hypothetical protein LOC100004590 (LOC100004590), mRNA	dre:100004590	1300	1.57047e-173	--	--	--	F5GYI3	408	8.65914e-43	Ubiquitin-associated protein 1-like	PF08587//PF00627	Ubiquitin associated domain (UBA)//UBA/TS-N domain	--	--	GO:0005515//GO:0004674	protein binding//protein serine/threonine kinase activity	--	--	--	--
comp1009941_c0	380	--	--	--	--	--	--	--	--	--	--	--	--	--	--	--	--	--	--	--	--	--	--	--	--	--	--	--	--	--	--
comp101_c0	1361	--	--	--	--	--	42415029	BX470238.6	215	7.5902e-107	Zebrafish DNA sequence from clone DKEY-11F14 in linkage group 19 Contains the sdccag33 gene for serologically defined colon cancer antigen 33 and a CpG island, complete sequence	--	--	--	--	--	--	--	--	--	--	--	--	--	--	--	--	--	--	--	--
comp1010_c0	2596	--	--	--	--	--	123708583	CR936498.13	93	9.66913e-39	Zebrafish DNA sequence from clone CH211-284H20 in linkage group 9, complete sequence	--	--	--	--	--	--	--	--	--	--	PF07473	Spasmodic peptide gm9a	GO:0009405	pathogenesis	--	--	GO:0005576	extracellular region	--	--
comp10101_c0	326	--	--	--	--	--	--	--	--	--	--	--	--	--	--	--	--	--	--	--	--	--	--	--	--	--	--	--	--	--	--
comp1010104_c0	212	326673841	XP_003200011.1	271	3.35685e-26	PREDICTED: hypothetical protein LOC100536704, partial [Danio rerio]	--	--	--	--	--	dre:100536704	271	3.5906e-26	--	--	--	--	--	--	--	--	--	--	--	--	--	--	--	KOG1911	Heterochromatin-associated protein HP1 and related CHROMO domain proteins
comp10102_c0	584	--	--	--	--	--	30139820	AL929204.7	90	9.67881e-38	Zebrafish DNA sequence from clone CH211-138E4, complete sequence	--	--	--	--	--	--	--	--	--	--	PF03152	Ubiquitin fusion degradation protein UFD1	GO:0006511	ubiquitin-dependent protein catabolic process	--	--	--	--	--	--
comp1010290_c0	276	--	--	--	--	--	--	--	--	--	--	--	--	--	--	--	--	--	--	--	--	--	--	--	--	--	--	--	--	--	--
comp10104_c0	205	--	--	--	--	--	--	--	--	--	--	--	--	--	--	--	--	--	--	--	--	--	--	--	--	--	--	--	--	--	--
comp101040_c0	271	--	--	--	--	--	--	--	--	--	--	--	--	--	--	--	--	--	--	--	--	--	--	--	--	--	--	--	--	--	--
comp101043_c0	254	--	--	--	--	--	--	--	--	--	--	--	--	--	--	--	--	--	--	--	--	--	--	--	--	--	--	--	--	--	--
comp1010469_c0	207	--	--	--	--	--	--	--	--	--	--	--	--	--	--	--	--	--	--	--	--	--	--	--	--	--	--	--	--	--	--
comp1010479_c0	243	--	--	--	--	--	--	--	--	--	--	--	--	--	--	--	--	--	--	--	--	--	--	--	--	--	--	--	--	--	--
comp10105_c0	423	--	--	--	--	--	--	--	--	--	--	--	--	--	--	--	--	--	--	--	--	--	--	--	--	--	--	--	--	--	--
comp1010533_c0	260	--	--	--	--	--	115253170	CR352261.8	127	1.0829e-58	Zebrafish DNA sequence from clone CH211-14B6 in linkage group 7, complete sequence	--	--	--	--	--	--	--	--	--	--	--	--	--	--	--	--	--	--	--	--
comp1010637_c0	344	--	--	--	--	--	--	--	--	--	--	--	--	--	--	--	--	--	--	--	--	--	--	--	--	--	--	--	--	--	--
comp10107_c0	286	--	--	--	--	--	156071348	CT025754.11	55	1.27664e-18	Zebrafish DNA sequence from clone DKEYP-24H9 in linkage group 13 Contains the 5&apos; end of the gene for a novel protein (zgc:153607), the 5&apos; end of the gene for a novel protein similar to vertebrate calcium binding atopy-related autoantigen 1 (CBARA1, zgc:162148) and two CpG islands, complete sequence	--	--	--	--	--	--	--	--	--	--	--	--	--	--	--	--	--	--	--	--
comp1010715_c0	363	--	--	--	--	--	--	--	--	--	--	--	--	--	--	--	--	--	--	--	--	--	--	--	--	--	--	--	--	--	--
comp1010748_c0	371	--	--	--	--	--	--	--	--	--	--	--	--	--	--	--	--	--	--	--	--	--	--	--	--	--	--	--	--	--	--
comp10109_c0	1047	--	--	--	--	--	--	--	--	--	--	--	--	--	--	--	--	--	--	--	--	--	--	--	--	--	--	--	--	--	--
comp1010987_c0	474	--	--	--	--	--	--	--	--	--	--	--	--	--	--	--	--	--	--	--	--	--	--	--	--	--	--	--	--	--	--
comp1011_c0	407	--	--	--	--	--	--	--	--	--	--	--	--	--	--	--	--	--	--	--	--	--	--	--	--	--	--	--	--	--	--
comp10110_c0	286	--	--	--	--	--	--	--	--	--	--	--	--	--	--	--	--	--	--	--	--	--	--	--	--	--	--	--	--	--	--
comp10110_c1	232	--	--	--	--	--	--	--	--	--	--	--	--	--	--	--	--	--	--	--	--	--	--	--	--	--	--	--	--	--	--
comp1011027_c0	419	--	--	--	--	--	--	--	--	--	--	--	--	--	--	--	--	--	--	--	--	--	--	--	--	--	--	--	--	--	--
comp1011057_c0	242	--	--	--	--	--	--	--	--	--	--	--	--	--	--	--	--	--	--	--	--	--	--	--	--	--	--	--	--	--	--
comp10111_c0	373	--	--	--	--	--	--	--	--	--	--	--	--	--	--	--	--	--	--	--	--	--	--	--	--	--	--	--	--	--	--
comp10111_c1	224	--	--	--	--	--	--	--	--	--	--	--	--	--	--	--	--	--	--	--	--	--	--	--	--	--	--	--	--	--	--
comp1011122_c0	465	326671016	XP_698057.4	484	1.39091e-54	PREDICTED: phosphatidylinositol 4,5-bisphosphate 5-phosphatase A-like [Danio rerio]	--	--	--	--	--	dre:569568	484	1.48777e-54	K01106	inositol-1,4,5-trisphosphate 5-phosphatase [EC:3.1.3.56]	http://www.genome.jp/dbget-bin/www_bget?ko:K01106	--	--	--	--	--	--	--	--	--	--	--	--	--	--
comp1011152_c0	334	--	--	--	--	--	--	--	--	--	--	--	--	--	--	--	--	--	--	--	--	--	--	--	--	--	--	--	--	--	--
comp1011181_c0	439	--	--	--	--	--	375232766	JN775058.1	283	3.68407e-145	Cyprinus carpio clone 862291 microsatellite sequence	--	--	--	--	--	--	--	--	--	--	--	--	--	--	--	--	--	--	--	--
comp10112_c0	207	--	--	--	--	--	--	--	--	--	--	--	--	--	--	--	--	--	--	--	--	PF09368	Sas10 C-terminal domain	GO:0016458	gene silencing	--	--	GO:0005634	nucleus	--	--
comp1011261_c0	306	--	--	--	--	--	--	--	--	--	--	--	--	--	--	--	--	--	--	--	--	--	--	--	--	--	--	--	--	--	--
comp10113_c0	214	--	--	--	--	--	--	--	--	--	--	--	--	--	--	--	--	--	--	--	--	--	--	--	--	--	--	--	--	--	--
comp1011330_c0	260	--	--	--	--	--	--	--	--	--	--	--	--	--	--	--	--	--	--	--	--	--	--	--	--	--	--	--	--	--	--
comp1011345_c0	392	--	--	--	--	--	--	--	--	--	--	--	--	--	--	--	--	--	--	--	--	--	--	--	--	--	--	--	--	--	--
comp10115_c0	564	--	--	--	--	--	--	--	--	--	--	--	--	--	--	--	--	--	--	--	--	PF05191	Adenylate kinase, active site lid	--	--	GO:0004017	adenylate kinase activity	--	--	--	--
comp1011508_c0	357	--	--	--	--	--	30024470	AL929582.10	157	3.24811e-75	Zebrafish DNA sequence from clone CH211-117M12, complete sequence	--	--	--	--	--	--	--	--	--	--	--	--	--	--	--	--	--	--	--	--
comp10116_c0	257	--	--	--	--	--	27551026	AL929239.6	139	2.28073e-65	Zebrafish DNA sequence from clone CH211-112F11 in linkage group 22 Contains the 5&apos; end of the gene for a novel protein similar to vertebrate InaD-like protein (INADL), a gene for a novel protein similar to vertebrate beta-amyloid binding protein precursor (BBP) and a novel gene, complete sequence	--	--	--	--	--	--	--	--	--	--	--	--	--	--	--	--	--	--	--	--
comp10116_c1	407	--	--	--	--	--	27551026	AL929239.6	313	7.1426e-162	Zebrafish DNA sequence from clone CH211-112F11 in linkage group 22 Contains the 5&apos; end of the gene for a novel protein similar to vertebrate InaD-like protein (INADL), a gene for a novel protein similar to vertebrate beta-amyloid binding protein precursor (BBP) and a novel gene, complete sequence	--	--	--	--	--	--	--	--	--	--	--	--	--	--	--	--	--	--	--	--
comp1011727_c0	240	--	--	--	--	--	--	--	--	--	--	--	--	--	--	--	--	--	--	--	--	--	--	--	--	--	--	--	--	--	--
comp1011734_c0	302	--	--	--	--	--	--	--	--	--	--	--	--	--	--	--	--	--	--	--	--	--	--	--	--	--	--	--	--	--	--
comp10118_c0	290	--	--	--	--	--	--	--	--	--	--	--	--	--	--	--	--	--	--	--	--	--	--	--	--	--	--	--	--	--	--
comp10119_c0	306	--	--	--	--	--	--	--	--	--	--	--	--	--	--	--	--	--	--	--	--	--	--	--	--	--	--	--	--	--	--
comp1011989_c0	294	--	--	--	--	--	--	--	--	--	--	--	--	--	--	--	--	--	--	--	--	--	--	--	--	--	--	--	--	--	--
comp1012_c0	367	195336674	EDW50094.1	335	1.10619e-38	GM14186 [Drosophila sechellia]	157816371	BT030798.1	364	0	Drosophila melanogaster FI01658 full insert cDNA	dse:Dsec_GM14186	335	1.18321e-38	--	--	--	P62752	267	1.41217e-28	60S ribosomal protein L23a	PF00276	Ribosomal protein L23	GO:0006412	translation	GO:0000166//GO:0003735	nucleotide binding//structural constituent of ribosome	GO:0005840	ribosome	KOG1751	60s ribosomal protein L23
comp1012_c1	344	38048707	AAR10256.1	336	4.58808e-38	similar to Drosophila melanogaster RpL23a, partial [Drosophila yakuba]	281365475	NM_079162.3	344	3.47676e-179	Drosophila melanogaster ribosomal protein L23A (RpL23A), mRNA	dme:Dmel_CG7977	337	9.62841e-37	--	--	--	P62752	219	1.26713e-21	60S ribosomal protein L23a	PF04263	Thiamin pyrophosphokinase, catalytic domain	GO:0009229	thiamine diphosphate biosynthetic process	GO:0005524//GO:0004788	ATP binding//thiamine diphosphokinase activity	--	--	KOG1751	60s ribosomal protein L23
comp1012025_c0	259	--	--	--	--	--	--	--	--	--	--	--	--	--	--	--	--	--	--	--	--	--	--	--	--	--	--	--	--	--	--
comp10121_c0	258	--	--	--	--	--	--	--	--	--	--	--	--	--	--	--	--	--	--	--	--	--	--	--	--	--	--	--	--	--	--
comp1012370_c0	367	--	--	--	--	--	51571687	BX511073.3	228	1.13791e-114	Zebrafish DNA sequence from clone DKEY-245I10 in linkage group 8, complete sequence	--	--	--	--	--	--	--	--	--	--	--	--	--	--	--	--	--	--	--	--
comp1012393_c0	242	--	--	--	--	--	--	--	--	--	--	--	--	--	--	--	--	--	--	--	--	--	--	--	--	--	--	--	--	--	--
comp1012445_c0	206	--	--	--	--	--	--	--	--	--	--	--	--	--	--	--	--	--	--	--	--	--	--	--	--	--	--	--	--	--	--
comp10125_c0	227	--	--	--	--	--	--	--	--	--	--	--	--	--	--	--	--	--	--	--	--	--	--	--	--	--	--	--	--	--	--
comp1012546_c0	266	--	--	--	--	--	--	--	--	--	--	--	--	--	--	--	--	--	--	--	--	--	--	--	--	--	--	--	--	--	--
comp1012565_c0	207	--	--	--	--	--	--	--	--	--	--	--	--	--	--	--	--	--	--	--	--	--	--	--	--	--	--	--	--	--	--
comp1012571_c0	315	51571937	AAI63971.1	300	1.3948e-30	Zgc:91875 protein [Danio rerio]	51571936	NM_001003985.1	215	1.61999e-107	Danio rerio synaptotagmin IXb (syt9b), mRNA gi|51330573|gb|BC080256.1| Danio rerio zgc:91875, mRNA (cDNA clone MGC:91875 IMAGE:7038910), complete cds	dre:445476	300	1.49192e-30	--	--	--	Q925C0	156	8.6004e-12	Synaptotagmin-9	PF06373	Cocaine and amphetamine regulated transcript protein (CART)	GO:0006810//GO:0007186//GO:0009267//GO:0032099//GO:0001678//GO:0008343//GO:0000186	transport//G-protein coupled receptor signaling pathway//cellular response to starvation//negative regulation of appetite//cellular glucose homeostasis//adult feeding behavior//activation of MAPKK activity	GO:0005215	transporter activity	GO:0016020//GO:0005615//GO:0008021	membrane//extracellular space//synaptic vesicle	--	--
comp1012611_c0	212	--	--	--	--	--	--	--	--	--	--	--	--	--	--	--	--	--	--	--	--	PF04824	Conserved region of Rad21 / Rec8 like protein	--	--	--	--	GO:0000228	nuclear chromosome	--	--
comp1012669_c0	203	--	--	--	--	--	--	--	--	--	--	--	--	--	--	--	--	--	--	--	--	--	--	--	--	--	--	--	--	--	--
comp1012697_c0	203	--	--	--	--	--	--	--	--	--	--	--	--	--	--	--	--	--	--	--	--	--	--	--	--	--	--	--	--	--	--
comp10127_c0	201	--	--	--	--	--	--	--	--	--	--	--	--	--	--	--	--	--	--	--	--	PF03932	CutC family	GO:0055070	copper ion homeostasis	GO:0005507	copper ion binding	--	--	--	--
comp101277_c0	297	--	--	--	--	--	--	--	--	--	--	--	--	--	--	--	--	--	--	--	--	--	--	--	--	--	--	--	--	--	--
comp1012790_c0	1037	18858759	AAI62956.1	609	8.05974e-72	Glycine receptor, alpha 1 [Danio rerio]	44903865	BX640507.8	138	3.65891e-64	Zebrafish DNA sequence from clone DKEY-97O1 in linkage group 14, complete sequence	dre:30676	609	8.62097e-72	K05193	glycine receptor, alpha 1	http://www.genome.jp/dbget-bin/www_bget?ko:K05193	O93430	609	6.87065e-73	Glycine receptor subunit alphaZ1	PF02932	Neurotransmitter-gated ion-channel transmembrane region	GO:0043200//GO:0045664//GO:0007417//GO:0006811//GO:0006821	response to amino acid stimulus//regulation of neuron differentiation//central nervous system development//ion transport//chloride transport	GO:0022824//GO:0016594//GO:0016934	transmitter-gated ion channel activity//glycine binding//extracellular-glycine-gated chloride channel activity	GO:0016020//GO:0030054//GO:0034707//GO:0005887//GO:0045211	membrane//cell junction//chloride channel complex//integral to plasma membrane//postsynaptic membrane	KOG3644	Ligand-gated ion channel
comp1012794_c0	364	--	--	--	--	--	73658861	BX927392.9	51	2.79229e-16	Zebrafish DNA sequence from clone DKEY-17E11 in linkage group 11, complete sequence	--	--	--	--	--	--	--	--	--	--	--	--	--	--	--	--	--	--	--	--
comp1012824_c0	430	--	--	--	--	--	--	--	--	--	--	--	--	--	--	--	--	--	--	--	--	--	--	--	--	--	--	--	--	--	--
comp1013_c0	1013	125853175	XP_001341296.1	1140	1.65908e-153	PREDICTED: uracil nucleotide/cysteinyl leukotriene receptor-like [Danio rerio]	125853174	XM_001341260.1	384	0	PREDICTED: Danio rerio uracil nucleotide/cysteinyl leukotriene receptor-like (LOC100001258), mRNA	dre:100001258	1140	1.7746e-153	--	--	--	Q09QM4	575	3.58776e-69	Uracil nucleotide/cysteinyl leukotriene receptor	PF00001//PF01741	7 transmembrane receptor (rhodopsin family)//Large-conductance mechanosensitive channel, MscL	GO:0007186//GO:0006810	G-protein coupled receptor signaling pathway//transport	GO:0005216	ion channel activity	GO:0016021	integral to membrane	KOG3656	FOG: 7 transmembrane receptor
comp1013_c1	538	125853175	XP_001341296.1	213	3.48961e-18	PREDICTED: uracil nucleotide/cysteinyl leukotriene receptor-like [Danio rerio]	50724618	BX470247.5	96	4.09808e-41	Zebrafish DNA sequence from clone DKEY-96N2 in linkage group 24, complete sequence	dre:100001258	213	3.73261e-18	--	--	--	--	--	--	--	--	--	--	--	--	--	--	--	--	--
comp1013023_c0	241	--	--	--	--	--	--	--	--	--	--	--	--	--	--	--	--	--	--	--	--	--	--	--	--	--	--	--	--	--	--
comp1013064_c0	246	--	--	--	--	--	--	--	--	--	--	--	--	--	--	--	--	--	--	--	--	--	--	--	--	--	--	--	--	--	--
comp10131_c0	422	--	--	--	--	--	--	--	--	--	--	--	--	--	--	--	--	--	--	--	--	--	--	--	--	--	--	--	--	--	--
comp1013128_c0	239	--	--	--	--	--	--	--	--	--	--	--	--	--	--	--	--	--	--	--	--	--	--	--	--	--	--	--	--	--	--
comp10132_c0	214	--	--	--	--	--	--	--	--	--	--	--	--	--	--	--	--	--	--	--	--	--	--	--	--	--	--	--	--	--	--
comp101326_c0	293	--	--	--	--	--	45125200	AL935153.19	141	2.04521e-66	Zebrafish DNA sequence from clone CH211-226F24 in linkage group 8, complete sequence	--	--	--	--	--	--	--	--	--	--	--	--	--	--	--	--	--	--	--	--
comp1013295_c0	229	--	--	--	--	--	--	--	--	--	--	--	--	--	--	--	--	--	--	--	--	--	--	--	--	--	--	--	--	--	--
comp10133_c0	340	--	--	--	--	--	--	--	--	--	--	--	--	--	--	--	--	--	--	--	--	--	--	--	--	--	--	--	--	--	--
comp1013321_c0	221	--	--	--	--	--	40353178	BX537313.5	153	3.17877e-73	Zebrafish DNA sequence from clone CH211-235E18 in linkage group 9 Contains the gene for a novel protein similar to vertebrate SNF1-like kinase (SNF1LK), the gene for a novel protein similar to veretbrate ubiquitin-conjugating enzyme E2A (RAD6 homolog) (UBE2A) (zgc:55512), the gene for a novel protein similar to vertebrate inhibitor of growth family, member 1 (ING1), the 3&apos; end of the gene fo…	--	--	--	--	--	--	--	--	--	--	--	--	--	--	--	--	--	--	--	--
comp1013504_c0	281	--	--	--	--	--	--	--	--	--	--	--	--	--	--	--	--	--	--	--	--	--	--	--	--	--	--	--	--	--	--
comp1013510_c0	263	--	--	--	--	--	--	--	--	--	--	--	--	--	--	--	--	--	--	--	--	--	--	--	--	--	--	--	--	--	--
comp10136_c0	399	--	--	--	--	--	--	--	--	--	--	--	--	--	--	--	--	--	--	--	--	--	--	--	--	--	--	--	--	--	--
comp1013617_c0	487	--	--	--	--	--	--	--	--	--	--	--	--	--	--	--	--	--	--	--	--	--	--	--	--	--	--	--	--	--	--
comp1013691_c0	243	326670247	XP_689297.5	216	5.33323e-19	PREDICTED: multiple epidermal growth factor-like domains protein 9 [Danio rerio]	--	--	--	--	--	dre:560805	216	5.7046e-19	--	--	--	--	--	--	--	PF00569//PF07645	Zinc finger, ZZ type//Calcium-binding EGF domain	--	--	GO:0005509//GO:0008270	calcium ion binding//zinc ion binding	--	--	KOG0994	Extracellular matrix glycoprotein Laminin subunit beta
comp10137_c0	717	--	--	--	--	--	--	--	--	--	--	--	--	--	--	--	--	--	--	--	--	--	--	--	--	--	--	--	--	--	--
comp1013707_c0	849	--	--	--	--	--	--	--	--	--	--	--	--	--	--	--	--	--	--	--	--	--	--	--	--	--	--	--	--	--	--
comp1013728_c0	298	--	--	--	--	--	--	--	--	--	--	--	--	--	--	--	--	--	--	--	--	--	--	--	--	--	--	--	--	--	--
comp1013889_c0	230	--	--	--	--	--	--	--	--	--	--	--	--	--	--	--	--	--	--	--	--	--	--	--	--	--	--	--	--	--	--
comp10139_c0	267	--	--	--	--	--	--	--	--	--	--	--	--	--	--	--	--	--	--	--	--	--	--	--	--	--	--	--	--	--	--
comp1013950_c0	572	--	--	--	--	--	159132439	CU138512.17	56	7.52931e-19	Zebrafish DNA sequence from clone CH73-345A19 in linkage group 19 Contains the 5&apos; end of the ext1c gene for exostoses (multiple) 1c, the gene for a novel protein (zgc:109981), a novel pseudogene, the 5&apos; end of the sdc2 gene for syndecan 2 and four CpG islands, complete sequence	--	--	--	--	--	--	--	--	--	--	--	--	--	--	--	--	--	--	--	--
comp1013953_c0	227	--	--	--	--	--	--	--	--	--	--	--	--	--	--	--	--	--	--	--	--	--	--	--	--	--	--	--	--	--	--
comp1013988_c0	217	--	--	--	--	--	--	--	--	--	--	--	--	--	--	--	--	--	--	--	--	--	--	--	--	--	--	--	--	--	--
comp1014_c0	219	--	--	--	--	--	--	--	--	--	--	--	--	--	--	--	--	--	--	--	--	--	--	--	--	--	--	--	--	--	--
comp10140_c0	244	--	--	--	--	--	--	--	--	--	--	--	--	--	--	--	--	--	--	--	--	--	--	--	--	--	--	--	--	--	--
comp1014016_c0	246	--	--	--	--	--	--	--	--	--	--	--	--	--	--	--	--	--	--	--	--	--	--	--	--	--	--	--	--	--	--
comp1014091_c0	453	--	--	--	--	--	--	--	--	--	--	--	--	--	--	--	--	--	--	--	--	PF01943	Polysaccharide biosynthesis protein	GO:0000271	polysaccharide biosynthetic process	--	--	GO:0016020	membrane	--	--
comp101410_c0	415	--	--	--	--	--	--	--	--	--	--	--	--	--	--	--	--	--	--	--	--	--	--	--	--	--	--	--	--	--	--
comp1014158_c0	1447	219555692	ABP04032.1	2498	0	ErbB4 [Danio rerio]	219555691	NM_001143751.1	990	0	Danio rerio v-erb-a erythroblastic leukemia viral oncogene homolog 4a (avian) (erbb4a), mRNA gi|144952755|gb|EF190457.1| Danio rerio ErbB4 mRNA, complete cds	dre:100007677	2498	0	--	--	--	Q15303	208	6.3289e-16	Receptor tyrosine-protein kinase erbB-4	PF00757//PF01030	Furin-like cysteine rich region//Receptor L domain	GO:0007169//GO:0006468	transmembrane receptor protein tyrosine kinase signaling pathway//protein phosphorylation	GO:0005524//GO:0004714	ATP binding//transmembrane receptor protein tyrosine kinase activity	GO:0016020	membrane	KOG4258	Insulin/growth factor receptor (contains protein kinase domain)
comp10142_c0	1264	--	--	--	--	--	--	--	--	--	--	--	--	--	--	--	--	--	--	--	--	--	--	--	--	--	--	--	--	--	--
comp101432_c0	296	--	--	--	--	--	38198310	BX649388.7	141	2.06872e-66	Zebrafish DNA sequence from clone CH211-225P5 in linkage group 16 Contains the gene for a novel protein (zgc:5777174), the gene for a novel protein similar to vertebrate v-ets erythroblastosis virus E26 oncogene (avian) (ETS), the gene for a novel protein similar to vertebrate sodium channel voltage-gated type I beta (SCN1B), the 3&apos; end of the gene for a novel protein similar to vertebrate D…	--	--	--	--	--	--	--	--	--	--	--	--	--	--	--	--	--	--	--	--
comp1014345_c0	418	--	--	--	--	--	--	--	--	--	--	--	--	--	--	--	--	--	--	--	--	PF08041	PetM family of cytochrome b6f complex subunit 7	--	--	--	--	GO:0009512	cytochrome b6f complex	--	--
comp1014366_c0	256	--	--	--	--	--	--	--	--	--	--	--	--	--	--	--	--	--	--	--	--	--	--	--	--	--	--	--	--	--	--
comp1014457_c0	213	--	--	--	--	--	--	--	--	--	--	--	--	--	--	--	--	--	--	--	--	--	--	--	--	--	--	--	--	--	--
comp1014472_c0	276	--	--	--	--	--	--	--	--	--	--	--	--	--	--	--	--	--	--	--	--	--	--	--	--	--	--	--	--	--	--
comp10145_c0	216	--	--	--	--	--	--	--	--	--	--	--	--	--	--	--	--	--	--	--	--	--	--	--	--	--	--	--	--	--	--
comp1014531_c0	570	--	--	--	--	--	--	--	--	--	--	--	--	--	--	--	--	--	--	--	--	--	--	--	--	--	--	--	--	--	--
comp10146_c0	301	--	--	--	--	--	--	--	--	--	--	--	--	--	--	--	--	--	--	--	--	--	--	--	--	--	--	--	--	--	--
comp10147_c0	600	--	--	--	--	--	--	--	--	--	--	--	--	--	--	--	--	--	--	--	--	--	--	--	--	--	--	--	--	--	--
comp1014816_c0	211	--	--	--	--	--	--	--	--	--	--	--	--	--	--	--	--	--	--	--	--	--	--	--	--	--	--	--	--	--	--
comp1014827_c0	427	326679320	XP_003201278.1	465	7.57685e-53	PREDICTED: hypothetical protein LOC100535693 [Danio rerio]	--	--	--	--	--	dre:100535693	465	8.10445e-53	--	--	--	--	--	--	--	PF02601//PF12072//PF06160//PF08826//PF06009//PF03945//PF03938//PF07743//PF05478//PF07716//PF01442//PF03255//PF12592//PF01496//PF00517//PF05531//PF01105//PF06810//PF04103//PF05190//PF01920	Exonuclease VII, large subunit//Domain of unknown function (DUF3552)//Septation ring formation regulator, EzrA//DMPK coiled coil domain like//Laminin Domain II//delta endotoxin, N-terminal domain//Outer membrane protein (OmpH-like)//HSCB C-terminal oligomerisation domain//Prominin//Basic region leucine zipper//Apolipoprotein A1/A4/E domain//Acetyl co-enzyme A carboxylase carboxyltransferase alpha…	GO:0042157//GO:0000921//GO:0006457//GO:0006468//GO:0007155//GO:0009405//GO:0006869//GO:0006355//GO:0006633//GO:0006810//GO:0006298//GO:0015991	lipoprotein metabolic process//septin ring assembly//protein folding//protein phosphorylation//cell adhesion//pathogenesis//lipid transport//regulation of transcription, DNA-dependent//fatty acid biosynthetic process//transport//mismatch repair//ATP hydrolysis coupled proton transport	GO:0046983//GO:0015078//GO:0003700//GO:0003989//GO:0008289//GO:0016820//GO:0008663//GO:0005524//GO:0008855//GO:0043565//GO:0030983//GO:0004674//GO:0051082//GO:0005198	protein dimerization activity//hydrogen ion transmembrane transporter activity//sequence-specific DNA binding transcription factor activity//acetyl-CoA carboxylase activity//lipid binding//hydrolase activity, acting on acid anhydrides, catalyzing transmembrane movement of substances//2',3'-cyclic-nucleotide 2'-phosphodiesterase activity//ATP binding//exodeoxyribonuclease VII activity//sequence-sp…	GO:0019028//GO:0016272//GO:0005604//GO:0033177//GO:0005576//GO:0016021//GO:0009317//GO:0019031//GO:0005940	viral capsid//prefoldin complex//basement membrane//proton-transporting two-sector ATPase complex, proton-transporting domain//extracellular region//integral to membrane//acetyl-CoA carboxylase complex//viral envelope//septin ring	--	--
comp101490_c0	288	--	--	--	--	--	--	--	--	--	--	--	--	--	--	--	--	--	--	--	--	--	--	--	--	--	--	--	--	--	--
comp101490_c1	338	--	--	--	--	--	--	--	--	--	--	--	--	--	--	--	--	--	--	--	--	PF01755	Glycosyltransferase family 25 (LPS biosynthesis protein)	GO:0009103	lipopolysaccharide biosynthetic process	--	--	--	--	--	--
comp10150_c0	390	--	--	--	--	--	--	--	--	--	--	--	--	--	--	--	--	--	--	--	--	--	--	--	--	--	--	--	--	--	--
comp1015101_c0	222	--	--	--	--	--	--	--	--	--	--	--	--	--	--	--	--	--	--	--	--	PF06072	Alphaherpesvirus tegument protein US9	--	--	--	--	GO:0019033	viral tegument	--	--
comp1015120_c0	229	--	--	--	--	--	--	--	--	--	--	--	--	--	--	--	--	--	--	--	--	--	--	--	--	--	--	--	--	--	--
comp101515_c0	1635	206557942	CAQ15135.1	1541	0	novel protein [Danio rerio]	121583955	NM_001080026.1	641	0	Danio rerio transcription elongation factor, mitochondrial (tefm), nuclear gene encoding mitochondrial protein, mRNA gi|112418820|gb|BC122136.1| Danio rerio zgc:153083, mRNA (cDNA clone MGC:153083 IMAGE:7239633), complete cds	dre:566236	1535	0	--	--	--	Q0P4D6	1541	0	Transcription elongation factor, mitochondrial	--	--	GO:0006390//GO:0006119//GO:0006355	transcription from mitochondrial promoter//oxidative phosphorylation//regulation of transcription, DNA-dependent	GO:0030337	DNA polymerase processivity factor activity	GO:0042645//GO:0030529	mitochondrial nucleoid//ribonucleoprotein complex	--	--
comp1015339_c0	232	307209825	EFN86619.1	186	1.74177e-16	Transposable element Tc1 transposase [Harpegnathos saltator]	43823578	BX571830.6	81	3.55862e-33	Zebrafish DNA sequence from clone DKEY-261I16 in linkage group 19 Contains the gene for a novel protein similar to vertebrate mitochondrial ribosomal protein L36 (MRPL36), the gene for a novel protein similar to vertebrate NADH dehydrogenase (ubiquinone) Fe-S protein 6, 13kDa (NADH-coenzyme Q reductase) (NDUFS6), the gene for a novel protein similar to vertebrate vesicular membrane protein p24 (V…	--	--	--	--	--	--	--	--	--	--	PF01498	Transposase	GO:0015074//GO:0006313	DNA integration//transposition, DNA-mediated	GO:0003677//GO:0004803	DNA binding//transposase activity	--	--	--	--
comp1015394_c0	350	--	--	--	--	--	118143072	CR354553.9	92	4.31991e-39	Zebrafish DNA sequence from clone CH211-158N6 in linkage group 23, complete sequence	--	--	--	--	--	--	--	--	--	--	PF04226//PF10430	Transglycosylase associated protein//Tie-2 Ig-like domain 1	GO:0007169//GO:0006468	transmembrane receptor protein tyrosine kinase signaling pathway//protein phosphorylation	GO:0005524//GO:0004714	ATP binding//transmembrane receptor protein tyrosine kinase activity	GO:0005887//GO:0016021	integral to plasma membrane//integral to membrane	--	--
comp1015420_c0	258	--	--	--	--	--	375205040	JN747330.1	143	1.36903e-67	Cyprinus carpio clone 524385 microsatellite sequence	--	--	--	--	--	--	--	--	--	--	--	--	--	--	--	--	--	--	--	--
comp10155_c0	543	326665580	XP_002661092.2	255	1.05519e-22	PREDICTED: GTPase IMAP family member 8-like [Danio rerio]	--	--	--	--	--	dre:100331359	255	1.12867e-22	--	--	--	--	--	--	--	PF12161//PF02601//PF00815//PF02932//PF05879//PF02319//PF00420	HsdM N-terminal domain//Exonuclease VII, large subunit//Histidinol dehydrogenase//Neurotransmitter-gated ion-channel transmembrane region//Root hair defective 3 GTP-binding protein (RHD3)//E2F/DP family winged-helix DNA-binding domain//NADH-ubiquinone/plastoquinone oxidoreductase chain 4L	GO:0006355//GO:0042773//GO:0006811//GO:0055114//GO:0000105	regulation of transcription, DNA-dependent//ATP synthesis coupled electron transport//ion transport//oxidation-reduction process//histidine biosynthetic process	GO:0016651//GO:0051287//GO:0008855//GO:0016817//GO:0008270//GO:0004399//GO:0003700//GO:0009007	oxidoreductase activity, acting on NADH or NADPH//NAD binding//exodeoxyribonuclease VII activity//hydrolase activity, acting on acid anhydrides//zinc ion binding//histidinol dehydrogenase activity//sequence-specific DNA binding transcription factor activity//site-specific DNA-methyltransferase (adenine-specific) activity	GO:0016020//GO:0005667	membrane//transcription factor complex	KOG4297	C-type lectin
comp10156_c0	1139	326665883	XP_002661175.2	773	1.41251e-89	PREDICTED: glutamate [NMDA] receptor subunit epsilon-3-like [Danio rerio]	159132294	CU464067.7	653	0	Zebrafish DNA sequence from clone CH211-9G11 in linkage group 3, complete sequence	dre:100329743	773	1.51086e-89	--	--	--	--	--	--	--	PF12798	4Fe-4S binding domain	--	--	GO:0009055//GO:0051536	electron carrier activity//iron-sulfur cluster binding	--	--	--	--
comp1015632_c0	203	--	--	--	--	--	--	--	--	--	--	--	--	--	--	--	--	--	--	--	--	--	--	--	--	--	--	--	--	--	--
comp1015636_c0	399	--	--	--	--	--	30724882	BX004829.12	55	1.84459e-18	Zebrafish DNA sequence from clone DKEY-29O15, complete sequence	--	--	--	--	--	--	--	--	--	--	PF01092	Ribosomal protein S6e	GO:0006412	translation	GO:0003735	structural constituent of ribosome	GO:0005840//GO:0005622	ribosome//intracellular	--	--
comp1015730_c0	264	--	--	--	--	--	--	--	--	--	--	--	--	--	--	--	--	--	--	--	--	--	--	--	--	--	--	--	--	--	--
comp1015928_c0	239	--	--	--	--	--	--	--	--	--	--	--	--	--	--	--	--	--	--	--	--	--	--	--	--	--	--	--	--	--	--
comp10160_c0	210	--	--	--	--	--	50878259	BX005343.18	160	3.84663e-77	Zebrafish DNA sequence from clone DKEY-29F2 in linkage group 11, complete sequence	--	--	--	--	--	--	--	--	--	--	--	--	--	--	--	--	--	--	--	--
comp1016043_c0	237	--	--	--	--	--	--	--	--	--	--	--	--	--	--	--	--	--	--	--	--	--	--	--	--	--	--	--	--	--	--
comp10161_c0	306	--	--	--	--	--	--	--	--	--	--	--	--	--	--	--	--	--	--	--	--	PF06978	Ribonucleases P/MRP protein subunit POP1	GO:0001682	tRNA 5'-leader removal	GO:0004526	ribonuclease P activity	--	--	--	--
comp101613_c0	302	--	--	--	--	--	--	--	--	--	--	--	--	--	--	--	--	--	--	--	--	--	--	--	--	--	--	--	--	--	--
comp1016191_c0	326	--	--	--	--	--	--	--	--	--	--	--	--	--	--	--	--	--	--	--	--	PF00276	Ribosomal protein L23	GO:0006412	translation	GO:0003735	structural constituent of ribosome	GO:0005840	ribosome	--	--
comp1016197_c0	462	--	--	--	--	--	--	--	--	--	--	--	--	--	--	--	--	--	--	--	--	--	--	--	--	--	--	--	--	--	--
comp1016198_c0	372	--	--	--	--	--	--	--	--	--	--	--	--	--	--	--	--	--	--	--	--	--	--	--	--	--	--	--	--	--	--
comp1016252_c0	210	--	--	--	--	--	--	--	--	--	--	--	--	--	--	--	--	--	--	--	--	--	--	--	--	--	--	--	--	--	--
comp10166_c0	499	--	--	--	--	--	--	--	--	--	--	--	--	--	--	--	--	--	--	--	--	PF01799	[2Fe-2S] binding domain	GO:0055114	oxidation-reduction process	GO:0046872//GO:0016491	metal ion binding//oxidoreductase activity	--	--	--	--
comp10167_c0	535	--	--	--	--	--	--	--	--	--	--	--	--	--	--	--	--	--	--	--	--	--	--	--	--	--	--	--	--	--	--
comp10168_c0	232	--	--	--	--	--	--	--	--	--	--	--	--	--	--	--	--	--	--	--	--	--	--	--	--	--	--	--	--	--	--
comp101682_c0	281	--	--	--	--	--	--	--	--	--	--	--	--	--	--	--	--	--	--	--	--	--	--	--	--	--	--	--	--	--	--
comp1016865_c0	460	--	--	--	--	--	78271692	CR384074.11	201	1.485e-99	Zebrafish DNA sequence from clone DKEY-229H19 in linkage group 24, complete sequence	--	--	--	--	--	--	--	--	--	--	--	--	--	--	--	--	--	--	--	--
comp1016934_c0	243	--	--	--	--	--	--	--	--	--	--	--	--	--	--	--	--	--	--	--	--	--	--	--	--	--	--	--	--	--	--
comp1016997_c0	475	--	--	--	--	--	40975061	AL929435.16	135	7.51421e-63	Zebrafish DNA sequence from clone CH211-153J24 in linkage group 20 Contains the gene for a novel protein similar to vertebrate UDP-N-acetyl-alpha-D-galactosamine:polypeptide N-acetylgalactosaminyltransferase 12 (GalNAc-T12) (GALNT12), the 3&apos; end of the gene for a novel protein similar to vertebrate UDP-N-acetyl-alpha-D-galactosamine:polypeptide N-acetylgalactosaminyltransferase 4 (GalNAc-T4)…	--	--	--	--	--	--	--	--	--	--	--	--	--	--	--	--	--	--	--	--
comp10170_c0	222	--	--	--	--	--	--	--	--	--	--	--	--	--	--	--	--	--	--	--	--	--	--	--	--	--	--	--	--	--	--
comp101701_c0	526	--	--	--	--	--	--	--	--	--	--	--	--	--	--	--	--	--	--	--	--	--	--	--	--	--	--	--	--	--	--
comp1017015_c0	619	--	--	--	--	--	--	--	--	--	--	--	--	--	--	--	--	--	--	--	--	PF02990	Endomembrane protein 70	--	--	--	--	GO:0016021	integral to membrane	--	--
comp1017085_c0	209	--	--	--	--	--	--	--	--	--	--	--	--	--	--	--	--	--	--	--	--	--	--	--	--	--	--	--	--	--	--
comp1017122_c0	224	--	--	--	--	--	--	--	--	--	--	--	--	--	--	--	--	--	--	--	--	--	--	--	--	--	--	--	--	--	--
comp10172_c0	209	--	--	--	--	--	--	--	--	--	--	--	--	--	--	--	--	--	--	--	--	--	--	--	--	--	--	--	--	--	--
comp1017200_c0	215	--	--	--	--	--	--	--	--	--	--	--	--	--	--	--	--	--	--	--	--	--	--	--	--	--	--	--	--	--	--
comp10173_c0	203	--	--	--	--	--	--	--	--	--	--	--	--	--	--	--	--	--	--	--	--	--	--	--	--	--	--	--	--	--	--
comp1017347_c0	238	--	--	--	--	--	--	--	--	--	--	--	--	--	--	--	--	--	--	--	--	--	--	--	--	--	--	--	--	--	--
comp1017372_c0	236	--	--	--	--	--	--	--	--	--	--	--	--	--	--	--	--	--	--	--	--	--	--	--	--	--	--	--	--	--	--
comp1017550_c0	288	--	--	--	--	--	--	--	--	--	--	--	--	--	--	--	--	--	--	--	--	--	--	--	--	--	--	--	--	--	--
comp1017650_c0	695	--	--	--	--	--	--	--	--	--	--	--	--	--	--	--	--	--	--	--	--	PF11575	FhuF 2Fe-2S C-terminal domain	--	--	GO:0051537	2 iron, 2 sulfur cluster binding	--	--	--	--
comp1017677_c0	721	326665235	XP_003197996.1	391	1.48068e-39	PREDICTED: LOW QUALITY PROTEIN: hypothetical protein LOC100322182 [Danio rerio]	--	--	--	--	--	dre:100322182	391	1.58378e-39	--	--	--	--	--	--	--	--	--	--	--	--	--	--	--	KOG2133	Transcriptional corepressor Atrophin-1/DRPLA
comp10177_c0	332	--	--	--	--	--	--	--	--	--	--	--	--	--	--	--	--	--	--	--	--	--	--	--	--	--	--	--	--	--	--
comp1017725_c0	280	--	--	--	--	--	--	--	--	--	--	--	--	--	--	--	--	--	--	--	--	--	--	--	--	--	--	--	--	--	--
comp1017774_c0	300	--	--	--	--	--	--	--	--	--	--	--	--	--	--	--	--	--	--	--	--	--	--	--	--	--	--	--	--	--	--
comp10178_c0	410	--	--	--	--	--	--	--	--	--	--	--	--	--	--	--	--	--	--	--	--	--	--	--	--	--	--	--	--	--	--
comp1017847_c0	279	--	--	--	--	--	--	--	--	--	--	--	--	--	--	--	--	--	--	--	--	--	--	--	--	--	--	--	--	--	--
comp1017871_c0	236	--	--	--	--	--	--	--	--	--	--	--	--	--	--	--	--	--	--	--	--	--	--	--	--	--	--	--	--	--	--
comp1017898_c0	245	--	--	--	--	--	--	--	--	--	--	--	--	--	--	--	--	--	--	--	--	--	--	--	--	--	--	--	--	--	--
comp10179_c0	274	--	--	--	--	--	--	--	--	--	--	--	--	--	--	--	--	--	--	--	--	--	--	--	--	--	--	--	--	--	--
comp1017978_c0	360	--	--	--	--	--	--	--	--	--	--	--	--	--	--	--	--	--	--	--	--	--	--	--	--	--	--	--	--	--	--
comp1018_c0	540	68370546	XP_692038.1	578	2.60087e-73	PREDICTED: hypothetical protein LOC563583 [Danio rerio]	326672532	XM_686946.3	293	1.26649e-150	PREDICTED: Danio rerio hypothetical protein LOC563583 (LOC563583), mRNA	dre:563583	578	2.78198e-73	--	--	--	--	--	--	--	PF09074	Mer2	GO:0007131	reciprocal meiotic recombination	--	--	GO:0000794	condensed nuclear chromosome	--	--
comp1018_c1	343	--	--	--	--	--	--	--	--	--	--	--	--	--	--	--	--	--	--	--	--	--	--	--	--	--	--	--	--	--	--
comp1018027_c0	290	--	--	--	--	--	--	--	--	--	--	--	--	--	--	--	--	--	--	--	--	--	--	--	--	--	--	--	--	--	--
comp1018095_c0	206	--	--	--	--	--	--	--	--	--	--	--	--	--	--	--	--	--	--	--	--	--	--	--	--	--	--	--	--	--	--
comp1018119_c0	298	--	--	--	--	--	--	--	--	--	--	--	--	--	--	--	--	--	--	--	--	PF03839	Translocation protein Sec62	GO:0015031	protein transport	GO:0008565	protein transporter activity	GO:0016021	integral to membrane	--	--
comp1018178_c0	305	--	--	--	--	--	--	--	--	--	--	--	--	--	--	--	--	--	--	--	--	--	--	--	--	--	--	--	--	--	--
comp1018180_c0	331	--	--	--	--	--	--	--	--	--	--	--	--	--	--	--	--	--	--	--	--	--	--	--	--	--	--	--	--	--	--
comp1018229_c0	264	--	--	--	--	--	--	--	--	--	--	--	--	--	--	--	--	--	--	--	--	--	--	--	--	--	--	--	--	--	--
comp10183_c0	620	--	--	--	--	--	26985415	AL935199.4	115	1.30583e-51	Zebrafish DNA sequence from clone CH211-241L3, complete sequence	--	--	--	--	--	--	--	--	--	--	--	--	--	--	--	--	--	--	--	--
comp1018314_c0	384	--	--	--	--	--	--	--	--	--	--	--	--	--	--	--	--	--	--	--	--	--	--	--	--	--	--	--	--	--	--
comp1018421_c0	885	326668143	XP_003198751.1	1329	3.0788e-178	PREDICTED: cell surface glycoprotein MUC18 [Danio rerio]	326668142	XM_003198703.1	569	0	PREDICTED: Danio rerio similar to melanoma cell adhesion molecule (LOC566921), mRNA	dre:566921	1329	3.29319e-178	--	--	--	P43121	405	3.85934e-43	Cell surface glycoprotein MUC18	--	--	--	--	--	--	--	--	KOG2408	Peroxidase/oxygenase
comp101844_c0	266	326680136	XP_684554.5	175	3.8706e-13	PREDICTED: a-kinase anchor protein 13 [Danio rerio]	324125283	FQ312013.8	129	8.59166e-60	Zebrafish DNA sequence from clone CH73-25H12 in linkage group 25, complete sequence	dre:556620	175	4.14012e-13	--	--	--	--	--	--	--	--	--	--	--	--	--	--	--	--	--
comp1018493_c0	396	--	--	--	--	--	--	--	--	--	--	--	--	--	--	--	--	--	--	--	--	--	--	--	--	--	--	--	--	--	--
comp1018496_c0	252	--	--	--	--	--	--	--	--	--	--	--	--	--	--	--	--	--	--	--	--	--	--	--	--	--	--	--	--	--	--
comp10187_c0	255	--	--	--	--	--	--	--	--	--	--	--	--	--	--	--	--	--	--	--	--	--	--	--	--	--	--	--	--	--	--
comp1018730_c0	577	--	--	--	--	--	--	--	--	--	--	--	--	--	--	--	--	--	--	--	--	--	--	--	--	--	--	--	--	--	--
comp10188_c0	204	--	--	--	--	--	--	--	--	--	--	--	--	--	--	--	--	--	--	--	--	--	--	--	--	--	--	--	--	--	--
comp1018818_c0	206	--	--	--	--	--	--	--	--	--	--	--	--	--	--	--	--	--	--	--	--	--	--	--	--	--	--	--	--	--	--
comp1018824_c0	480	--	--	--	--	--	124221904	CR376786.25	112	4.6386e-50	Zebrafish DNA sequence from clone CH211-79M10 in linkage group 24, complete sequence	--	--	--	--	--	--	--	--	--	--	--	--	--	--	--	--	--	--	--	--
comp1018870_c0	267	--	--	--	--	--	57975566	BX465223.9	56	3.28402e-19	Zebrafish DNA sequence from clone RP71-8E8 in linkage group 11, complete sequence	--	--	--	--	--	--	--	--	--	--	--	--	--	--	--	--	--	--	--	--
comp10189_c0	336	--	--	--	--	--	--	--	--	--	--	--	--	--	--	--	--	--	--	--	--	--	--	--	--	--	--	--	--	--	--
comp1018920_c0	202	--	--	--	--	--	375220290	JN762582.1	50	5.17471e-16	Cyprinus carpio clone 699771 microsatellite sequence	--	--	--	--	--	--	--	--	--	--	--	--	--	--	--	--	--	--	--	--
comp1018941_c0	203	--	--	--	--	--	--	--	--	--	--	--	--	--	--	--	--	--	--	--	--	--	--	--	--	--	--	--	--	--	--
comp1018985_c0	228	--	--	--	--	--	--	--	--	--	--	--	--	--	--	--	--	--	--	--	--	--	--	--	--	--	--	--	--	--	--
comp1019_c0	282	--	--	--	--	--	--	--	--	--	--	--	--	--	--	--	--	--	--	--	--	--	--	--	--	--	--	--	--	--	--
comp1019_c1	463	--	--	--	--	--	--	--	--	--	--	--	--	--	--	--	--	--	--	--	--	--	--	--	--	--	--	--	--	--	--
comp10190_c0	249	--	--	--	--	--	--	--	--	--	--	--	--	--	--	--	--	--	--	--	--	--	--	--	--	--	--	--	--	--	--
comp1019006_c0	501	--	--	--	--	--	--	--	--	--	--	--	--	--	--	--	--	--	--	--	--	--	--	--	--	--	--	--	--	--	--
comp1019067_c0	256	--	--	--	--	--	--	--	--	--	--	--	--	--	--	--	--	--	--	--	--	--	--	--	--	--	--	--	--	--	--
comp10191_c0	550	--	--	--	--	--	77416027	CR450718.10	265	4.74457e-135	Zebrafish DNA sequence from clone CH211-246I5 in linkage group 3, complete sequence	--	--	--	--	--	--	--	--	--	--	PF00530	Scavenger receptor cysteine-rich domain	--	--	GO:0005044	scavenger receptor activity	GO:0016020	membrane	--	--
comp1019165_c0	312	--	--	--	--	--	--	--	--	--	--	--	--	--	--	--	--	--	--	--	--	--	--	--	--	--	--	--	--	--	--
comp1019254_c0	299	--	--	--	--	--	--	--	--	--	--	--	--	--	--	--	--	--	--	--	--	--	--	--	--	--	--	--	--	--	--
comp1019359_c0	264	--	--	--	--	--	--	--	--	--	--	--	--	--	--	--	--	--	--	--	--	--	--	--	--	--	--	--	--	--	--
comp101944_c0	323	--	--	--	--	--	--	--	--	--	--	--	--	--	--	--	--	--	--	--	--	--	--	--	--	--	--	--	--	--	--
comp10195_c0	313	--	--	--	--	--	--	--	--	--	--	--	--	--	--	--	--	--	--	--	--	--	--	--	--	--	--	--	--	--	--
comp1019543_c0	230	--	--	--	--	--	--	--	--	--	--	--	--	--	--	--	--	--	--	--	--	--	--	--	--	--	--	--	--	--	--
comp101967_c0	274	--	--	--	--	--	--	--	--	--	--	--	--	--	--	--	--	--	--	--	--	--	--	--	--	--	--	--	--	--	--
comp10198_c0	275	--	--	--	--	--	--	--	--	--	--	--	--	--	--	--	--	--	--	--	--	--	--	--	--	--	--	--	--	--	--
comp101988_c0	355	--	--	--	--	--	--	--	--	--	--	--	--	--	--	--	--	--	--	--	--	--	--	--	--	--	--	--	--	--	--
comp1019914_c0	473	--	--	--	--	--	125629819	CT025887.7	141	3.4557e-66	Zebrafish DNA sequence from clone DKEY-275B16 in linkage group 13 Contains the 5&apos; end of the gene for a novel protein similar to H.sapiens ZCCHC24, zinc finger, CCHC domain containing 24 (ZCCHC24, zgc:158323), the gene for a novel protein similar to H.sapiens PAOX, polyamine oxidase (exo-N4-amino) (PAOX) and the 3&apos; end of the gene for a novel protein similar to H.sapiens RASSF4, Ras ass…	--	--	--	--	--	--	--	--	--	--	--	--	--	--	--	--	--	--	--	--
comp1019926_c0	269	--	--	--	--	--	79681463	CT009570.9	41	7.22005e-11	Zebrafish DNA sequence from clone CH211-185J11 in linkage group 16, complete sequence	--	--	--	--	--	--	--	--	--	--	--	--	--	--	--	--	--	--	--	--
comp1019928_c0	217	--	--	--	--	--	71277595	DQ075947.1	164	2.38865e-79	Ctenopharyngodon idella Ct-SINE retrotransposon, partial sequence; and tRNA-Ala gene, complete sequence	--	--	--	--	--	--	--	--	--	--	--	--	--	--	--	--	--	--	--	--
comp1019931_c0	306	--	--	--	--	--	51571765	BX510645.7	152	1.64809e-72	Zebrafish DNA sequence from clone DKEY-5G21 in linkage group 14, complete sequence	--	--	--	--	--	--	--	--	--	--	--	--	--	--	--	--	--	--	--	--
comp1019939_c0	241	--	--	--	--	--	--	--	--	--	--	--	--	--	--	--	--	--	--	--	--	--	--	--	--	--	--	--	--	--	--
comp1019942_c0	483	--	--	--	--	--	--	--	--	--	--	--	--	--	--	--	--	--	--	--	--	--	--	--	--	--	--	--	--	--	--
comp1019949_c0	281	--	--	--	--	--	--	--	--	--	--	--	--	--	--	--	--	--	--	--	--	--	--	--	--	--	--	--	--	--	--
comp1019966_c0	494	--	--	--	--	--	61966595	CR381633.6	205	9.57935e-102	Zebrafish DNA sequence from clone CH211-230M9 in linkage group 14, complete sequence	--	--	--	--	--	--	--	--	--	--	PF06366//PF04117	Flagellar protein FlhE//Mpv17 / PMP22 family	--	--	--	--	GO:0016021//GO:0019861	integral to membrane//flagellum	--	--
comp1019968_c0	247	--	--	--	--	--	--	--	--	--	--	--	--	--	--	--	--	--	--	--	--	--	--	--	--	--	--	--	--	--	--
comp1019969_c0	223	--	--	--	--	--	--	--	--	--	--	--	--	--	--	--	--	--	--	--	--	--	--	--	--	--	--	--	--	--	--
comp1019985_c0	374	--	--	--	--	--	--	--	--	--	--	--	--	--	--	--	--	--	--	--	--	--	--	--	--	--	--	--	--	--	--
comp1019994_c0	541	--	--	--	--	--	--	--	--	--	--	--	--	--	--	--	--	--	--	--	--	--	--	--	--	--	--	--	--	--	--
comp1019995_c0	256	--	--	--	--	--	--	--	--	--	--	--	--	--	--	--	--	--	--	--	--	--	--	--	--	--	--	--	--	--	--
comp102_c0	241	--	--	--	--	--	--	--	--	--	--	--	--	--	--	--	--	--	--	--	--	--	--	--	--	--	--	--	--	--	--
comp102_c1	529	--	--	--	--	--	119371883	CR382298.22	234	7.799e-118	Zebrafish DNA sequence from clone DKEY-25J19 in linkage group 7, complete sequence	--	--	--	--	--	--	--	--	--	--	--	--	--	--	--	--	--	--	--	--
comp1020001_c0	412	326668419	XP_002662317.2	585	2.3129e-67	PREDICTED: girdin-like [Danio rerio]	326668418	XM_002662271.2	287	2.05555e-147	PREDICTED: Danio rerio girdin-like (LOC100329473), mRNA	dre:100329473	585	2.47395e-67	--	--	--	Q3V6T2	286	3.05153e-28	Girdin	PF02996//PF04871//PF01496//PF06005	Prefoldin subunit//Uso1 / p115 like vesicle tethering protein, C terminal region//V-type ATPase 116kDa subunit family//Protein of unknown function (DUF904)	GO:0006457//GO:0043093//GO:0006886//GO:0015991//GO:0000917	protein folding//cytokinesis by binary fission//intracellular protein transport//ATP hydrolysis coupled proton transport//barrier septum assembly	GO:0008565//GO:0051082//GO:0015078	protein transporter activity//unfolded protein binding//hydrogen ion transmembrane transporter activity	GO:0016020//GO:0005737//GO:0016272//GO:0033177	membrane//cytoplasm//prefoldin complex//proton-transporting two-sector ATPase complex, proton-transporting domain	--	--
comp1020003_c0	212	--	--	--	--	--	--	--	--	--	--	--	--	--	--	--	--	--	--	--	--	--	--	--	--	--	--	--	--	--	--
comp1020007_c0	269	--	--	--	--	--	--	--	--	--	--	--	--	--	--	--	--	--	--	--	--	--	--	--	--	--	--	--	--	--	--
comp1020009_c0	290	--	--	--	--	--	--	--	--	--	--	--	--	--	--	--	--	--	--	--	--	--	--	--	--	--	--	--	--	--	--
comp1020014_c0	272	--	--	--	--	--	--	--	--	--	--	--	--	--	--	--	--	--	--	--	--	--	--	--	--	--	--	--	--	--	--
comp1020017_c0	297	--	--	--	--	--	--	--	--	--	--	--	--	--	--	--	--	--	--	--	--	--	--	--	--	--	--	--	--	--	--
comp1020030_c0	320	--	--	--	--	--	--	--	--	--	--	--	--	--	--	--	--	--	--	--	--	--	--	--	--	--	--	--	--	--	--
comp1020036_c0	682	--	--	--	--	--	--	--	--	--	--	--	--	--	--	--	--	--	--	--	--	PF07657	N terminus of Notch ligand	GO:0007275//GO:0007219	multicellular organismal development//Notch signaling pathway	--	--	GO:0016021	integral to membrane	--	--
comp1020040_c0	233	--	--	--	--	--	--	--	--	--	--	--	--	--	--	--	--	--	--	--	--	--	--	--	--	--	--	--	--	--	--
comp1020052_c0	263	--	--	--	--	--	--	--	--	--	--	--	--	--	--	--	--	--	--	--	--	--	--	--	--	--	--	--	--	--	--
comp1020057_c0	395	--	--	--	--	--	--	--	--	--	--	--	--	--	--	--	--	--	--	--	--	--	--	--	--	--	--	--	--	--	--
comp1020061_c0	385	--	--	--	--	--	--	--	--	--	--	--	--	--	--	--	--	--	--	--	--	--	--	--	--	--	--	--	--	--	--
comp1020062_c0	255	--	--	--	--	--	--	--	--	--	--	--	--	--	--	--	--	--	--	--	--	--	--	--	--	--	--	--	--	--	--
comp1020075_c0	497	--	--	--	--	--	--	--	--	--	--	--	--	--	--	--	--	--	--	--	--	--	--	--	--	--	--	--	--	--	--
comp1020082_c0	202	--	--	--	--	--	--	--	--	--	--	--	--	--	--	--	--	--	--	--	--	--	--	--	--	--	--	--	--	--	--
comp1020085_c0	220	--	--	--	--	--	--	--	--	--	--	--	--	--	--	--	--	--	--	--	--	--	--	--	--	--	--	--	--	--	--
comp1020086_c0	521	--	--	--	--	--	--	--	--	--	--	--	--	--	--	--	--	--	--	--	--	PF06070	Herpesvirus large structural phosphoprotein UL32	--	--	GO:0005198	structural molecule activity	--	--	--	--
comp1020089_c0	348	--	--	--	--	--	--	--	--	--	--	--	--	--	--	--	--	--	--	--	--	--	--	--	--	--	--	--	--	--	--
comp1020100_c0	479	--	--	--	--	--	--	--	--	--	--	--	--	--	--	--	--	--	--	--	--	--	--	--	--	--	--	--	--	--	--
comp1020129_c0	283	--	--	--	--	--	--	--	--	--	--	--	--	--	--	--	--	--	--	--	--	--	--	--	--	--	--	--	--	--	--
comp1020136_c0	578	--	--	--	--	--	306422088	CU929361.8	202	5.25545e-100	Zebrafish DNA sequence from clone CH73-159P16 in linkage group 25, complete sequence	--	--	--	--	--	--	--	--	--	--	--	--	--	--	--	--	--	--	--	--
comp102017_c0	422	--	--	--	--	--	--	--	--	--	--	--	--	--	--	--	--	--	--	--	--	PF09103	BRCA2, oligonucleotide/oligosaccharide-binding, domain 1	GO:0000724	double-strand break repair via homologous recombination	--	--	--	--	--	--
comp1020173_c0	324	--	--	--	--	--	--	--	--	--	--	--	--	--	--	--	--	--	--	--	--	--	--	--	--	--	--	--	--	--	--
comp1020180_c0	289	--	--	--	--	--	--	--	--	--	--	--	--	--	--	--	--	--	--	--	--	--	--	--	--	--	--	--	--	--	--
comp1020199_c0	302	--	--	--	--	--	375217705	JN759996.1	120	9.98383e-55	Cyprinus carpio clone 671209 microsatellite sequence	--	--	--	--	--	--	--	--	--	--	--	--	--	--	--	--	--	--	--	--
comp1020208_c0	398	--	--	--	--	--	--	--	--	--	--	--	--	--	--	--	--	--	--	--	--	--	--	--	--	--	--	--	--	--	--
comp1020216_c0	476	--	--	--	--	--	117307230	CR847925.24	52	1.03827e-16	Zebrafish DNA sequence from clone DKEY-238I5 in linkage group 11, complete sequence	--	--	--	--	--	--	--	--	--	--	--	--	--	--	--	--	--	--	--	--
comp1020246_c0	518	--	--	--	--	--	--	--	--	--	--	--	--	--	--	--	--	--	--	--	--	--	--	--	--	--	--	--	--	--	--
comp1020248_c0	351	--	--	--	--	--	--	--	--	--	--	--	--	--	--	--	--	--	--	--	--	--	--	--	--	--	--	--	--	--	--
comp1020254_c0	398	--	--	--	--	--	103425682	BX908744.26	111	1.36297e-49	Zebrafish DNA sequence from clone DKEY-38O13 in linkage group 22 Contains a novel gene similar to rho/rac guanine nucleotide exchange factor (GEF) 18 (arhgef18) and the 3&apos; end of the gene for a novel protein similar to vertebrate insulin receptor (INSR), complete sequence	--	--	--	--	--	--	--	--	--	--	--	--	--	--	--	--	--	--	--	--
comp1020265_c0	234	--	--	--	--	--	--	--	--	--	--	--	--	--	--	--	--	--	--	--	--	--	--	--	--	--	--	--	--	--	--
comp1020267_c0	396	--	--	--	--	--	226371451	FP074862.7	153	6.08746e-73	Zebrafish DNA sequence from clone CH73-137D5 in linkage group 14, complete sequence	--	--	--	--	--	--	--	--	--	--	--	--	--	--	--	--	--	--	--	--
comp1020273_c0	301	--	--	--	--	--	--	--	--	--	--	--	--	--	--	--	--	--	--	--	--	--	--	--	--	--	--	--	--	--	--
comp1020275_c0	715	--	--	--	--	--	--	--	--	--	--	--	--	--	--	--	--	--	--	--	--	--	--	--	--	--	--	--	--	--	--
comp1020281_c0	272	--	--	--	--	--	--	--	--	--	--	--	--	--	--	--	--	--	--	--	--	--	--	--	--	--	--	--	--	--	--
comp1020283_c0	243	--	--	--	--	--	--	--	--	--	--	--	--	--	--	--	--	--	--	--	--	--	--	--	--	--	--	--	--	--	--
comp1020284_c0	451	--	--	--	--	--	--	--	--	--	--	--	--	--	--	--	--	--	--	--	--	--	--	--	--	--	--	--	--	--	--
comp1020289_c0	326	326667018	XP_002661760.2	179	9.84828e-14	PREDICTED: hypothetical protein LOC100330775 [Danio rerio]	--	--	--	--	--	dre:100330775	179	1.0534e-13	--	--	--	--	--	--	--	--	--	--	--	--	--	--	--	--	--
comp1020291_c0	451	--	--	--	--	--	--	--	--	--	--	--	--	--	--	--	--	--	--	--	--	--	--	--	--	--	--	--	--	--	--
comp1020295_c0	253	--	--	--	--	--	--	--	--	--	--	--	--	--	--	--	--	--	--	--	--	--	--	--	--	--	--	--	--	--	--
comp10203_c0	257	--	--	--	--	--	--	--	--	--	--	--	--	--	--	--	--	--	--	--	--	PF05372	Delta lysin family	GO:0019836	hemolysis by symbiont of host erythrocytes	--	--	GO:0005576	extracellular region	--	--
comp1020302_c0	365	326677363	XP_691404.5	589	6.91513e-68	PREDICTED: collagen alpha-1(XII) chain-like [Danio rerio]	326677362	XM_686312.5	284	8.3807e-146	PREDICTED: Danio rerio collagen alpha-1(XII) chain-like (LOC562946), mRNA	dre:562946	589	7.39665e-68	K08132	collagen, type XII, alpha	http://www.genome.jp/dbget-bin/www_bget?ko:K08132	P13944	164	2.40767e-12	Collagen alpha-1(XII) chain	PF00041	Fibronectin type III domain	--	--	GO:0005515	protein binding	--	--	--	--
comp1020316_c0	647	326669358	XP_003198996.1	271	9.19212e-26	PREDICTED: hypothetical protein LOC100538228 [Danio rerio]	--	--	--	--	--	dre:100538228	271	9.8322e-26	--	--	--	--	--	--	--	PF12072//PF04999	Domain of unknown function (DUF3552)//Cell division protein FtsL	GO:0007049	cell cycle	GO:0008663	2',3'-cyclic-nucleotide 2'-phosphodiesterase activity	GO:0016021	integral to membrane	--	--
comp1020329_c0	573	--	--	--	--	--	60098249	BX901917.9	169	1.15135e-81	Zebrafish DNA sequence from clone DKEY-32E10 in linkage group 5, complete sequence	--	--	--	--	--	--	--	--	--	--	--	--	--	--	--	--	--	--	--	--
comp1020331_c0	248	--	--	--	--	--	--	--	--	--	--	--	--	--	--	--	--	--	--	--	--	--	--	--	--	--	--	--	--	--	--
comp1020334_c0	220	--	--	--	--	--	--	--	--	--	--	--	--	--	--	--	--	--	--	--	--	PF00764	Arginosuccinate synthase	GO:0006526	arginine biosynthetic process	GO:0005524//GO:0004055	ATP binding//argininosuccinate synthase activity	--	--	--	--
comp1020345_c0	350	--	--	--	--	--	--	--	--	--	--	--	--	--	--	--	--	--	--	--	--	--	--	--	--	--	--	--	--	--	--
comp1020346_c0	206	--	--	--	--	--	--	--	--	--	--	--	--	--	--	--	--	--	--	--	--	PF12105	SpoU, rRNA methylase, C-terminal	--	--	GO:0009020	tRNA (guanosine-2'-O-)-methyltransferase activity	--	--	--	--
comp1020374_c0	361	--	--	--	--	--	--	--	--	--	--	--	--	--	--	--	--	--	--	--	--	--	--	--	--	--	--	--	--	--	--
comp1020375_c0	276	--	--	--	--	--	--	--	--	--	--	--	--	--	--	--	--	--	--	--	--	--	--	--	--	--	--	--	--	--	--
comp1020380_c0	525	68360472	XP_693299.1	632	1.87161e-79	PREDICTED: voltage-dependent calcium channel gamma-3 subunit-like [Danio rerio]	292611872	XM_688207.3	82	2.42585e-33	PREDICTED: Danio rerio voltage-dependent calcium channel gamma-3 subunit-like (LOC564883), mRNA	dre:564883	632	2.00193e-79	K04868	calcium channel, voltage-dependent, gamma subunit 3	http://www.genome.jp/dbget-bin/www_bget?ko:K04868	Q0VD05	557	3.50195e-69	Voltage-dependent calcium channel gamma-3 subunit	PF00822//PF00335	PMP-22/EMP/MP20/Claudin family//Tetraspanin family	--	--	--	--	GO:0016020//GO:0016021	membrane//integral to membrane	--	--
comp1020386_c0	317	--	--	--	--	--	--	--	--	--	--	--	--	--	--	--	--	--	--	--	--	--	--	--	--	--	--	--	--	--	--
comp10204_c0	452	326666867	XP_003198401.1	169	4.08784e-12	PREDICTED: hypothetical protein LOC100007834 [Danio rerio]	--	--	--	--	--	dre:100007834	169	4.37249e-12	--	--	--	--	--	--	--	PF02037	SAP domain	--	--	GO:0003676	nucleic acid binding	--	--	--	--
comp1020439_c0	218	--	--	--	--	--	--	--	--	--	--	--	--	--	--	--	--	--	--	--	--	--	--	--	--	--	--	--	--	--	--
comp1020456_c0	280	--	--	--	--	--	--	--	--	--	--	--	--	--	--	--	--	--	--	--	--	--	--	--	--	--	--	--	--	--	--
comp1020462_c0	410	--	--	--	--	--	--	--	--	--	--	--	--	--	--	--	--	--	--	--	--	--	--	--	--	--	--	--	--	--	--
comp1020470_c0	244	--	--	--	--	--	--	--	--	--	--	--	--	--	--	--	--	--	--	--	--	--	--	--	--	--	--	--	--	--	--
comp1020474_c0	506	292612408	XP_002661405.1	168	1.34111e-11	PREDICTED: uncharacterized protein C12orf56 homolog [Danio rerio]	61889427	BX546489.13	63	8.50819e-23	Zebrafish DNA sequence from clone CH211-258F14 in linkage group 4, complete sequence	dre:100330213	168	1.43449e-11	--	--	--	--	--	--	--	--	--	--	--	--	--	--	--	--	--
comp1020477_c0	293	--	--	--	--	--	--	--	--	--	--	--	--	--	--	--	--	--	--	--	--	--	--	--	--	--	--	--	--	--	--
comp1020484_c0	587	--	--	--	--	--	--	--	--	--	--	--	--	--	--	--	--	--	--	--	--	--	--	--	--	--	--	--	--	--	--
comp1020488_c0	404	--	--	--	--	--	--	--	--	--	--	--	--	--	--	--	--	--	--	--	--	--	--	--	--	--	--	--	--	--	--
comp1020496_c0	422	--	--	--	--	--	32169215	BX284664.8	115	8.67926e-52	Zebrafish DNA sequence from clone DKEY-7I23 in linkage group 8 Contains the gene for Sodium- and chloride-dependent creatine transporter 1 (chot1), the gene for a novel protein similar to vertebrate pregnancy upregulated non-ubiquitously expressed CaM kinase (PNCK), the 3&apos; end of the plxna3 gene for plexin A3 and two CpG islands, complete sequence	--	--	--	--	--	--	--	--	--	--	--	--	--	--	--	--	--	--	--	--
comp1020506_c0	250	--	--	--	--	--	--	--	--	--	--	--	--	--	--	--	--	--	--	--	--	--	--	--	--	--	--	--	--	--	--
comp1020507_c0	737	326670479	XP_003199222.1	206	1.05986e-17	PREDICTED: TGF-beta receptor type-1-like, partial [Danio rerio]	326670478	XM_003199174.1	104	2.04026e-45	PREDICTED: Danio rerio TGF-beta receptor type-1-like (LOC100536993), partial mRNA	dre:100536993	206	1.13366e-17	--	--	--	P80202	170	1.54276e-12	Activin receptor type-1B	PF07714	Protein tyrosine kinase	GO:0006468	protein phosphorylation	GO:0004672	protein kinase activity	--	--	--	--
comp1020511_c0	257	--	--	--	--	--	--	--	--	--	--	--	--	--	--	--	--	--	--	--	--	PF08063	PADR1 (NUC008) domain	--	--	GO:0003950	NAD+ ADP-ribosyltransferase activity	GO:0005634	nucleus	--	--
comp1020522_c0	311	--	--	--	--	--	56783527	BX548053.7	213	2.06596e-106	Zebrafish DNA sequence from clone DKEY-189G17 in linkage group 9 Contains the etv5 gene for ets variant gene 5 (ets-related molecule), the gene for a novel protein similar to vertebrate diacylglycerol kinase, beta 90kDa (DGKB), the 5&apos; end of a novel gene and a CpG island, complete sequence	--	--	--	--	--	--	--	--	--	--	--	--	--	--	--	--	--	--	--	--
comp1020530_c0	508	--	--	--	--	--	--	--	--	--	--	--	--	--	--	--	--	--	--	--	--	--	--	--	--	--	--	--	--	--	--
comp1020534_c0	548	--	--	--	--	--	126153979	CR854942.16	166	5.1087e-80	Zebrafish DNA sequence from clone DKEY-246I14 in linkage group 16, complete sequence	--	--	--	--	--	--	--	--	--	--	--	--	--	--	--	--	--	--	--	--
comp1020535_c0	266	--	--	--	--	--	--	--	--	--	--	--	--	--	--	--	--	--	--	--	--	PF00037	4Fe-4S binding domain	--	--	GO:0009055//GO:0051536	electron carrier activity//iron-sulfur cluster binding	--	--	--	--
comp1020538_c0	479	326670734	XP_686619.5	804	2.35899e-101	PREDICTED: synaptotagmin-like protein 5-like [Danio rerio]	326670733	XM_681527.5	364	0	PREDICTED: Danio rerio synaptotagmin-like 5 (sytl5), mRNA	dre:558324	804	2.52325e-101	--	--	--	Q80T23	572	7.56625e-68	Synaptotagmin-like protein 5	PF00168	C2 domain	--	--	GO:0005515	protein binding	--	--	KOG1028	Ca2+-dependent phospholipid-binding protein Synaptotagmin, required for synaptic vesicle and secretory granule exocytosis
comp1020542_c0	221	--	--	--	--	--	--	--	--	--	--	--	--	--	--	--	--	--	--	--	--	--	--	--	--	--	--	--	--	--	--
comp1020550_c0	268	--	--	--	--	--	--	--	--	--	--	--	--	--	--	--	--	--	--	--	--	--	--	--	--	--	--	--	--	--	--
comp1020557_c0	263	--	--	--	--	--	--	--	--	--	--	--	--	--	--	--	--	--	--	--	--	--	--	--	--	--	--	--	--	--	--
comp1020563_c0	390	--	--	--	--	--	--	--	--	--	--	--	--	--	--	--	--	--	--	--	--	--	--	--	--	--	--	--	--	--	--
comp1020568_c0	496	--	--	--	--	--	--	--	--	--	--	--	--	--	--	--	--	--	--	--	--	--	--	--	--	--	--	--	--	--	--
comp1020569_c0	243	--	--	--	--	--	--	--	--	--	--	--	--	--	--	--	--	--	--	--	--	--	--	--	--	--	--	--	--	--	--
comp1020571_c0	332	--	--	--	--	--	--	--	--	--	--	--	--	--	--	--	--	--	--	--	--	--	--	--	--	--	--	--	--	--	--
comp1020573_c0	374	--	--	--	--	--	--	--	--	--	--	--	--	--	--	--	--	--	--	--	--	--	--	--	--	--	--	--	--	--	--
comp1020579_c0	276	--	--	--	--	--	--	--	--	--	--	--	--	--	--	--	--	--	--	--	--	--	--	--	--	--	--	--	--	--	--
comp1020584_c0	238	--	--	--	--	--	--	--	--	--	--	--	--	--	--	--	--	--	--	--	--	--	--	--	--	--	--	--	--	--	--
comp1020587_c0	304	--	--	--	--	--	115292248	CR759750.9	178	5.76076e-87	Zebrafish DNA sequence from clone DKEY-15A12 in linkage group 25, complete sequence	--	--	--	--	--	--	--	--	--	--	--	--	--	--	--	--	--	--	--	--
comp1020594_c0	228	--	--	--	--	--	50871822	BX890571.10	144	3.31928e-68	Zebrafish DNA sequence from clone CH211-57F7 in linkage group 13 Contains the ikzf1 gene for IKAROS family zinc finger 1 (Ikaros), the gene for a novel protein (zgc:193664), the gene for a novel protein (zgc:153332), the gene for a novel ubiquitin-protein ligase protein and the 3&apos; end of the gene for a novel protein similar to vertebrate kinesin 2 (KNS2), complete sequence	--	--	--	--	--	--	--	--	--	--	--	--	--	--	--	--	--	--	--	--
comp1020597_c0	324	--	--	--	--	--	168742774	CU571330.9	57	1.13455e-19	Zebrafish DNA sequence from clone CH73-38P6 in linkage group 2 Contains the 3&apos; end of the gene for a novel protein similar to vertebrate zinc finger SWIM-type containing 5 (ZSWIM5), the urod gene for uroporphyrinogen decarboxylase, the gene for a novel protein (zgc:92124), the 3&apos; end of the gene for a novel protein similar to vertebrate trimethylguanosine synthase homolog (S. cerevisiae…	--	--	--	--	--	--	--	--	--	--	--	--	--	--	--	--	--	--	--	--
comp1020606_c0	304	--	--	--	--	--	--	--	--	--	--	--	--	--	--	--	--	--	--	--	--	--	--	--	--	--	--	--	--	--	--
comp1020610_c0	362	--	--	--	--	--	--	--	--	--	--	--	--	--	--	--	--	--	--	--	--	--	--	--	--	--	--	--	--	--	--
comp1020619_c0	232	--	--	--	--	--	--	--	--	--	--	--	--	--	--	--	--	--	--	--	--	--	--	--	--	--	--	--	--	--	--
comp1020630_c0	351	--	--	--	--	--	--	--	--	--	--	--	--	--	--	--	--	--	--	--	--	--	--	--	--	--	--	--	--	--	--
comp1020638_c0	320	--	--	--	--	--	--	--	--	--	--	--	--	--	--	--	--	--	--	--	--	--	--	--	--	--	--	--	--	--	--
comp1020640_c0	318	--	--	--	--	--	--	--	--	--	--	--	--	--	--	--	--	--	--	--	--	--	--	--	--	--	--	--	--	--	--
comp1020642_c0	363	--	--	--	--	--	--	--	--	--	--	--	--	--	--	--	--	--	--	--	--	--	--	--	--	--	--	--	--	--	--
comp1020646_c0	384	--	--	--	--	--	--	--	--	--	--	--	--	--	--	--	--	--	--	--	--	--	--	--	--	--	--	--	--	--	--
comp1020651_c0	291	--	--	--	--	--	--	--	--	--	--	--	--	--	--	--	--	--	--	--	--	--	--	--	--	--	--	--	--	--	--
comp1020665_c0	251	--	--	--	--	--	--	--	--	--	--	--	--	--	--	--	--	--	--	--	--	--	--	--	--	--	--	--	--	--	--
comp1020682_c0	378	--	--	--	--	--	--	--	--	--	--	--	--	--	--	--	--	--	--	--	--	--	--	--	--	--	--	--	--	--	--
comp1020690_c0	332	--	--	--	--	--	68612891	CR383678.10	50	9.07487e-16	Zebrafish DNA sequence from clone DKEY-205B5 in linkage group 5, complete sequence	--	--	--	--	--	--	--	--	--	--	--	--	--	--	--	--	--	--	--	--
comp1020691_c0	375	--	--	--	--	--	--	--	--	--	--	--	--	--	--	--	--	--	--	--	--	--	--	--	--	--	--	--	--	--	--
comp1020693_c0	223	--	--	--	--	--	--	--	--	--	--	--	--	--	--	--	--	--	--	--	--	--	--	--	--	--	--	--	--	--	--
comp1020695_c0	390	--	--	--	--	--	--	--	--	--	--	--	--	--	--	--	--	--	--	--	--	--	--	--	--	--	--	--	--	--	--
comp1020698_c0	220	--	--	--	--	--	--	--	--	--	--	--	--	--	--	--	--	--	--	--	--	--	--	--	--	--	--	--	--	--	--
comp1020704_c0	237	--	--	--	--	--	--	--	--	--	--	--	--	--	--	--	--	--	--	--	--	--	--	--	--	--	--	--	--	--	--
comp1020713_c0	224	--	--	--	--	--	146760334	CR381689.12	66	7.44898e-25	Zebrafish DNA sequence from clone DKEY-8F9 in linkage group 17, complete sequence	--	--	--	--	--	--	--	--	--	--	--	--	--	--	--	--	--	--	--	--
comp1020714_c0	250	348516278	XP_003445666.1	318	1.15445e-32	PREDICTED: rasGAP-activating-like protein 1 [Oreochromis niloticus]	--	--	--	--	--	mdo:100028662	294	2.18099e-29	--	--	--	Q9Z268	268	5.94478e-27	RasGAP-activating-like protein 1	PF00779	BTK motif	GO:0035556	intracellular signal transduction	--	--	--	--	--	--
comp1020716_c0	214	--	--	--	--	--	--	--	--	--	--	--	--	--	--	--	--	--	--	--	--	--	--	--	--	--	--	--	--	--	--
comp1020720_c0	305	--	--	--	--	--	--	--	--	--	--	--	--	--	--	--	--	--	--	--	--	--	--	--	--	--	--	--	--	--	--
comp1020721_c0	585	--	--	--	--	--	--	--	--	--	--	--	--	--	--	--	--	--	--	--	--	--	--	--	--	--	--	--	--	--	--
comp1020725_c0	258	--	--	--	--	--	--	--	--	--	--	--	--	--	--	--	--	--	--	--	--	PF12124	Coronavirus polyprotein cleavage domain	--	--	GO:0016817//GO:0004197//GO:0016740//GO:0008242//GO:0016788	hydrolase activity, acting on acid anhydrides//cysteine-type endopeptidase activity//transferase activity//omega peptidase activity//hydrolase activity, acting on ester bonds	--	--	--	--
comp1020732_c0	433	--	--	--	--	--	115501935	CT033821.8	133	8.79869e-62	Zebrafish DNA sequence from clone CH211-233H4 in linkage group 25, complete sequence	--	--	--	--	--	--	--	--	--	--	--	--	--	--	--	--	--	--	--	--
comp1020736_c0	270	--	--	--	--	--	145849235	CU104776.12	105	1.91851e-46	Zebrafish DNA sequence from clone CH211-181O15 in linkage group 19 Contains the yrk gene for Yes-relayed kinase, the 3&apos; end of the matn1 gene for matrilin 1, the sesn2 gene for sestrin 2 and a CpG island, complete sequence	--	--	--	--	--	--	--	--	--	--	--	--	--	--	--	--	--	--	--	--
comp1020738_c0	375	--	--	--	--	--	--	--	--	--	--	--	--	--	--	--	--	--	--	--	--	PF00839	Cysteine rich repeat	--	--	--	--	GO:0016020	membrane	--	--
comp1020769_c0	248	--	--	--	--	--	--	--	--	--	--	--	--	--	--	--	--	--	--	--	--	PF11722//PF02207	CCCH zinc finger in TRM13 protein//Putative zinc finger in N-recognin (UBR box)	--	--	GO:0008168//GO:0008270//GO:0004842	methyltransferase activity//zinc ion binding//ubiquitin-protein ligase activity	--	--	--	--
comp1020772_c0	352	--	--	--	--	--	--	--	--	--	--	--	--	--	--	--	--	--	--	--	--	--	--	--	--	--	--	--	--	--	--
comp1020786_c0	201	--	--	--	--	--	--	--	--	--	--	--	--	--	--	--	--	--	--	--	--	--	--	--	--	--	--	--	--	--	--
comp1020793_c0	537	--	--	--	--	--	--	--	--	--	--	--	--	--	--	--	--	--	--	--	--	--	--	--	--	--	--	--	--	--	--
comp1020797_c0	405	189517906	XP_001333508.2	218	8.78063e-21	PREDICTED: hypothetical protein LOC793702 [Danio rerio]	--	--	--	--	--	dre:793702	218	9.39205e-21	--	--	--	--	--	--	--	--	--	--	--	--	--	--	--	--	--
comp1020799_c0	295	--	--	--	--	--	--	--	--	--	--	--	--	--	--	--	--	--	--	--	--	--	--	--	--	--	--	--	--	--	--
comp1020805_c0	525	--	--	--	--	--	--	--	--	--	--	--	--	--	--	--	--	--	--	--	--	--	--	--	--	--	--	--	--	--	--
comp1020807_c0	829	41054195	AAH55121.1	344	4.15059e-35	Zgc:63479 [Danio rerio]	41054194	NM_199813.1	273	2.60882e-139	Danio rerio methylenetetrahydrofolate dehydrogenase (NADP+ dependent) 2-like (mthfd2l), mRNA gi|32766624|gb|BC055121.1| Danio rerio zgc:63479, mRNA (cDNA clone MGC:63479 IMAGE:2601142), complete cds	dre:327496	344	4.43961e-35	--	--	--	D3YZG8	279	4.22353e-27	Probable bifunctional methylenetetrahydrofolate dehydrogenase/cyclohydrolase 2	PF02882	Tetrahydrofolate dehydrogenase/cyclohydrolase, NAD(P)-binding domain	GO:0055114//GO:0009396	oxidation-reduction process//folic acid-containing compound biosynthetic process	GO:0004488//GO:0004477//GO:0000166//GO:0003824	methylenetetrahydrofolate dehydrogenase (NADP+) activity//methenyltetrahydrofolate cyclohydrolase activity//nucleotide binding//catalytic activity	--	--	KOG0089	Methylenetetrahydrofolate dehydrogenase/methylenetetrahydrofolate cyclohydrolase
comp1020831_c0	207	--	--	--	--	--	--	--	--	--	--	--	--	--	--	--	--	--	--	--	--	--	--	--	--	--	--	--	--	--	--
comp102084_c0	254	--	--	--	--	--	--	--	--	--	--	--	--	--	--	--	--	--	--	--	--	--	--	--	--	--	--	--	--	--	--
comp1020844_c0	424	--	--	--	--	--	110566953	CR933764.6	236	4.75527e-119	Zebrafish DNA sequence from clone DKEY-42I13 in linkage group 12, complete sequence	--	--	--	--	--	--	--	--	--	--	--	--	--	--	--	--	--	--	--	--
comp1020851_c0	287	348525970	XP_003450494.1	238	1.85534e-21	PREDICTED: hypothetical protein LOC100698500 [Oreochromis niloticus]	--	--	--	--	--	--	--	--	--	--	--	--	--	--	--	PF02899	Phage integrase, N-terminal SAM-like domain	GO:0015074	DNA integration	GO:0003677	DNA binding	--	--	--	--
comp1020880_c0	361	--	--	--	--	--	47496689	BX470098.15	153	5.50213e-73	Zebrafish DNA sequence from clone DKEY-148D16 in linkage group 12, complete sequence	--	--	--	--	--	--	--	--	--	--	--	--	--	--	--	--	--	--	--	--
comp1020888_c0	240	--	--	--	--	--	--	--	--	--	--	--	--	--	--	--	--	--	--	--	--	--	--	--	--	--	--	--	--	--	--
comp1020890_c0	329	--	--	--	--	--	--	--	--	--	--	--	--	--	--	--	--	--	--	--	--	--	--	--	--	--	--	--	--	--	--
comp1020900_c0	304	--	--	--	--	--	55734173	CR381695.4	149	7.61187e-71	Zebrafish DNA sequence from clone CH211-265I20 in linkage group 14, complete sequence	--	--	--	--	--	--	--	--	--	--	--	--	--	--	--	--	--	--	--	--
comp1020901_c0	632	348543463	XP_003459203.1	699	3.86561e-81	PREDICTED: dystrophin-like [Oreochromis niloticus]	37359688	BX004756.7	112	6.19961e-50	Zebrafish DNA sequence from clone CH211-59A4 in linkage group 1, complete sequence	mgp:100546390	617	4.20989e-70	K10366	dystrophin	http://www.genome.jp/dbget-bin/www_bget?ko:K10366	P11533	611	2.21703e-70	Dystrophin	PF03233//PF02996//PF00435//PF00804//PF06810//PF04632	Aphid transmission protein//Prefoldin subunit//Spectrin repeat//Syntaxin//Phage minor structural protein GP20//Fusaric acid resistance protein family	GO:0006457//GO:0006810//GO:0019089	protein folding//transport//transmission of virus	GO:0005515//GO:0051082//GO:0005198	protein binding//unfolded protein binding//structural molecule activity	GO:0016020//GO:0016272//GO:0005886	membrane//prefoldin complex//plasma membrane	--	--
comp1020903_c0	825	--	--	--	--	--	--	--	--	--	--	--	--	--	--	--	--	--	--	--	--	--	--	--	--	--	--	--	--	--	--
comp1020907_c0	216	--	--	--	--	--	--	--	--	--	--	--	--	--	--	--	--	--	--	--	--	--	--	--	--	--	--	--	--	--	--
comp1020920_c0	240	326673889	XP_003200022.1	381	1.04516e-44	PREDICTED: transcription factor COE3-like [Danio rerio]	326673888	XM_003199974.1	166	2.07487e-80	PREDICTED: Danio rerio transcription factor COE3-like (LOC100537342), mRNA	dre:100537342	381	1.11794e-44	--	--	--	O73742	323	5.14406e-35	Transcription factor COE3	--	--	--	--	--	--	--	--	--	--
comp1020922_c0	258	--	--	--	--	--	--	--	--	--	--	--	--	--	--	--	--	--	--	--	--	--	--	--	--	--	--	--	--	--	--
comp1020923_c0	324	--	--	--	--	--	--	--	--	--	--	--	--	--	--	--	--	--	--	--	--	--	--	--	--	--	--	--	--	--	--
comp1020931_c0	260	--	--	--	--	--	--	--	--	--	--	--	--	--	--	--	--	--	--	--	--	--	--	--	--	--	--	--	--	--	--
comp1020937_c0	938	--	--	--	--	--	237644150	CU928228.9	190	4.08908e-93	Zebrafish DNA sequence from clone CH73-309P6 in linkage group 17, complete sequence	--	--	--	--	--	--	--	--	--	--	--	--	--	--	--	--	--	--	--	--
comp1020948_c0	302	--	--	--	--	--	212286996	CU928204.7	192	9.43448e-95	Zebrafish DNA sequence from clone CH73-193M8 in linkage group 18, complete sequence	--	--	--	--	--	--	--	--	--	--	--	--	--	--	--	--	--	--	--	--
comp1020957_c0	293	320543907	ADV37168.1	157	1.15741e-11	cysteine proteinase-1, isoform D [Drosophila melanogaster]	320543906	NM_001201992.1	279	3.95331e-143	Drosophila melanogaster cysteine proteinase-1 (Cp1), transcript variant D, mRNA	dme:Dmel_CG6692	157	1.238e-11	K01365	cathepsin L [EC:3.4.22.15]	http://www.genome.jp/dbget-bin/www_bget?ko:K01365	Q95029	157	3.3385e-12	Cathepsin L	PF00112	Papain family cysteine protease	GO:0006508	proteolysis	GO:0008234	cysteine-type peptidase activity	--	--	KOG1543	Cysteine proteinase Cathepsin L
comp1020977_c0	677	--	--	--	--	--	254002267	CU694659.25	200	8.03329e-99	Zebrafish DNA sequence from clone DKEY-32C16 in linkage group 1, complete sequence	--	--	--	--	--	--	--	--	--	--	PF08923//PF02207	Mitogen-activated protein kinase kinase 1 interacting//Putative zinc finger in N-recognin (UBR box)	GO:0032006	regulation of TOR signaling cascade	GO:0008270//GO:0004842	zinc ion binding//ubiquitin-protein ligase activity	--	--	--	--
comp1020993_c0	506	--	--	--	--	--	88193514	CR381605.5	151	1.02543e-71	Zebrafish DNA sequence from clone CH211-156J19 in linkage group 21, complete sequence	--	--	--	--	--	--	--	--	--	--	--	--	--	--	--	--	--	--	--	--
comp1020994_c0	257	326675573	XP_001333061.3	305	1.16358e-30	PREDICTED: hypothetical protein LOC793321 [Danio rerio]	--	--	--	--	--	dre:793321	305	1.2446e-30	--	--	--	--	--	--	--	--	--	--	--	--	--	--	--	--	--
comp1020997_c0	395	--	--	--	--	--	--	--	--	--	--	--	--	--	--	--	--	--	--	--	--	--	--	--	--	--	--	--	--	--	--
comp1021002_c0	701	--	--	--	--	--	375196730	JN739020.1	72	1.19012e-27	Cyprinus carpio clone 409173 microsatellite sequence	--	--	--	--	--	--	--	--	--	--	--	--	--	--	--	--	--	--	--	--
comp1021006_c0	608	326670819	XP_002667402.2	628	2.05714e-75	PREDICTED: cysteine/serine-rich nuclear protein 3-like [Danio rerio]	326670818	XM_002667356.2	113	1.65466e-50	PREDICTED: Danio rerio cysteine/serine-rich nuclear protein 3-like (LOC100332048), mRNA	dre:100332048	628	2.20038e-75	--	--	--	Q8WYN3	528	7.89305e-62	Cysteine/serine-rich nuclear protein 3	PF05320	Poxvirus DNA-directed RNA polymerase 19 kDa subunit	GO:0006351	transcription, DNA-dependent	GO:0003899//GO:0003677	DNA-directed RNA polymerase activity//DNA binding	--	--	KOG3813	Uncharacterized conserved protein (tumor-suppressor AXUD1 in humans)
comp1021016_c0	342	--	--	--	--	--	--	--	--	--	--	--	--	--	--	--	--	--	--	--	--	--	--	--	--	--	--	--	--	--	--
comp1021045_c0	475	--	--	--	--	--	--	--	--	--	--	--	--	--	--	--	--	--	--	--	--	--	--	--	--	--	--	--	--	--	--
comp1021052_c0	210	--	--	--	--	--	--	--	--	--	--	--	--	--	--	--	--	--	--	--	--	--	--	--	--	--	--	--	--	--	--
comp1021056_c0	371	--	--	--	--	--	--	--	--	--	--	--	--	--	--	--	--	--	--	--	--	--	--	--	--	--	--	--	--	--	--
comp1021057_c0	377	--	--	--	--	--	--	--	--	--	--	--	--	--	--	--	--	--	--	--	--	--	--	--	--	--	--	--	--	--	--
comp1021061_c0	432	--	--	--	--	--	--	--	--	--	--	--	--	--	--	--	--	--	--	--	--	PF05507	Microfibril-associated glycoprotein (MAGP)	--	--	--	--	GO:0001527	microfibril	--	--
comp1021065_c0	209	--	--	--	--	--	--	--	--	--	--	--	--	--	--	--	--	--	--	--	--	--	--	--	--	--	--	--	--	--	--
comp1021082_c0	283	--	--	--	--	--	38230018	AL831747.24	73	1.24384e-28	Zebrafish DNA sequence from clone CH211-258G4 in linkage group 9 Contains the gene for a novel protein similar to vertebrate Sp3 transcription factor (SP3, zgc:162922) and five CpG islands, complete sequence	--	--	--	--	--	--	--	--	--	--	--	--	--	--	--	--	--	--	--	--
comp1021085_c0	240	--	--	--	--	--	--	--	--	--	--	--	--	--	--	--	--	--	--	--	--	--	--	--	--	--	--	--	--	--	--
comp1021088_c0	245	--	--	--	--	--	--	--	--	--	--	--	--	--	--	--	--	--	--	--	--	--	--	--	--	--	--	--	--	--	--
comp1021106_c0	261	--	--	--	--	--	--	--	--	--	--	--	--	--	--	--	--	--	--	--	--	--	--	--	--	--	--	--	--	--	--
comp1021112_c0	212	--	--	--	--	--	--	--	--	--	--	--	--	--	--	--	--	--	--	--	--	--	--	--	--	--	--	--	--	--	--
comp1021128_c0	202	--	--	--	--	--	284009904	CU896647.6	63	3.07062e-23	Zebrafish DNA sequence from clone DKEY-34O23 in linkage group 18, complete sequence	--	--	--	--	--	--	--	--	--	--	--	--	--	--	--	--	--	--	--	--
comp1021138_c0	335	--	--	--	--	--	--	--	--	--	--	--	--	--	--	--	--	--	--	--	--	--	--	--	--	--	--	--	--	--	--
comp1021145_c0	287	--	--	--	--	--	--	--	--	--	--	--	--	--	--	--	--	--	--	--	--	--	--	--	--	--	--	--	--	--	--
comp1021147_c0	442	--	--	--	--	--	--	--	--	--	--	--	--	--	--	--	--	--	--	--	--	--	--	--	--	--	--	--	--	--	--
comp1021152_c0	211	--	--	--	--	--	--	--	--	--	--	--	--	--	--	--	--	--	--	--	--	--	--	--	--	--	--	--	--	--	--
comp1021157_c0	623	--	--	--	--	--	--	--	--	--	--	--	--	--	--	--	--	--	--	--	--	--	--	--	--	--	--	--	--	--	--
comp1021162_c0	201	--	--	--	--	--	--	--	--	--	--	--	--	--	--	--	--	--	--	--	--	--	--	--	--	--	--	--	--	--	--
comp1021163_c0	714	--	--	--	--	--	76252776	BX323879.11	217	3.01236e-108	Zebrafish DNA sequence from clone DKEY-30L21 in linkage group 10, complete sequence	--	--	--	--	--	--	--	--	--	--	--	--	--	--	--	--	--	--	--	--
comp1021164_c0	698	--	--	--	--	--	71470696	CR847546.6	291	2.14886e-149	Zebrafish DNA sequence from clone CH211-261D5 in linkage group 1 Contains the 3&apos; end of the gene for a novel protein similar to H.sapiens STOX2, storkhead box 2 (STOX2), the 5&apos; end of the ing2 gene for inhibitor of growth family, member 2, the irf2a gene for interferon regulatory factor 2a, the gene for a novel protein (zgc:64040) and two CpG islands, complete sequence	--	--	--	--	--	--	--	--	--	--	--	--	--	--	--	--	--	--	--	--
comp1021166_c0	303	--	--	--	--	--	--	--	--	--	--	--	--	--	--	--	--	--	--	--	--	--	--	--	--	--	--	--	--	--	--
comp1021181_c0	262	--	--	--	--	--	123237649	CT573332.7	129	8.44479e-60	Zebrafish DNA sequence from clone CH73-381F5 in linkage group 23, complete sequence	--	--	--	--	--	--	--	--	--	--	--	--	--	--	--	--	--	--	--	--
comp1021184_c0	315	--	--	--	--	--	95147634	CT573229.8	176	7.75339e-86	Zebrafish DNA sequence from clone DKEY-11D7 in linkage group 9 Contains the 3&apos; end of the gene for a novel protein similar to vertebrate mannosidase, alpha class 1A member 2 (MAN1A2) and the fam46c gene for family with sequence similarity 46 member C, complete sequence	--	--	--	--	--	--	--	--	--	--	--	--	--	--	--	--	--	--	--	--
comp1021189_c0	267	--	--	--	--	--	--	--	--	--	--	--	--	--	--	--	--	--	--	--	--	--	--	--	--	--	--	--	--	--	--
comp1021190_c0	295	--	--	--	--	--	--	--	--	--	--	--	--	--	--	--	--	--	--	--	--	--	--	--	--	--	--	--	--	--	--
comp1021194_c0	207	--	--	--	--	--	--	--	--	--	--	--	--	--	--	--	--	--	--	--	--	--	--	--	--	--	--	--	--	--	--
comp1021195_c0	627	--	--	--	--	--	--	--	--	--	--	--	--	--	--	--	--	--	--	--	--	--	--	--	--	--	--	--	--	--	--
comp1021202_c0	330	317420118	CBN82154.1	441	6.51067e-49	Uncharacterized protein [Dicentrarchus labrax]	--	--	--	--	--	gga:420493	409	4.61248e-45	--	--	--	--	--	--	--	--	--	--	--	--	--	--	--	--	--
comp1021208_c0	654	--	--	--	--	--	38568090	BX649591.7	109	2.99034e-48	Zebrafish DNA sequence from clone CH211-181H6 in linkage group 20 Contains the 5&apos; end of the ckmt2 gene for creatine kinase, mitochondrial 2 (sarcomeric), the 3&apos; end of the gene for a novel protein similar to vertebrate mutS homolog 3 (E. coli) (MSH3), the rasgrf2 gene for Ras protein-specific guanine nucleotide-releasing factor 2, a novel gene and three CpG islands, complete sequence	--	--	--	--	--	--	--	--	--	--	PF02311	AraC-like ligand binding domain	GO:0006355	regulation of transcription, DNA-dependent	--	--	--	--	--	--
comp1021222_c0	246	--	--	--	--	--	290965089	CU929313.15	42	1.81263e-11	Zebrafish DNA sequence from clone CH73-115B10 in linkage group 5, complete sequence	--	--	--	--	--	--	--	--	--	--	--	--	--	--	--	--	--	--	--	--
comp1021227_c0	558	--	--	--	--	--	63092177	BX537139.17	92	7.12912e-39	Zebrafish DNA sequence from clone DKEY-46K9 in linkage group 9, complete sequence	--	--	--	--	--	--	--	--	--	--	--	--	--	--	--	--	--	--	--	--
comp1021234_c0	206	--	--	--	--	--	--	--	--	--	--	--	--	--	--	--	--	--	--	--	--	PF00444	Ribosomal protein L36	GO:0006412	translation	GO:0003735	structural constituent of ribosome	GO:0005840//GO:0005622	ribosome//intracellular	--	--
comp1021239_c0	301	--	--	--	--	--	--	--	--	--	--	--	--	--	--	--	--	--	--	--	--	--	--	--	--	--	--	--	--	--	--
comp1021240_c0	254	--	--	--	--	--	--	--	--	--	--	--	--	--	--	--	--	--	--	--	--	--	--	--	--	--	--	--	--	--	--
comp1021244_c0	461	--	--	--	--	--	--	--	--	--	--	--	--	--	--	--	--	--	--	--	--	--	--	--	--	--	--	--	--	--	--
comp1021254_c0	280	--	--	--	--	--	--	--	--	--	--	--	--	--	--	--	--	--	--	--	--	--	--	--	--	--	--	--	--	--	--
comp1021255_c0	331	--	--	--	--	--	--	--	--	--	--	--	--	--	--	--	--	--	--	--	--	--	--	--	--	--	--	--	--	--	--
comp1021257_c0	256	--	--	--	--	--	118511838	CR854954.10	173	2.85525e-84	Zebrafish DNA sequence from clone DKEY-126J17 in linkage group 21, complete sequence	--	--	--	--	--	--	--	--	--	--	--	--	--	--	--	--	--	--	--	--
comp1021261_c0	218	--	--	--	--	--	--	--	--	--	--	--	--	--	--	--	--	--	--	--	--	--	--	--	--	--	--	--	--	--	--
comp1021264_c0	255	--	--	--	--	--	--	--	--	--	--	--	--	--	--	--	--	--	--	--	--	--	--	--	--	--	--	--	--	--	--
comp1021291_c0	299	--	--	--	--	--	--	--	--	--	--	--	--	--	--	--	--	--	--	--	--	--	--	--	--	--	--	--	--	--	--
comp1021293_c0	262	--	--	--	--	--	--	--	--	--	--	--	--	--	--	--	--	--	--	--	--	--	--	--	--	--	--	--	--	--	--
comp1021294_c0	738	--	--	--	--	--	33694396	AL645926.16	375	0	Zebrafish DNA sequence from clone RP71-1G24 in linkage group 13 Contains 5&apos; end of the gene for a novel calcium activated pottassium channel protein, the 3&apos; end of the gene for a novel protein similar to vertebrate discs large homolog 5 (Drosophila) (DLG5) and a CpG island, complete sequence	--	--	--	--	--	--	--	--	--	--	--	--	--	--	--	--	--	--	--	--
comp1021295_c0	259	--	--	--	--	--	--	--	--	--	--	--	--	--	--	--	--	--	--	--	--	--	--	--	--	--	--	--	--	--	--
comp1021297_c0	347	--	--	--	--	--	50399644	BX546455.6	251	1.75285e-127	Zebrafish DNA sequence from clone DKEY-230N6 in linkage group 17, complete sequence	--	--	--	--	--	--	--	--	--	--	--	--	--	--	--	--	--	--	--	--
comp10213_c0	439	--	--	--	--	--	--	--	--	--	--	--	--	--	--	--	--	--	--	--	--	PF00949	Peptidase S7, Flavivirus NS3 serine protease	--	--	GO:0003723//GO:0005524//GO:0003724	RNA binding//ATP binding//RNA helicase activity	--	--	--	--
comp1021305_c0	275	--	--	--	--	--	--	--	--	--	--	--	--	--	--	--	--	--	--	--	--	--	--	--	--	--	--	--	--	--	--
comp1021317_c0	342	--	--	--	--	--	51491030	BX537166.6	159	2.39505e-76	Zebrafish DNA sequence from clone DKEY-218I12 in linkage group 16, complete sequence	--	--	--	--	--	--	--	--	--	--	--	--	--	--	--	--	--	--	--	--
comp1021318_c0	247	--	--	--	--	--	57975539	BX470183.5	244	9.31434e-124	Zebrafish DNA sequence from clone CH211-184M13 in linkage group 9, complete sequence	--	--	--	--	--	--	--	--	--	--	--	--	--	--	--	--	--	--	--	--
comp1021320_c0	394	--	--	--	--	--	126632803	CR392024.15	290	4.20884e-149	Zebrafish DNA sequence from clone DKEY-45E15 in linkage group 16, complete sequence	--	--	--	--	--	--	--	--	--	--	--	--	--	--	--	--	--	--	--	--
comp1021325_c0	526	--	--	--	--	--	47271340	BX470068.7	200	6.16461e-99	Zebrafish DNA sequence from clone CH211-219C8 in linkage group 1, complete sequence	--	--	--	--	--	--	--	--	--	--	--	--	--	--	--	--	--	--	--	--
comp102133_c0	216	--	--	--	--	--	--	--	--	--	--	--	--	--	--	--	--	--	--	--	--	--	--	--	--	--	--	--	--	--	--
comp1021337_c0	211	--	--	--	--	--	--	--	--	--	--	--	--	--	--	--	--	--	--	--	--	--	--	--	--	--	--	--	--	--	--
comp1021339_c0	389	190358630	CAN87875.1	507	1.30651e-58	novel protein [Danio rerio]	--	--	--	--	--	dre:555593	507	1.39749e-58	--	--	--	--	--	--	--	--	--	--	--	--	--	--	--	--	--
comp1021343_c0	518	--	--	--	--	--	--	--	--	--	--	--	--	--	--	--	--	--	--	--	--	--	--	--	--	--	--	--	--	--	--
comp1021346_c0	579	--	--	--	--	--	--	--	--	--	--	--	--	--	--	--	--	--	--	--	--	--	--	--	--	--	--	--	--	--	--
comp1021359_c0	261	--	--	--	--	--	--	--	--	--	--	--	--	--	--	--	--	--	--	--	--	--	--	--	--	--	--	--	--	--	--
comp1021375_c0	214	--	--	--	--	--	--	--	--	--	--	--	--	--	--	--	--	--	--	--	--	--	--	--	--	--	--	--	--	--	--
comp1021377_c0	277	--	--	--	--	--	375243489	JN785779.1	154	1.13921e-73	Cyprinus carpio clone 981272 microsatellite sequence	--	--	--	--	--	--	--	--	--	--	--	--	--	--	--	--	--	--	--	--
comp1021384_c0	458	348514121	XP_003444589.1	175	2.02032e-12	PREDICTED: iporin-like [Oreochromis niloticus]	221272693	CR855996.2	239	1.11073e-120	Zebrafish DNA sequence from clone DKEY-219B24 in linkage group 10, complete sequence	--	--	--	--	--	--	--	--	--	--	--	--	--	--	--	--	--	--	--	--
comp1021385_c0	306	--	--	--	--	--	--	--	--	--	--	--	--	--	--	--	--	--	--	--	--	--	--	--	--	--	--	--	--	--	--
comp1021398_c0	650	--	--	--	--	--	117910935	BX927163.32	236	7.48174e-119	Zebrafish DNA sequence from clone DKEY-126A1 in linkage group 19 Contains the reverbb2 gene for rev erb beta 2, the gene for a novel protein similar to vertebrate NFKB inhibitor interacting Ras-like 1 (NKIRAS1, zgc:92823), the gene for a novel protein similar to vertebrate ribosomal protein L15 (RPL15, zgc:92114), the 3&apos; end of the thrb gene for thyroid hormone receptor beta and four CpG isl…	--	--	--	--	--	--	--	--	--	--	PF04805	E10-like protein conserved region	GO:0055114	oxidation-reduction process	GO:0016972	thiol oxidase activity	--	--	--	--
comp1021404_c0	713	57526015	AAH77131.1	1039	2.68098e-137	Zgc:100906 [Danio rerio]	57526014	NM_001003517.1	454	0	Danio rerio zgc:100906 (zgc:100906), mRNA gi|50417107|gb|BC077131.1| Danio rerio zgc:100906, mRNA (cDNA clone MGC:100906 IMAGE:7144044), complete cds	dre:445123	1039	2.86767e-137	--	--	--	P38657	712	4.125e-89	Protein disulfide-isomerase A3	PF00085//PF01216	Thioredoxin//Calsequestrin	GO:0006662//GO:0045454	glycerol ether metabolic process//cell redox homeostasis	GO:0009055//GO:0015035//GO:0016853//GO:0005509	electron carrier activity//protein disulfide oxidoreductase activity//isomerase activity//calcium ion binding	GO:0005783	endoplasmic reticulum	KOG0190	Protein disulfide isomerase (prolyl 4-hydroxylase beta subunit)
comp1021420_c0	241	--	--	--	--	--	--	--	--	--	--	--	--	--	--	--	--	--	--	--	--	--	--	--	--	--	--	--	--	--	--
comp1021423_c0	390	--	--	--	--	--	--	--	--	--	--	--	--	--	--	--	--	--	--	--	--	--	--	--	--	--	--	--	--	--	--
comp1021428_c0	248	--	--	--	--	--	--	--	--	--	--	--	--	--	--	--	--	--	--	--	--	--	--	--	--	--	--	--	--	--	--
comp1021430_c0	473	--	--	--	--	--	--	--	--	--	--	--	--	--	--	--	--	--	--	--	--	--	--	--	--	--	--	--	--	--	--
comp1021433_c0	240	--	--	--	--	--	--	--	--	--	--	--	--	--	--	--	--	--	--	--	--	--	--	--	--	--	--	--	--	--	--
comp1021436_c0	470	--	--	--	--	--	375240101	JN782391.1	206	2.52506e-102	Cyprinus carpio clone 940716 microsatellite sequence	--	--	--	--	--	--	--	--	--	--	--	--	--	--	--	--	--	--	--	--
comp1021437_c0	268	--	--	--	--	--	--	--	--	--	--	--	--	--	--	--	--	--	--	--	--	--	--	--	--	--	--	--	--	--	--
comp1021439_c0	289	--	--	--	--	--	--	--	--	--	--	--	--	--	--	--	--	--	--	--	--	--	--	--	--	--	--	--	--	--	--
comp1021447_c0	670	--	--	--	--	--	98986084	CR558302.9	81	1.12689e-32	Zebrafish DNA sequence from clone DKEY-33M11 in linkage group 11, complete sequence	--	--	--	--	--	--	--	--	--	--	--	--	--	--	--	--	--	--	--	--
comp1021465_c0	267	--	--	--	--	--	42414998	BX322787.5	169	5.01247e-82	Zebrafish DNA sequence from clone CH211-198H5 in linkage group 7, complete sequence	--	--	--	--	--	--	--	--	--	--	--	--	--	--	--	--	--	--	--	--
comp1021467_c0	314	--	--	--	--	--	--	--	--	--	--	--	--	--	--	--	--	--	--	--	--	--	--	--	--	--	--	--	--	--	--
comp1021468_c0	248	--	--	--	--	--	--	--	--	--	--	--	--	--	--	--	--	--	--	--	--	--	--	--	--	--	--	--	--	--	--
comp1021479_c0	290	--	--	--	--	--	--	--	--	--	--	--	--	--	--	--	--	--	--	--	--	--	--	--	--	--	--	--	--	--	--
comp1021496_c0	265	326672967	XP_002667467.2	169	1.67861e-13	PREDICTED: hypothetical protein LOC100330690, partial [Danio rerio]	--	--	--	--	--	dre:100330690	169	1.79549e-13	--	--	--	--	--	--	--	--	--	--	--	--	--	--	--	--	--
comp1021498_c0	440	--	--	--	--	--	--	--	--	--	--	--	--	--	--	--	--	--	--	--	--	--	--	--	--	--	--	--	--	--	--
comp1021499_c0	267	--	--	--	--	--	--	--	--	--	--	--	--	--	--	--	--	--	--	--	--	--	--	--	--	--	--	--	--	--	--
comp1021507_c0	438	--	--	--	--	--	238908409	FP085391.6	54	7.33935e-18	Zebrafish DNA sequence from clone CH73-132B11 in linkage group 16, complete sequence	--	--	--	--	--	--	--	--	--	--	--	--	--	--	--	--	--	--	--	--
comp1021509_c0	305	--	--	--	--	--	--	--	--	--	--	--	--	--	--	--	--	--	--	--	--	--	--	--	--	--	--	--	--	--	--
comp1021513_c0	205	326678664	XP_003201132.1	156	5.35968e-11	PREDICTED: transposon TX1 uncharacterized 149 kDa protein-like [Danio rerio]	--	--	--	--	--	dre:100536520	156	5.73289e-11	--	--	--	--	--	--	--	--	--	--	--	--	--	--	--	--	--
comp1021531_c0	569	390340600	XP_003725279.1	333	9.7065e-33	PREDICTED: uncharacterized protein LOC100893111 [Strongylocentrotus purpuratus]	--	--	--	--	--	spu:574862	336	3.88475e-33	--	--	--	--	--	--	--	PF02257	RFX DNA-binding domain	GO:0006355	regulation of transcription, DNA-dependent	GO:0003677	DNA binding	--	--	--	--
comp1021537_c0	235	326668075	XP_003198730.1	226	3.66742e-20	PREDICTED: retrotransposable element Tf2 155 kDa protein type 1-like [Danio rerio]	--	--	--	--	--	dre:100536885	226	3.92279e-20	--	--	--	--	--	--	--	--	--	--	--	--	--	--	--	--	--
comp1021546_c0	330	--	--	--	--	--	--	--	--	--	--	--	--	--	--	--	--	--	--	--	--	--	--	--	--	--	--	--	--	--	--
comp1021557_c0	719	--	--	--	--	--	29125364	AL845437.14	211	6.56849e-105	Zebrafish DNA sequence from clone DKEY-98J1 in linkage group 23, complete sequence	--	--	--	--	--	--	--	--	--	--	--	--	--	--	--	--	--	--	--	--
comp1021587_c0	235	--	--	--	--	--	--	--	--	--	--	--	--	--	--	--	--	--	--	--	--	--	--	--	--	--	--	--	--	--	--
comp1021600_c0	362	--	--	--	--	--	--	--	--	--	--	--	--	--	--	--	--	--	--	--	--	PF03376	Adenovirus E3B protein	--	--	--	--	GO:0016020	membrane	--	--
comp1021619_c0	303	--	--	--	--	--	37951360	AC145195.2	196	5.65895e-97	Danio rerio clone CH211-160M5, complete sequence	--	--	--	--	--	--	--	--	--	--	--	--	--	--	--	--	--	--	--	--
comp1021626_c0	316	--	--	--	--	--	--	--	--	--	--	--	--	--	--	--	--	--	--	--	--	--	--	--	--	--	--	--	--	--	--
comp1021627_c0	383	--	--	--	--	--	48596607	BX957305.5	112	3.63426e-50	Zebrafish DNA sequence from clone DKEYP-11G8 in linkage group 20 Contains the 5&apos; end of the gene for a novel hemicentin protein, ivns1abpa gene for influenza virus NS1A binding protein a, three novel genes, the gene for a novel protein similar to zinc finger-like gene 1 (znfl1) and the 5&apos; end of the gene for a novel protein similar to vertebrate niban protein, complete sequence	--	--	--	--	--	--	--	--	--	--	--	--	--	--	--	--	--	--	--	--
comp1021631_c0	349	--	--	--	--	--	63147146	CR626910.5	105	2.55533e-46	Zebrafish DNA sequence from clone DKEY-204E20 in linkage group 14, complete sequence	--	--	--	--	--	--	--	--	--	--	--	--	--	--	--	--	--	--	--	--
comp1021634_c0	405	--	--	--	--	--	--	--	--	--	--	--	--	--	--	--	--	--	--	--	--	PF01643	Acyl-ACP thioesterase	GO:0006633	fatty acid biosynthetic process	GO:0016790	thiolester hydrolase activity	--	--	--	--
comp1021638_c0	394	--	--	--	--	--	--	--	--	--	--	--	--	--	--	--	--	--	--	--	--	--	--	--	--	--	--	--	--	--	--
comp1021653_c0	216	--	--	--	--	--	--	--	--	--	--	--	--	--	--	--	--	--	--	--	--	--	--	--	--	--	--	--	--	--	--
comp1021664_c0	329	--	--	--	--	--	--	--	--	--	--	--	--	--	--	--	--	--	--	--	--	--	--	--	--	--	--	--	--	--	--
comp1021688_c0	276	--	--	--	--	--	--	--	--	--	--	--	--	--	--	--	--	--	--	--	--	--	--	--	--	--	--	--	--	--	--
comp1021691_c0	379	--	--	--	--	--	124516804	CT573382.3	103	3.61835e-45	Zebrafish DNA sequence from clone CH211-193E5 in linkage group 24, complete sequence	--	--	--	--	--	--	--	--	--	--	--	--	--	--	--	--	--	--	--	--
comp1021696_c0	489	326673785	XP_003199991.1	103	7.0517e-39	PREDICTED: retrotransposable element Tf2 155 kDa protein type 1-like [Danio rerio]	--	--	--	--	--	dre:100535481	103	7.18524e-39	--	--	--	Q99315	66	3.03806e-21	Transposon Ty3-G Gag-Pol polyprotein	PF00078	Reverse transcriptase (RNA-dependent DNA polymerase)	GO:0006278	RNA-dependent DNA replication	GO:0003964//GO:0003723	RNA-directed DNA polymerase activity//RNA binding	--	--	KOG0017	FOG: Transposon-encoded proteins with TYA, reverse transcriptase, integrase domains in various combinations
comp1021699_c0	248	--	--	--	--	--	--	--	--	--	--	--	--	--	--	--	--	--	--	--	--	--	--	--	--	--	--	--	--	--	--
comp1021723_c0	452	--	--	--	--	--	--	--	--	--	--	--	--	--	--	--	--	--	--	--	--	--	--	--	--	--	--	--	--	--	--
comp1021732_c0	375	--	--	--	--	--	--	--	--	--	--	--	--	--	--	--	--	--	--	--	--	--	--	--	--	--	--	--	--	--	--
comp1021736_c0	220	--	--	--	--	--	--	--	--	--	--	--	--	--	--	--	--	--	--	--	--	--	--	--	--	--	--	--	--	--	--
comp1021738_c0	276	--	--	--	--	--	53850289	CR318628.8	170	1.44703e-82	Zebrafish DNA sequence from clone DKEY-148N22 in linkage group 19 Contains the 3&apos; end of a gene for a novel protein (zgc:73126), the gene for a novel protein (zgc:91944), the heyl gene for hairy/enhancer-of-split related with YRPW motif-like, a novel gene and two CpG islands, complete sequence	--	--	--	--	--	--	--	--	--	--	--	--	--	--	--	--	--	--	--	--
comp1021745_c0	220	--	--	--	--	--	--	--	--	--	--	--	--	--	--	--	--	--	--	--	--	--	--	--	--	--	--	--	--	--	--
comp1021746_c0	649	--	--	--	--	--	--	--	--	--	--	--	--	--	--	--	--	--	--	--	--	--	--	--	--	--	--	--	--	--	--
comp1021749_c0	234	--	--	--	--	--	--	--	--	--	--	--	--	--	--	--	--	--	--	--	--	--	--	--	--	--	--	--	--	--	--
comp1021750_c0	339	--	--	--	--	--	--	--	--	--	--	--	--	--	--	--	--	--	--	--	--	--	--	--	--	--	--	--	--	--	--
comp1021751_c0	236	--	--	--	--	--	--	--	--	--	--	--	--	--	--	--	--	--	--	--	--	--	--	--	--	--	--	--	--	--	--
comp1021763_c0	237	--	--	--	--	--	--	--	--	--	--	--	--	--	--	--	--	--	--	--	--	--	--	--	--	--	--	--	--	--	--
comp1021764_c0	298	--	--	--	--	--	--	--	--	--	--	--	--	--	--	--	--	--	--	--	--	--	--	--	--	--	--	--	--	--	--
comp1021770_c0	238	380807445	AFE75598.1	300	3.18067e-33	ankyrin repeat domain-containing protein 57, partial [Macaca mulatta]	--	--	--	--	--	dre:100321117	311	1.27224e-32	--	--	--	Q8C0J6	296	1.55288e-31	Ankyrin repeat domain-containing protein SOWAHC	PF00023	Ankyrin repeat	--	--	GO:0005515	protein binding	--	--	KOG0504	FOG: Ankyrin repeat
comp1021771_c0	472	326668978	XP_003198905.1	277	8.36309e-26	PREDICTED: hypothetical protein LOC100334579 [Danio rerio]	--	--	--	--	--	dre:100334579	277	8.94544e-26	--	--	--	--	--	--	--	--	--	--	--	--	--	--	--	--	--
comp1021772_c0	666	--	--	--	--	--	93352512	CR792426.18	147	2.2906e-69	Zebrafish DNA sequence from clone DKEY-23A11 in linkage group 3, complete sequence	--	--	--	--	--	--	--	--	--	--	--	--	--	--	--	--	--	--	--	--
comp1021782_c0	203	--	--	--	--	--	51890176	BX322655.10	93	6.49906e-40	Zebrafish DNA sequence from clone DKEYP-53E12 in linkage group 8 Contains the ptp1b gene for protein tyrosine phosphatase 1b, the klhl12 gene for kelch-like 12 (Drosophila), the adipor1b gene for adiponectin receptor 1b, the tuba8l gene for tubulin alpha 8 like, the gene for a novel protein (zgc:101801), the cebpb gene for CCAAT/enhancer binding protein (C/EBP) beta, the 5&apos; end of the gene f…	--	--	--	--	--	--	--	--	--	--	--	--	--	--	--	--	--	--	--	--
comp1021784_c0	230	--	--	--	--	--	--	--	--	--	--	--	--	--	--	--	--	--	--	--	--	--	--	--	--	--	--	--	--	--	--
comp1021790_c0	203	--	--	--	--	--	--	--	--	--	--	--	--	--	--	--	--	--	--	--	--	--	--	--	--	--	--	--	--	--	--
comp1021791_c0	563	116004493	AAI24325.1	835	2.55643e-105	Zgc:153349 [Danio rerio]	30314897	BX255917.3	351	0	Zebrafish DNA sequence from clone DKEY-1H6 in linkage group 20 Contains the gene for a novel protein (zgc:153349), the gene for a novel zinc finger protein, the gene for a novel protein (zgc:153157), the gene for a transposase, the gene for a novel protein similar to vertebrate methylenetetrahydrofolate dehydrogenase (NADP+ dependent), methenyltetrahydrofolate cyclohydrolase, formyltetrahydrofola…	dre:555269	835	2.73444e-105	--	--	--	Q08C99	835	2.17927e-106	Vertnin	PF07847//PF05225//PF01527	Protein of unknown function (DUF1637)//helix-turn-helix, Psq domain//Transposase	GO:0006313//GO:0055114	transposition, DNA-mediated//oxidation-reduction process	GO:0003677//GO:0004803//GO:0047800	DNA binding//transposase activity//cysteamine dioxygenase activity	--	--	--	--
comp1021793_c0	576	--	--	--	--	--	--	--	--	--	--	--	--	--	--	--	--	--	--	--	--	--	--	--	--	--	--	--	--	--	--
comp1021799_c0	284	--	--	--	--	--	--	--	--	--	--	--	--	--	--	--	--	--	--	--	--	--	--	--	--	--	--	--	--	--	--
comp1021806_c0	601	--	--	--	--	--	--	--	--	--	--	--	--	--	--	--	--	--	--	--	--	--	--	--	--	--	--	--	--	--	--
comp1021810_c0	427	--	--	--	--	--	--	--	--	--	--	--	--	--	--	--	--	--	--	--	--	--	--	--	--	--	--	--	--	--	--
comp1021815_c0	243	--	--	--	--	--	--	--	--	--	--	--	--	--	--	--	--	--	--	--	--	--	--	--	--	--	--	--	--	--	--
comp1021848_c0	240	--	--	--	--	--	--	--	--	--	--	--	--	--	--	--	--	--	--	--	--	--	--	--	--	--	--	--	--	--	--
comp1021856_c0	372	--	--	--	--	--	118403077	CT573376.5	190	1.53683e-93	Zebrafish DNA sequence from clone DKEY-160M3 in linkage group 6, complete sequence	--	--	--	--	--	--	--	--	--	--	--	--	--	--	--	--	--	--	--	--
comp1021869_c0	594	--	--	--	--	--	42516963	BX571665.6	153	9.37835e-73	Zebrafish DNA sequence from clone CH211-276E8 in linkage group 17 Contains the 5&apos; end of the gene for a novel protein similar to vertebrate ring finger protein 144 (RNF144), the gene for a novel radical SAM superfamily protein, the gene for a novel protein similar to mouse thymidylate kinase family LPS-inducible member (Tyki) and a CpG island, complete sequence	--	--	--	--	--	--	--	--	--	--	--	--	--	--	--	--	--	--	--	--
comp1021891_c0	426	55926078	AAH81641.1	706	1.03747e-90	Retinal degradation slow 2 [Danio rerio]	55926077	NM_131566.1	321	2.68007e-166	Danio rerio peripherin 2a (retinal degeneration, slow) (prph2a), mRNA gi|51858524|gb|BC081641.1| Danio rerio retinal degradation slow 2, mRNA (cDNA clone MGC:92295 IMAGE:7053935), complete cds	dre:58085	706	1.10972e-90	K07607	peripherin	http://www.genome.jp/dbget-bin/www_bget?ko:K07607	O42281	569	4.46488e-71	Peripherin-2	PF02605//PF00335	Photosystem I reaction centre subunit XI//Tetraspanin family	GO:0007601//GO:0015979	visual perception//photosynthesis	--	--	GO:0016021//GO:0009538//GO:0009522	integral to membrane//photosystem I reaction center//photosystem I	--	--
comp1021912_c0	481	46242221	AAS83200.1	66	6.79847e-11	reverse transcriptase [Fundulus heteroclitus]	--	--	--	--	--	--	--	--	--	--	--	--	--	--	--	--	--	--	--	--	--	--	--	--	--
comp1021922_c0	485	--	--	--	--	--	--	--	--	--	--	--	--	--	--	--	--	--	--	--	--	--	--	--	--	--	--	--	--	--	--
comp1021926_c0	751	--	--	--	--	--	326671456	XM_002663659.2	65	9.95906e-24	PREDICTED: Danio rerio alpha-2B adrenergic receptor-like (LOC100330650), mRNA	--	--	--	--	--	--	--	--	--	--	--	--	--	--	--	--	--	--	--	--
comp1021931_c0	655	115529375	AAI22395.1	587	1.29253e-73	Zgc:153717 [Danio rerio]	115529374	NM_001076747.1	229	5.87201e-115	Danio rerio F-box protein 36a (fbxo36a), mRNA gi|115292113|gb|BC122394.1| Danio rerio zgc:153717, mRNA (cDNA clone MGC:153717 IMAGE:8145439), complete cds	dre:767780	587	1.38253e-73	K10312	F-box protein 36	http://www.genome.jp/dbget-bin/www_bget?ko:K10312	Q9CQ24	432	2.1023e-51	F-box only protein 36	PF00646//PF06881	F-box domain//RNA polymerase II transcription factor SIII (Elongin) subunit A	GO:0006355	regulation of transcription, DNA-dependent	GO:0005515	protein binding	GO:0005634//GO:0016021	nucleus//integral to membrane	KOG1777	Putative Zn-finger protein
comp1021937_c0	338	--	--	--	--	--	--	--	--	--	--	--	--	--	--	--	--	--	--	--	--	--	--	--	--	--	--	--	--	--	--
comp1021940_c0	438	--	--	--	--	--	55725603	CR751235.5	89	2.56605e-37	Zebrafish DNA sequence from clone CH211-240J22 in linkage group 4 Contains the gene for a novel protein similar to vertebrate cyclin D2 (CCND2), the gene for a novel protein (zgc:56074), the gene for a novel protein similar to vertebrate fibroblast growth factor 6 (FGF6), two novel genes, the 5&apos; end of a novel gene similar to vertebrate transmembrane protein 209 (TMEM209) and four CpG island…	--	--	--	--	--	--	--	--	--	--	--	--	--	--	--	--	--	--	--	--
comp1021953_c0	403	--	--	--	--	--	--	--	--	--	--	--	--	--	--	--	--	--	--	--	--	--	--	--	--	--	--	--	--	--	--
comp1021957_c0	246	195546851	CAQ14875.1	217	5.80551e-21	novel protein similar to vertebrate family with sequence similarity 19 (chemokine (C-C motif)-like), member A4 (FAM19A4) [Danio rerio]	195546850	NM_001130795.1	96	1.7373e-41	Danio rerio novel protein similar to vertebrate family with sequence similarity 19 (chemokine (C-C motif)-like), member A4 (FAM19A4) (LOC100003386), mRNA	dre:100003386	217	6.20976e-21	--	--	--	--	--	--	--	--	--	--	--	--	--	--	--	--	--
comp1021959_c0	212	--	--	--	--	--	--	--	--	--	--	--	--	--	--	--	--	--	--	--	--	--	--	--	--	--	--	--	--	--	--
comp1021975_c0	361	--	--	--	--	--	22552779	AL645792.7	215	1.8833e-107	Zebrafish DNA sequence from clone RP71-1D10 in linkage group 14 Contains the gene for a novel protein similar to vertebrate ubiquinol-cytochrome c reductase binding protein (UQCRB), the gene for a novel protein (zgc:92270), the 3&apos; end of the gene for a novel protein similar to vertebrate RAD21 homolog (S. pombe) (RAD21), the gene for a novel protein similar to vertebrate ankyrin repeat and I…	--	--	--	--	--	--	--	--	--	--	--	--	--	--	--	--	--	--	--	--
comp1021991_c0	322	--	--	--	--	--	--	--	--	--	--	--	--	--	--	--	--	--	--	--	--	--	--	--	--	--	--	--	--	--	--
comp1022_c0	553	67459912	BAD98731.1	271	8.80017e-27	hypothetical protein [Danio rerio]	--	--	--	--	--	dre:554305	271	9.41296e-27	--	--	--	--	--	--	--	PF00229	TNF(Tumour Necrosis Factor) family	GO:0006955//GO:0043330//GO:0032496	immune response//response to exogenous dsRNA//response to lipopolysaccharide	GO:0005164	tumor necrosis factor receptor binding	GO:0016020	membrane	--	--
comp1022_c1	293	67459912	BAD98731.1	153	3.01423e-11	hypothetical protein [Danio rerio]	--	--	--	--	--	dre:554305	153	3.22412e-11	--	--	--	--	--	--	--	--	--	GO:0006955//GO:0043330//GO:0032496	immune response//response to exogenous dsRNA//response to lipopolysaccharide	GO:0005164	tumor necrosis factor receptor binding	GO:0016020	membrane	--	--
comp10220_c0	1966	326666001	XP_003198170.1	1515	0	PREDICTED: hypothetical protein LOC568908 [Danio rerio]	46559194	BX682556.5	1304	0	Zebrafish DNA sequence from clone DKEY-105I19 in linkage group 3, complete sequence	dre:568908	1515	0	--	--	--	--	--	--	--	PF02140	Galactose binding lectin domain	--	--	GO:0030246	carbohydrate binding	--	--	KOG1924	RhoA GTPase effector DIA/Diaphanous
comp1022008_c0	324	--	--	--	--	--	--	--	--	--	--	--	--	--	--	--	--	--	--	--	--	--	--	--	--	--	--	--	--	--	--
comp1022010_c0	1086	--	--	--	--	--	209954258	CU693368.7	191	1.32284e-93	Zebrafish DNA sequence from clone CH73-249K16 in linkage group 20, complete sequence	--	--	--	--	--	--	--	--	--	--	--	--	--	--	--	--	--	--	--	--
comp1022017_c0	448	--	--	--	--	--	--	--	--	--	--	--	--	--	--	--	--	--	--	--	--	--	--	--	--	--	--	--	--	--	--
comp1022020_c0	206	--	--	--	--	--	--	--	--	--	--	--	--	--	--	--	--	--	--	--	--	--	--	--	--	--	--	--	--	--	--
comp1022023_c0	327	--	--	--	--	--	--	--	--	--	--	--	--	--	--	--	--	--	--	--	--	--	--	--	--	--	--	--	--	--	--
comp1022038_c0	391	--	--	--	--	--	--	--	--	--	--	--	--	--	--	--	--	--	--	--	--	--	--	--	--	--	--	--	--	--	--
comp1022040_c0	428	--	--	--	--	--	--	--	--	--	--	--	--	--	--	--	--	--	--	--	--	--	--	--	--	--	--	--	--	--	--
comp1022041_c0	290	--	--	--	--	--	74832958	CR751601.8	173	3.28863e-84	Zebrafish DNA sequence from clone CH211-162E3 in linkage group 14, complete sequence	--	--	--	--	--	--	--	--	--	--	--	--	--	--	--	--	--	--	--	--
comp1022050_c0	272	--	--	--	--	--	--	--	--	--	--	--	--	--	--	--	--	--	--	--	--	--	--	--	--	--	--	--	--	--	--
comp1022054_c0	219	--	--	--	--	--	--	--	--	--	--	--	--	--	--	--	--	--	--	--	--	--	--	--	--	--	--	--	--	--	--
comp1022088_c0	348	--	--	--	--	--	--	--	--	--	--	--	--	--	--	--	--	--	--	--	--	--	--	--	--	--	--	--	--	--	--
comp10221_c0	1061	--	--	--	--	--	--	--	--	--	--	--	--	--	--	--	--	--	--	--	--	--	--	--	--	--	--	--	--	--	--
comp1022103_c0	217	--	--	--	--	--	--	--	--	--	--	--	--	--	--	--	--	--	--	--	--	--	--	--	--	--	--	--	--	--	--
comp1022113_c0	204	--	--	--	--	--	--	--	--	--	--	--	--	--	--	--	--	--	--	--	--	--	--	--	--	--	--	--	--	--	--
comp1022125_c0	238	--	--	--	--	--	--	--	--	--	--	--	--	--	--	--	--	--	--	--	--	--	--	--	--	--	--	--	--	--	--
comp1022141_c0	318	--	--	--	--	--	--	--	--	--	--	--	--	--	--	--	--	--	--	--	--	--	--	--	--	--	--	--	--	--	--
comp1022146_c0	313	348523688	XP_003449355.1	227	8.31295e-22	PREDICTED: protein yippee-like 2-like [Oreochromis niloticus]	189528648	XM_685254.3	197	1.63146e-97	PREDICTED: Danio rerio protein yippee-like 2-like (LOC561851), mRNA	--	--	--	--	--	--	--	--	--	--	--	--	--	--	--	--	--	--	--	--
comp1022172_c0	452	256070949	CCD74807.1	461	1.3587e-55	putative 60s ribosomal protein L23a [Schistosoma mansoni]	--	--	--	--	--	smm:Smp_003410	461	1.45331e-55	--	--	--	P62752	247	3.10581e-25	60S ribosomal protein L23a	PF00276	Ribosomal protein L23	GO:0006412	translation	GO:0000166//GO:0003735	nucleotide binding//structural constituent of ribosome	GO:0005840	ribosome	KOG1751	60s ribosomal protein L23
comp1022178_c0	533	--	--	--	--	--	--	--	--	--	--	--	--	--	--	--	--	--	--	--	--	--	--	--	--	--	--	--	--	--	--
comp1022195_c0	244	--	--	--	--	--	--	--	--	--	--	--	--	--	--	--	--	--	--	--	--	--	--	--	--	--	--	--	--	--	--
comp1022197_c0	342	--	--	--	--	--	--	--	--	--	--	--	--	--	--	--	--	--	--	--	--	--	--	--	--	--	--	--	--	--	--
comp1022207_c0	342	--	--	--	--	--	--	--	--	--	--	--	--	--	--	--	--	--	--	--	--	--	--	--	--	--	--	--	--	--	--
comp1022210_c0	322	--	--	--	--	--	--	--	--	--	--	--	--	--	--	--	--	--	--	--	--	PF11057	Cortexin of kidney	--	--	--	--	GO:0031224	intrinsic to membrane	--	--
comp1022211_c0	550	--	--	--	--	--	--	--	--	--	--	--	--	--	--	--	--	--	--	--	--	--	--	--	--	--	--	--	--	--	--
comp1022212_c0	449	134133316	AAI15183.1	408	2.20628e-45	Sept8b protein [Danio rerio]	134133315	NM_001083566.1	207	6.684e-103	Danio rerio septin 8b (sept8b), mRNA gi|133777403|gb|BC115182.1| Danio rerio septin 8b, mRNA (cDNA clone MGC:136574 IMAGE:7290145), complete cds	dre:571702	408	2.35992e-45	--	--	--	A4FUM1	408	1.88078e-46	Septin-8-B	PF08397//PF02601//PF01166//PF10186//PF06881//PF04799	IRSp53/MIM homology domain//Exonuclease VII, large subunit//TSC-22/dip/bun family//UV radiation resistance protein and autophagy-related subunit 14//RNA polymerase II transcription factor SIII (Elongin) subunit A//fzo-like conserved region	GO:0046847//GO:0006355//GO:0007165//GO:0006184//GO:0010508//GO:0008053//GO:0007049	filopodium assembly//regulation of transcription, DNA-dependent//signal transduction//GTP catabolic process//positive regulation of autophagy//mitochondrial fusion//cell cycle	GO:0008855//GO:0017124//GO:0003700//GO:0008093//GO:0003924//GO:0005525	exodeoxyribonuclease VII activity//SH3 domain binding//sequence-specific DNA binding transcription factor activity//cytoskeletal adaptor activity//GTPase activity//GTP binding	GO:0005741//GO:0016021//GO:0005634//GO:0031105	mitochondrial outer membrane//integral to membrane//nucleus//septin complex	KOG2655	Septin family protein (P-loop GTPase)
comp1022214_c0	269	--	--	--	--	--	--	--	--	--	--	--	--	--	--	--	--	--	--	--	--	--	--	--	--	--	--	--	--	--	--
comp1022215_c0	565	--	--	--	--	--	20068498	AL596024.5	133	1.16685e-61	Zebrafish DNA sequence from clone BUSM1-199M19 in linkage group 7 Contains the 3&apos; end of the tnfa gene for tumor necrosis factor, alpha, the 3&apos; end of the gene for a novel protein similar to vertebrate gamma-aminobutyric acid (GABA) B receptor, 1 (GABBR1) and a CpG island, complete sequence	--	--	--	--	--	--	--	--	--	--	PF07243	Phlebovirus glycoprotein G1	--	--	--	--	GO:0016021//GO:0019012	integral to membrane//virion	--	--
comp1022237_c0	219	--	--	--	--	--	--	--	--	--	--	--	--	--	--	--	--	--	--	--	--	--	--	--	--	--	--	--	--	--	--
comp1022241_c0	292	115928363	XP_001199932.1	237	2.60585e-21	PREDICTED: uncharacterized protein LOC763830, partial [Strongylocentrotus purpuratus]	--	--	--	--	--	lbz:LbrM29_V2.2060	278	2.52665e-27	--	--	--	--	--	--	--	--	--	--	--	--	--	--	--	--	--
comp1022250_c0	479	--	--	--	--	--	--	--	--	--	--	--	--	--	--	--	--	--	--	--	--	--	--	--	--	--	--	--	--	--	--
comp1022253_c0	544	--	--	--	--	--	--	--	--	--	--	--	--	--	--	--	--	--	--	--	--	--	--	--	--	--	--	--	--	--	--
comp1022256_c0	277	--	--	--	--	--	--	--	--	--	--	--	--	--	--	--	--	--	--	--	--	--	--	--	--	--	--	--	--	--	--
comp1022263_c0	485	--	--	--	--	--	224491906	CU855814.6	269	2.48535e-137	Zebrafish DNA sequence from clone CH73-310M20 in linkage group 3, complete sequence	--	--	--	--	--	--	--	--	--	--	--	--	--	--	--	--	--	--	--	--
comp1022279_c0	257	--	--	--	--	--	--	--	--	--	--	--	--	--	--	--	--	--	--	--	--	--	--	--	--	--	--	--	--	--	--
comp1022295_c0	410	--	--	--	--	--	--	--	--	--	--	--	--	--	--	--	--	--	--	--	--	--	--	--	--	--	--	--	--	--	--
comp10223_c0	972	113682307	CAK04167.1	943	8.33547e-124	novel protein similar to vertebrate cartilage paired-class homeoprotein 1 (CART1) [Danio rerio]	113682306	NM_001045074.1	330	6.33974e-171	Danio rerio cartilage paired-class homeoprotein 1 (cart1), mRNA	dre:565176	943	8.9159e-124	K09334	cartilage homeoprotein 1	http://www.genome.jp/dbget-bin/www_bget?ko:K09334	Q63087	727	3.09593e-92	ALX homeobox protein 1	PF00046//PF05920	Homeobox domain//Homeobox KN domain	GO:0007186//GO:0009267//GO:0006355//GO:0032099//GO:0001678//GO:0008343//GO:0000186	G-protein coupled receptor signaling pathway//cellular response to starvation//regulation of transcription, DNA-dependent//negative regulation of appetite//cellular glucose homeostasis//adult feeding behavior//activation of MAPKK activity	GO:0003677//GO:0043565//GO:0003700	DNA binding//sequence-specific DNA binding//sequence-specific DNA binding transcription factor activity	GO:0005615	extracellular space	KOG0490	Transcription factor, contains HOX domain
comp1022307_c0	218	--	--	--	--	--	--	--	--	--	--	--	--	--	--	--	--	--	--	--	--	--	--	--	--	--	--	--	--	--	--
comp1022311_c0	475	--	--	--	--	--	47109745	BX294189.11	145	2.0745e-68	Zebrafish DNA sequence from clone CH211-218D20 in linkage group 9, complete sequence	--	--	--	--	--	--	--	--	--	--	--	--	--	--	--	--	--	--	--	--
comp1022312_c0	262	--	--	--	--	--	--	--	--	--	--	--	--	--	--	--	--	--	--	--	--	--	--	--	--	--	--	--	--	--	--
comp1022316_c0	217	--	--	--	--	--	--	--	--	--	--	--	--	--	--	--	--	--	--	--	--	--	--	--	--	--	--	--	--	--	--
comp1022319_c0	513	256085777	CCD78629.1	487	3.5198e-57	putative protein disulfide-isomerase ER-60 precursor (ERP60) [Schistosoma mansoni]	--	--	--	--	--	smm:Smp_079770.3	487	3.76489e-57	--	--	--	P38658	475	2.16275e-55	Probable protein disulfide-isomerase ER-60	PF08534//PF00578//PF00085	Redoxin//AhpC/TSA family//Thioredoxin	GO:0055114//GO:0045454	oxidation-reduction process//cell redox homeostasis	GO:0016209//GO:0003824//GO:0016491	antioxidant activity//catalytic activity//oxidoreductase activity	--	--	KOG0190	Protein disulfide isomerase (prolyl 4-hydroxylase beta subunit)
comp1022320_c0	408	--	--	--	--	--	--	--	--	--	--	--	--	--	--	--	--	--	--	--	--	--	--	--	--	--	--	--	--	--	--
comp1022322_c0	335	--	--	--	--	--	159132241	CU467641.5	107	1.88815e-47	Zebrafish DNA sequence from clone CH73-38E16 in linkage group 12, complete sequence	--	--	--	--	--	--	--	--	--	--	--	--	--	--	--	--	--	--	--	--
comp1022329_c0	472	--	--	--	--	--	--	--	--	--	--	--	--	--	--	--	--	--	--	--	--	--	--	--	--	--	--	--	--	--	--
comp1022332_c0	293	292623437	XP_001339749.3	412	4.66764e-46	PREDICTED: putative polypeptide N-acetylgalactosaminyltransferase-like protein 1-like [Danio rerio]	292623436	XM_001339713.3	210	8.99186e-105	PREDICTED: Danio rerio UDP-N-acetyl-alpha-D-galactosamine:polypeptide N-acetylgalactosaminyltransferase-like 1 (galntl1), mRNA	dre:799387	412	4.99266e-46	K00710	polypeptide N-acetylgalactosaminyltransferase [EC:2.4.1.41]	http://www.genome.jp/dbget-bin/www_bget?ko:K00710	Q8N428	346	4.63774e-38	Putative polypeptide N-acetylgalactosaminyltransferase-like protein 1	--	--	--	--	--	--	--	--	KOG3736	Polypeptide N-acetylgalactosaminyltransferase
comp1022334_c0	272	--	--	--	--	--	118143088	BX928753.11	193	2.33168e-95	Zebrafish DNA sequence from clone DKEY-5J3 in linkage group 17, complete sequence	--	--	--	--	--	--	--	--	--	--	--	--	--	--	--	--	--	--	--	--
comp1022362_c0	312	--	--	--	--	--	--	--	--	--	--	--	--	--	--	--	--	--	--	--	--	--	--	--	--	--	--	--	--	--	--
comp1022366_c0	311	--	--	--	--	--	--	--	--	--	--	--	--	--	--	--	--	--	--	--	--	--	--	--	--	--	--	--	--	--	--
comp1022369_c0	306	--	--	--	--	--	--	--	--	--	--	--	--	--	--	--	--	--	--	--	--	--	--	--	--	--	--	--	--	--	--
comp1022371_c0	598	--	--	--	--	--	--	--	--	--	--	--	--	--	--	--	--	--	--	--	--	--	--	--	--	--	--	--	--	--	--
comp1022376_c0	268	--	--	--	--	--	--	--	--	--	--	--	--	--	--	--	--	--	--	--	--	--	--	--	--	--	--	--	--	--	--
comp10224_c0	497	--	--	--	--	--	42454788	BX649252.7	101	6.27232e-44	Zebrafish DNA sequence from clone DKEY-49M19 in linkage group 22 Contains the gene for a novel protein similar to vertebrate ataxia, cerebellar, Cayman type (caytaxin) (ATCAY), the gene for a novel protein similar to human LAG1 longevity assurance homolog 1 (S. cerevisiae) (LASS1), the ncl1 gene for nicalin, the mibp gene for muscle-specific beta 1 integrin binding protein, the gene for a novel p…	--	--	--	--	--	--	--	--	--	--	--	--	--	--	--	--	--	--	--	--
comp1022402_c0	243	--	--	--	--	--	--	--	--	--	--	--	--	--	--	--	--	--	--	--	--	--	--	--	--	--	--	--	--	--	--
comp1022410_c0	317	--	--	--	--	--	--	--	--	--	--	--	--	--	--	--	--	--	--	--	--	--	--	--	--	--	--	--	--	--	--
comp1022416_c0	253	--	--	--	--	--	--	--	--	--	--	--	--	--	--	--	--	--	--	--	--	PF00087	Snake toxin	--	--	--	--	GO:0005576	extracellular region	--	--
comp1022432_c0	218	--	--	--	--	--	--	--	--	--	--	--	--	--	--	--	--	--	--	--	--	--	--	--	--	--	--	--	--	--	--
comp1022446_c0	241	--	--	--	--	--	--	--	--	--	--	--	--	--	--	--	--	--	--	--	--	--	--	--	--	--	--	--	--	--	--
comp1022453_c0	238	--	--	--	--	--	--	--	--	--	--	--	--	--	--	--	--	--	--	--	--	PF11616	WD repeat binding protein EZH2	--	--	GO:0018024	histone-lysine N-methyltransferase activity	--	--	--	--
comp1022455_c0	259	--	--	--	--	--	--	--	--	--	--	--	--	--	--	--	--	--	--	--	--	--	--	--	--	--	--	--	--	--	--
comp1022469_c0	625	--	--	--	--	--	144225872	CU075912.5	329	1.43755e-170	Zebrafish DNA sequence from clone CH73-34P21 in linkage group 7, complete sequence	--	--	--	--	--	--	--	--	--	--	--	--	--	--	--	--	--	--	--	--
comp1022470_c0	247	--	--	--	--	--	375192462	JN734752.1	61	4.99219e-22	Cyprinus carpio clone 349669 microsatellite sequence	--	--	--	--	--	--	--	--	--	--	--	--	--	--	--	--	--	--	--	--
comp1022478_c0	208	--	--	--	--	--	--	--	--	--	--	--	--	--	--	--	--	--	--	--	--	--	--	--	--	--	--	--	--	--	--
comp1022479_c0	201	--	--	--	--	--	--	--	--	--	--	--	--	--	--	--	--	--	--	--	--	--	--	--	--	--	--	--	--	--	--
comp1022489_c0	364	--	--	--	--	--	71057515	CR626904.15	162	5.51316e-78	Zebrafish DNA sequence from clone DKEY-53D10 in linkage group 8 Contains a novel gene, the 5&apos; end of the grid2 gene for glutamate receptor ionotropic delta 2 and three CpG islands, complete sequence	--	--	--	--	--	--	--	--	--	--	--	--	--	--	--	--	--	--	--	--
comp1022508_c0	356	--	--	--	--	--	--	--	--	--	--	--	--	--	--	--	--	--	--	--	--	--	--	--	--	--	--	--	--	--	--
comp1022514_c0	303	--	--	--	--	--	--	--	--	--	--	--	--	--	--	--	--	--	--	--	--	--	--	--	--	--	--	--	--	--	--
comp1022530_c0	417	--	--	--	--	--	386770467	NM_001259663.1	416	0	Drosophila melanogaster CG32276 (CG32276), transcript variant C, mRNA	--	--	--	--	--	--	--	--	--	--	--	--	--	--	--	--	--	--	--	--
comp1022552_c0	410	--	--	--	--	--	46878892	BX890635.7	235	1.64922e-118	Zebrafish DNA sequence from clone DKEY-120M5, complete sequence	--	--	--	--	--	--	--	--	--	--	--	--	--	--	--	--	--	--	--	--
comp1022559_c0	415	--	--	--	--	--	42661891	BX324218.7	51	3.22122e-16	Zebrafish DNA sequence from clone CH211-236L6 in linkage group 2 Contains the gene for a novel protein (zgc:153254), a novel gene and a CpG island, complete sequence	--	--	--	--	--	--	--	--	--	--	PF08053	Tryptophanese operon leader peptide	GO:0031556//GO:0031554	transcriptional attenuation by ribosome//regulation of DNA-dependent transcription, termination	--	--	--	--	--	--
comp1022569_c0	537	--	--	--	--	--	--	--	--	--	--	--	--	--	--	--	--	--	--	--	--	--	--	--	--	--	--	--	--	--	--
comp1022580_c0	325	--	--	--	--	--	--	--	--	--	--	--	--	--	--	--	--	--	--	--	--	PF10233	Uncharacterized conserved protein CG6151-P	--	--	--	--	GO:0016021	integral to membrane	--	--
comp1022581_c0	392	--	--	--	--	--	--	--	--	--	--	--	--	--	--	--	--	--	--	--	--	--	--	--	--	--	--	--	--	--	--
comp1022582_c0	245	--	--	--	--	--	--	--	--	--	--	--	--	--	--	--	--	--	--	--	--	--	--	--	--	--	--	--	--	--	--
comp1022586_c0	282	--	--	--	--	--	--	--	--	--	--	--	--	--	--	--	--	--	--	--	--	--	--	--	--	--	--	--	--	--	--
comp1022590_c0	244	--	--	--	--	--	--	--	--	--	--	--	--	--	--	--	--	--	--	--	--	--	--	--	--	--	--	--	--	--	--
comp1022596_c0	357	--	--	--	--	--	76780817	BX936443.15	148	3.27117e-70	Zebrafish DNA sequence from clone CH211-202H12 in linkage group 17, complete sequence	--	--	--	--	--	--	--	--	--	--	PF11605	Vacuolar protein sorting protein 36 Vps36	--	--	GO:0043130//GO:0032266	ubiquitin binding//phosphatidylinositol-3-phosphate binding	--	--	--	--
comp1022598_c0	388	--	--	--	--	--	--	--	--	--	--	--	--	--	--	--	--	--	--	--	--	--	--	--	--	--	--	--	--	--	--
comp10226_c0	616	--	--	--	--	--	156071358	CR933017.20	304	1.11788e-156	Zebrafish DNA sequence from clone DKEY-11D18 in linkage group 18 Contains a gene for a novel protein similar to H.sapiens BCAR1, breast cancer anti-estrogen resistance 1 (BCAR1), a novel gene and one CpG island, complete sequence	--	--	--	--	--	--	--	--	--	--	--	--	--	--	--	--	--	--	--	--
comp1022602_c0	440	153791523	CAN88205.1	194	1.78232e-15	novel protein similar to vertebrate pannexin 1 (PANX1) [Danio rerio]	42627487	BX465852.6	184	3.99199e-90	Zebrafish DNA sequence from clone CH211-139A5 in linkage group 5 Contains the apoa gene for apolipoprotein A-I, the gene for a novel protein similar to vertebrate pannexin 1 (PANX1), the ins gene for preproinsulin, the eva1 gene for epithelial V-like antigen 1, the gene for a novel protein similar to vertebrate platelet-activating factor acetylhydrolase, isoform Ib, beta subunit 30kDa (PAFAH1B2),…	dre:567417	194	1.90643e-15	--	--	--	--	--	--	--	--	--	--	--	--	--	GO:0005921	gap junction	--	--
comp1022603_c0	397	326673062	CAX12793.1	507	8.1528e-61	novel protein [Danio rerio]	326673061	XM_001332163.4	229	3.44715e-115	PREDICTED: Danio rerio si:ch211-67f24.7 (si:ch211-67f24.7), mRNA	dre:792632	507	8.72051e-61	--	--	--	--	--	--	--	--	--	--	--	--	--	--	--	--	--
comp1022604_c0	226	--	--	--	--	--	--	--	--	--	--	--	--	--	--	--	--	--	--	--	--	--	--	--	--	--	--	--	--	--	--
comp1022611_c0	284	--	--	--	--	--	--	--	--	--	--	--	--	--	--	--	--	--	--	--	--	PF01440	Geminivirus AL2 protein	--	--	GO:0005198	structural molecule activity	GO:0019028	viral capsid	--	--
comp1022615_c0	301	--	--	--	--	--	--	--	--	--	--	--	--	--	--	--	--	--	--	--	--	--	--	--	--	--	--	--	--	--	--
comp1022617_c0	209	--	--	--	--	--	--	--	--	--	--	--	--	--	--	--	--	--	--	--	--	--	--	--	--	--	--	--	--	--	--
comp1022624_c0	282	--	--	--	--	--	--	--	--	--	--	--	--	--	--	--	--	--	--	--	--	--	--	--	--	--	--	--	--	--	--
comp1022632_c0	225	--	--	--	--	--	--	--	--	--	--	--	--	--	--	--	--	--	--	--	--	--	--	--	--	--	--	--	--	--	--
comp1022635_c0	546	--	--	--	--	--	56605566	BX548160.13	106	1.14931e-46	Zebrafish DNA sequence from clone DKEY-25G11 in linkage group 11, complete sequence	--	--	--	--	--	--	--	--	--	--	--	--	--	--	--	--	--	--	--	--
comp1022647_c0	1054	--	--	--	--	--	53143880	BX571809.10	128	1.34776e-58	Zebrafish DNA sequence from clone CH211-222G23 in linkage group 9, complete sequence	--	--	--	--	--	--	--	--	--	--	--	--	--	--	--	--	--	--	--	--
comp1022654_c0	288	--	--	--	--	--	--	--	--	--	--	--	--	--	--	--	--	--	--	--	--	--	--	--	--	--	--	--	--	--	--
comp1022657_c0	211	--	--	--	--	--	--	--	--	--	--	--	--	--	--	--	--	--	--	--	--	--	--	--	--	--	--	--	--	--	--
comp1022658_c0	230	--	--	--	--	--	--	--	--	--	--	--	--	--	--	--	--	--	--	--	--	--	--	--	--	--	--	--	--	--	--
comp1022670_c0	313	--	--	--	--	--	--	--	--	--	--	--	--	--	--	--	--	--	--	--	--	--	--	--	--	--	--	--	--	--	--
comp1022676_c0	275	326675477	XP_003200364.1	301	2.48223e-30	PREDICTED: neuronal PAS domain-containing protein 3-like [Danio rerio]	326675476	XM_003200316.1	187	5.11028e-92	PREDICTED: Danio rerio neuronal PAS domain protein 3 (npas3), mRNA	dre:570491	301	2.65508e-30	--	--	--	Q8IXF0	273	2.0709e-27	Neuronal PAS domain-containing protein 3	--	--	--	--	--	--	--	--	--	--
comp1022680_c0	248	--	--	--	--	--	61673677	BX927337.10	60	1.80386e-21	Zebrafish DNA sequence from clone CH211-139D20 in linkage group 17, complete sequence	--	--	--	--	--	--	--	--	--	--	--	--	--	--	--	--	--	--	--	--
comp1022681_c0	331	--	--	--	--	--	--	--	--	--	--	--	--	--	--	--	--	--	--	--	--	--	--	--	--	--	--	--	--	--	--
comp1022689_c0	770	41054195	AAH55121.1	1091	3.94209e-147	Zgc:63479 [Danio rerio]	61673530	BX545917.6	118	3.5239e-53	Zebrafish DNA sequence from clone DKEY-27J13 in linkage group 8, complete sequence	dre:327496	1091	4.21659e-147	--	--	--	D3ZUA0	751	9.8613e-97	Probable bifunctional methylenetetrahydrofolate dehydrogenase/cyclohydrolase 2	PF02882//PF00763//PF02954	Tetrahydrofolate dehydrogenase/cyclohydrolase, NAD(P)-binding domain//Tetrahydrofolate dehydrogenase/cyclohydrolase, catalytic domain//Bacterial regulatory protein, Fis family	GO:0006355//GO:0055114//GO:0009396	regulation of transcription, DNA-dependent//oxidation-reduction process//folic acid-containing compound biosynthetic process	GO:0004477//GO:0003824//GO:0004488//GO:0000166//GO:0003700	methenyltetrahydrofolate cyclohydrolase activity//catalytic activity//methylenetetrahydrofolate dehydrogenase (NADP+) activity//nucleotide binding//sequence-specific DNA binding transcription factor activity	--	--	KOG0089	Methylenetetrahydrofolate dehydrogenase/methylenetetrahydrofolate cyclohydrolase
comp1022691_c0	692	--	--	--	--	--	221272711	CT971489.6	314	3.48853e-162	Zebrafish DNA sequence from clone CH73-354H16 in linkage group 4, complete sequence	--	--	--	--	--	--	--	--	--	--	--	--	--	--	--	--	--	--	--	--
comp1022704_c0	412	--	--	--	--	--	--	--	--	--	--	--	--	--	--	--	--	--	--	--	--	--	--	--	--	--	--	--	--	--	--
comp1022707_c0	316	--	--	--	--	--	--	--	--	--	--	--	--	--	--	--	--	--	--	--	--	--	--	--	--	--	--	--	--	--	--
comp1022732_c0	407	355697699	EHH28247.1	599	2.0672e-77	hypothetical protein EGK_18644, partial [Macaca mulatta]	31415702	AY308744.1	389	0	Homo sapiens protein S (alpha) (PROS1) gene, partial cds	aml:100464253	317	2.47741e-33	--	--	--	P11260	269	2.73303e-27	Putative transposase element L1Md-A101/L1Md-A102/L1Md-A2	--	--	--	--	--	--	--	--	--	--
comp1022735_c0	415	--	--	--	--	--	51571765	BX510645.7	48	1.49869e-14	Zebrafish DNA sequence from clone DKEY-5G21 in linkage group 14, complete sequence	--	--	--	--	--	--	--	--	--	--	--	--	--	--	--	--	--	--	--	--
comp1022739_c0	224	--	--	--	--	--	--	--	--	--	--	--	--	--	--	--	--	--	--	--	--	--	--	--	--	--	--	--	--	--	--
comp1022740_c0	729	--	--	--	--	--	--	--	--	--	--	--	--	--	--	--	--	--	--	--	--	--	--	--	--	--	--	--	--	--	--
comp1022770_c0	321	--	--	--	--	--	47155362	BX927123.8	199	1.2971e-98	Zebrafish DNA sequence from clone CH211-278N15 in linkage group 20 Contains the gene for a novel protein similar to vertebrate zinc finger and DHHC-type containing 17 (ZDHHC17) and the 3&apos; end of a variant of the novel protein (zgc:77740), complete sequence	--	--	--	--	--	--	--	--	--	--	--	--	--	--	--	--	--	--	--	--
comp1022788_c0	241	326673549	XP_003199916.1	153	2.06815e-11	PREDICTED: hypothetical protein LOC100535523 [Danio rerio]	--	--	--	--	--	dre:100535523	153	2.21217e-11	--	--	--	--	--	--	--	--	--	--	--	--	--	--	--	--	--
comp1022817_c0	242	--	--	--	--	--	56692104	CR388176.8	200	2.6341e-99	Zebrafish DNA sequence from clone DKEY-109D19 in linkage group 21, complete sequence	--	--	--	--	--	--	--	--	--	--	--	--	--	--	--	--	--	--	--	--
comp1022818_c0	426	--	--	--	--	--	--	--	--	--	--	--	--	--	--	--	--	--	--	--	--	PF03248	Rer1 family	--	--	--	--	GO:0016021	integral to membrane	--	--
comp1022820_c0	313	--	--	--	--	--	171702049	CU652843.5	47	3.95473e-14	Zebrafish DNA sequence from clone CH1073-296E2 in linkage group 7, complete sequence	--	--	--	--	--	--	--	--	--	--	--	--	--	--	--	--	--	--	--	--
comp1022838_c0	445	--	--	--	--	--	375176246	JN718536.1	113	1.18895e-50	Cyprinus carpio clone 125028 microsatellite sequence	--	--	--	--	--	--	--	--	--	--	PF04434//PF00130	SWIM zinc finger//Phorbol esters/diacylglycerol binding domain (C1 domain)	GO:0035556	intracellular signal transduction	GO:0008270	zinc ion binding	--	--	--	--
comp1022843_c0	489	--	--	--	--	--	209739315	CU855766.5	163	2.11e-78	Zebrafish DNA sequence from clone CH73-46G7 in linkage group 25, complete sequence	--	--	--	--	--	--	--	--	--	--	--	--	--	--	--	--	--	--	--	--
comp1022847_c0	285	--	--	--	--	--	58696601	CR847548.8	134	1.54347e-62	Zebrafish DNA sequence from clone DKEY-185L9 in linkage group 8 Contains the 3&apos; end of the ptc2 gene for patched 2, the fancc gene for Fanconi anemia complementation group C, the 3&apos; end of the gene for a novel protein similar to vertebrate aminopeptidase O (zgc:162939) and a CpG island, complete sequence	--	--	--	--	--	--	--	--	--	--	--	--	--	--	--	--	--	--	--	--
comp1022859_c0	212	--	--	--	--	--	--	--	--	--	--	--	--	--	--	--	--	--	--	--	--	--	--	--	--	--	--	--	--	--	--
comp1022862_c0	234	--	--	--	--	--	46275422	AL954148.15	82	9.99273e-34	Zebrafish DNA sequence from clone CH211-212L17 in linkage group 22 Contains the nr5a2 gene for nuclear receptor subfamily 5 group A member 2 and four CpG islands, complete sequence	--	--	--	--	--	--	--	--	--	--	--	--	--	--	--	--	--	--	--	--
comp1022898_c0	457	--	--	--	--	--	--	--	--	--	--	--	--	--	--	--	--	--	--	--	--	PF02477	Nucleocapsid N protein	--	--	--	--	GO:0019013	viral nucleocapsid	--	--
comp1022909_c0	352	--	--	--	--	--	--	--	--	--	--	--	--	--	--	--	--	--	--	--	--	--	--	--	--	--	--	--	--	--	--
comp1022911_c0	343	--	--	--	--	--	--	--	--	--	--	--	--	--	--	--	--	--	--	--	--	--	--	--	--	--	--	--	--	--	--
comp1022919_c0	221	--	--	--	--	--	--	--	--	--	--	--	--	--	--	--	--	--	--	--	--	--	--	--	--	--	--	--	--	--	--
comp1022920_c0	1034	326677758	XP_003200905.1	759	5.95008e-88	PREDICTED: hypothetical protein LOC100331485 [Danio rerio]	--	--	--	--	--	dre:100331485	759	6.3644e-88	--	--	--	--	--	--	--	PF02023//PF00098//PF09668	SCAN domain//Zinc knuckle//Aspartyl protease	GO:0006508//GO:0006355	proteolysis//regulation of transcription, DNA-dependent	GO:0008270//GO:0003700//GO:0003676//GO:0004190	zinc ion binding//sequence-specific DNA binding transcription factor activity//nucleic acid binding//aspartic-type endopeptidase activity	GO:0005634	nucleus	--	--
comp1022936_c0	238	--	--	--	--	--	--	--	--	--	--	--	--	--	--	--	--	--	--	--	--	--	--	--	--	--	--	--	--	--	--
comp1022942_c0	384	--	--	--	--	--	--	--	--	--	--	--	--	--	--	--	--	--	--	--	--	--	--	--	--	--	--	--	--	--	--
comp1022943_c0	345	--	--	--	--	--	42820928	BX005006.10	163	1.44514e-78	Zebrafish DNA sequence from clone DKEY-47K14, complete sequence	--	--	--	--	--	--	--	--	--	--	--	--	--	--	--	--	--	--	--	--
comp102295_c0	354	326680037	XP_683491.5	268	2.67737e-25	PREDICTED: coiled-coil domain-containing protein 135-like [Danio rerio]	--	--	--	--	--	dre:555782	268	2.8638e-25	--	--	--	Q2T9M4	241	1.01285e-22	Coiled-coil domain-containing protein lobo homolog	--	--	--	--	--	--	--	--	--	--
comp1022961_c0	309	--	--	--	--	--	50831345	BX649276.6	263	3.28966e-134	Zebrafish DNA sequence from clone CH211-79C14 in linkage group 22 Contains the midn gene for midnolin, the 3&apos; UTR of the atp5d gene for ATP synthase, H+ transporting, mitochondrial F1 complex and delta subunit, complete sequence	--	--	--	--	--	--	--	--	--	--	--	--	--	--	--	--	--	--	--	--
comp1022963_c0	221	--	--	--	--	--	--	--	--	--	--	--	--	--	--	--	--	--	--	--	--	--	--	--	--	--	--	--	--	--	--
comp1022968_c0	673	--	--	--	--	--	50470828	CR450697.3	79	1.46459e-31	Zebrafish DNA sequence from clone CH211-284F22 in linkage group 5 Contains the gene for a novel protein similar to rabaptin, RAB GTPase binding effector protein 1 (RABEP1), the nup88 gene for nucleoporin 88, the gene for a novel protein similar to mouse and human vacuolar protein sorting 37 homolog D (S. cerevisiae) (VPS37D) and three CpG islands, complete sequence	--	--	--	--	--	--	--	--	--	--	--	--	--	--	--	--	--	--	--	--
comp1022983_c0	459	--	--	--	--	--	--	--	--	--	--	--	--	--	--	--	--	--	--	--	--	--	--	--	--	--	--	--	--	--	--
comp1022995_c0	207	--	--	--	--	--	--	--	--	--	--	--	--	--	--	--	--	--	--	--	--	--	--	--	--	--	--	--	--	--	--
comp1023016_c0	280	189515612	XP_001921231.1	170	6.45098e-13	PREDICTED: procollagen C-endopeptidase enhancer 2-like [Danio rerio]	189515611	XM_001921196.1	199	1.11308e-98	PREDICTED: Danio rerio procollagen C-endopeptidase enhancer 2-like (LOC100002838), mRNA	dre:100002838	170	6.90018e-13	--	--	--	Q9UKZ9	163	5.51082e-13	Procollagen C-endopeptidase enhancer 2	--	--	--	--	--	--	--	--	KOG4292	Cubilin, multiligand receptor mediating cobalamin absorption
comp1023018_c0	240	--	--	--	--	--	--	--	--	--	--	--	--	--	--	--	--	--	--	--	--	--	--	--	--	--	--	--	--	--	--
comp1023024_c0	204	--	--	--	--	--	--	--	--	--	--	--	--	--	--	--	--	--	--	--	--	--	--	--	--	--	--	--	--	--	--
comp1023027_c0	360	189536864	XP_682975.3	524	2.62432e-59	PREDICTED: probable polyketide synthase 1 [Danio rerio]	189536863	XM_677883.3	246	1.09848e-124	PREDICTED: Danio rerio wu:fc01d11 (wu:fc01d11), mRNA	dre:555390	524	2.80706e-59	K08955	ATP-dependent metalloprotease [EC:3.4.24.-]	http://www.genome.jp/dbget-bin/www_bget?ko:K08955	--	--	--	--	--	--	--	--	--	--	--	--	--	--
comp1023028_c0	242	--	--	--	--	--	--	--	--	--	--	--	--	--	--	--	--	--	--	--	--	--	--	--	--	--	--	--	--	--	--
comp1023029_c0	256	--	--	--	--	--	--	--	--	--	--	--	--	--	--	--	--	--	--	--	--	--	--	--	--	--	--	--	--	--	--
comp1023042_c0	388	--	--	--	--	--	--	--	--	--	--	--	--	--	--	--	--	--	--	--	--	--	--	--	--	--	--	--	--	--	--
comp1023047_c0	242	--	--	--	--	--	--	--	--	--	--	--	--	--	--	--	--	--	--	--	--	--	--	--	--	--	--	--	--	--	--
comp1023049_c0	416	159786194	ABW98495.1	303	8.84755e-33	potassium voltage-gated channel subfamily H eag-related member 2 [Homo sapiens]	375183497	JN725788.1	87	3.13952e-36	Cyprinus carpio clone 233383 microsatellite sequence	xtr:100491983	312	8.06181e-31	--	--	--	Q9PT84	307	4.33333e-32	Potassium voltage-gated channel subfamily H member 2 (Fragment)	--	--	--	--	--	--	--	--	KOG0498	K+-channel ERG and related proteins, contain PAS/PAC sensor domain
comp1023066_c0	209	--	--	--	--	--	--	--	--	--	--	--	--	--	--	--	--	--	--	--	--	--	--	--	--	--	--	--	--	--	--
comp1023070_c0	694	326680420	XP_001920258.3	843	4.1776e-101	PREDICTED: kinesin family member 21A [Danio rerio]	326680419	XM_001920223.3	385	0	PREDICTED: Danio rerio kinesin family member 21A (kif21a), mRNA	dre:566481	843	4.4685e-101	K10395	kinesin family member 4/7/21/27	http://www.genome.jp/dbget-bin/www_bget?ko:K10395	Q7Z4S6	589	2.04723e-67	Kinesin-like protein KIF21A	--	--	--	--	--	--	--	--	--	--
comp1023079_c0	432	--	--	--	--	--	118511860	CR749761.19	150	3.11233e-71	Zebrafish DNA sequence from clone CH211-215F19 in linkage group 8 Contains the gene for a novel protein similar to vertebrate adrenergic, beta-1-, receptor (ADRB1), the gene for a novel protein similar to vertebrate glutamic-oxaloacetic transaminase 1, soluble (aspartate aminotransferase 1) (GOT1, zgc:152691), a novel gene and three CpG islands, complete sequence	--	--	--	--	--	--	--	--	--	--	--	--	--	--	--	--	--	--	--	--
comp1023091_c0	329	--	--	--	--	--	78271691	CR384062.10	66	1.14584e-24	Zebrafish DNA sequence from clone DKEY-208K22 in linkage group 2 Contains the 5&apos; end of the novel protein similar to vertebrate transmembrane protein 16H (TMEM16H), two novel genes, the gene for a novel protein similar to vertebrate PIM onogene family, the gene for a novel protein (zgc:77259), the gene for a novel protein similar to occludin a (oclna, zgc:154006), the gene for a novel protei…	--	--	--	--	--	--	--	--	--	--	--	--	--	--	--	--	--	--	--	--
comp1023098_c0	222	--	--	--	--	--	--	--	--	--	--	--	--	--	--	--	--	--	--	--	--	--	--	--	--	--	--	--	--	--	--
comp1023099_c0	256	--	--	--	--	--	--	--	--	--	--	--	--	--	--	--	--	--	--	--	--	--	--	--	--	--	--	--	--	--	--
comp1023109_c0	223	--	--	--	--	--	56566228	AY662483.1	50	5.81021e-16	Phoxinus neogaeus mesoderm specific transcript (PEG/MEST) gene, partial cds	--	--	--	--	--	--	--	--	--	--	--	--	--	--	--	--	--	--	--	--
comp1023115_c0	307	--	--	--	--	--	--	--	--	--	--	--	--	--	--	--	--	--	--	--	--	--	--	--	--	--	--	--	--	--	--
comp1023125_c0	251	--	--	--	--	--	154623497	CU151895.5	160	4.70436e-77	Zebrafish DNA sequence from clone DKEY-192O1 in linkage group 14 Contains the gene for a novel protein similar to vertebrate actin binding LIM protein family, member 3 (ABLIM3, zgc:158673), the gene for a novel protein similar to vertebrate actin filament associated protein 1-like 1 (AFAP1L1, zgc:114084), the 3&apos; end of the gene for a novel protein similar to vertebrate gamma-aminobutyric aci…	--	--	--	--	--	--	--	--	--	--	--	--	--	--	--	--	--	--	--	--
comp1023132_c0	297	--	--	--	--	--	393713477	JN710442.1	148	2.66726e-70	Ctenopharyngodon idella complement component C7 (C7) gene, complete cds	--	--	--	--	--	--	--	--	--	--	--	--	--	--	--	--	--	--	--	--
comp1023139_c0	277	--	--	--	--	--	--	--	--	--	--	--	--	--	--	--	--	--	--	--	--	--	--	--	--	--	--	--	--	--	--
comp1023148_c0	238	--	--	--	--	--	88853503	BX465834.20	57	8.04604e-20	Zebrafish DNA sequence from clone CH211-202E12 in linkage group 5 Contains a novel gene similar to the vertebrate MADS box transcription enhancer factor 2 (MEF2) family and the 5&apos; end of a novel gene, complete sequence	--	--	--	--	--	--	--	--	--	--	--	--	--	--	--	--	--	--	--	--
comp1023158_c0	209	--	--	--	--	--	--	--	--	--	--	--	--	--	--	--	--	--	--	--	--	--	--	--	--	--	--	--	--	--	--
comp1023162_c0	253	348505822	XP_003440459.1	421	2.6079e-46	PREDICTED: ras-specific guanine nucleotide-releasing factor 1-like [Oreochromis niloticus]	292623724	XM_002665349.1	232	4.4861e-117	PREDICTED: Danio rerio Ras protein-specific guanine nucleotide-releasing factor 1 (rasgrf1), mRNA	dre:568885	418	7.10535e-46	K04349	Ras-specific guanine nucleotide-releasing factor 1	http://www.genome.jp/dbget-bin/www_bget?ko:K04349	Q13972	348	1.63588e-37	Ras-specific guanine nucleotide-releasing factor 1	PF00169	PH domain	--	--	GO:0005515//GO:0005543	protein binding//phospholipid binding	--	--	--	--
comp1023165_c0	203	--	--	--	--	--	--	--	--	--	--	--	--	--	--	--	--	--	--	--	--	--	--	--	--	--	--	--	--	--	--
comp1023185_c0	360	--	--	--	--	--	--	--	--	--	--	--	--	--	--	--	--	--	--	--	--	--	--	--	--	--	--	--	--	--	--
comp1023197_c0	569	--	--	--	--	--	--	--	--	--	--	--	--	--	--	--	--	--	--	--	--	PF00443	Ubiquitin carboxyl-terminal hydrolase	GO:0006511	ubiquitin-dependent protein catabolic process	GO:0004221	ubiquitin thiolesterase activity	--	--	--	--
comp10232_c0	420	--	--	--	--	--	--	--	--	--	--	--	--	--	--	--	--	--	--	--	--	--	--	--	--	--	--	--	--	--	--
comp1023214_c0	354	--	--	--	--	--	--	--	--	--	--	--	--	--	--	--	--	--	--	--	--	--	--	--	--	--	--	--	--	--	--
comp1023236_c0	628	--	--	--	--	--	49292343	BX470158.9	156	2.13791e-74	Zebrafish DNA sequence from clone CH211-113P5 in linkage group 8, complete sequence	--	--	--	--	--	--	--	--	--	--	PF04159	NB glycoprotein	--	--	--	--	GO:0016021	integral to membrane	--	--
comp1023258_c0	356	--	--	--	--	--	--	--	--	--	--	--	--	--	--	--	--	--	--	--	--	--	--	--	--	--	--	--	--	--	--
comp1023261_c0	274	--	--	--	--	--	375216309	JN758600.1	226	1.06334e-113	Cyprinus carpio clone 658183 microsatellite sequence	--	--	--	--	--	--	--	--	--	--	--	--	--	--	--	--	--	--	--	--
comp1023288_c0	674	--	--	--	--	--	--	--	--	--	--	--	--	--	--	--	--	--	--	--	--	PF05929//PF03618//PF10458//PF02482	Phage capsid scaffolding protein (GPO) serine peptidase//Domain of unknown function (DUF299)//Valyl tRNA synthetase tRNA binding arm//Sigma 54 modulation protein / S30EA ribosomal protein	GO:0019069//GO:0044238//GO:0006438	viral capsid assembly//primary metabolic process//valyl-tRNA aminoacylation	GO:0005524//GO:0004832//GO:0000166//GO:0016772	ATP binding//valine-tRNA ligase activity//nucleotide binding//transferase activity, transferring phosphorus-containing groups	GO:0005737	cytoplasm	--	--
comp1023290_c0	294	2072953	AAC51264.1	450	5.55834e-50	putative p150 [Homo sapiens]	223890036	AL136086.9	272	3.08959e-139	Human DNA sequence from clone GS1-56G5 on chromosome 1, complete sequence	cfa:607018	328	5.16585e-34	--	--	--	P08548	348	2.7953e-37	LINE-1 reverse transcriptase homolog	--	--	--	--	--	--	--	--	--	--
comp1023295_c0	309	--	--	--	--	--	--	--	--	--	--	--	--	--	--	--	--	--	--	--	--	--	--	--	--	--	--	--	--	--	--
comp1023299_c0	487	--	--	--	--	--	--	--	--	--	--	--	--	--	--	--	--	--	--	--	--	--	--	--	--	--	--	--	--	--	--
comp10233_c0	221	--	--	--	--	--	--	--	--	--	--	--	--	--	--	--	--	--	--	--	--	--	--	--	--	--	--	--	--	--	--
comp1023300_c0	267	--	--	--	--	--	77153522	CR450852.9	87	1.92132e-36	Zebrafish DNA sequence from clone DKEY-67C24 in linkage group 12, complete sequence	--	--	--	--	--	--	--	--	--	--	--	--	--	--	--	--	--	--	--	--
comp1023308_c0	360	--	--	--	--	--	375215834	JN758124.1	153	5.4854e-73	Cyprinus carpio clone 653635 microsatellite sequence	--	--	--	--	--	--	--	--	--	--	--	--	--	--	--	--	--	--	--	--
comp1023316_c0	419	--	--	--	--	--	--	--	--	--	--	--	--	--	--	--	--	--	--	--	--	--	--	--	--	--	--	--	--	--	--
comp1023317_c0	403	--	--	--	--	--	161338933	CU463282.7	120	1.37185e-54	Zebrafish DNA sequence from clone CH211-176J8 in linkage group 9 Contains the 3&apos; end of the klf12b gene for Kruppel-like factor 12b, the gene for a novel Kruppel-like factor protein and the 5&apos; end of a novel gene, complete sequence	--	--	--	--	--	--	--	--	--	--	--	--	--	--	--	--	--	--	--	--
comp1023328_c0	521	--	--	--	--	--	--	--	--	--	--	--	--	--	--	--	--	--	--	--	--	--	--	--	--	--	--	--	--	--	--
comp1023333_c0	329	--	--	--	--	--	--	--	--	--	--	--	--	--	--	--	--	--	--	--	--	--	--	--	--	--	--	--	--	--	--
comp1023345_c0	581	--	--	--	--	--	--	--	--	--	--	--	--	--	--	--	--	--	--	--	--	--	--	--	--	--	--	--	--	--	--
comp1023349_c0	503	--	--	--	--	--	--	--	--	--	--	--	--	--	--	--	--	--	--	--	--	--	--	--	--	--	--	--	--	--	--
comp1023371_c0	434	--	--	--	--	--	45379271	BX539340.7	92	5.46102e-39	Zebrafish DNA sequence from clone DKEY-57K2 in linkage group 2, complete sequence	--	--	--	--	--	--	--	--	--	--	--	--	--	--	--	--	--	--	--	--
comp1023374_c0	242	--	--	--	--	--	--	--	--	--	--	--	--	--	--	--	--	--	--	--	--	--	--	--	--	--	--	--	--	--	--
comp1023381_c0	419	--	--	--	--	--	--	--	--	--	--	--	--	--	--	--	--	--	--	--	--	--	--	--	--	--	--	--	--	KOG2253	U1 snRNP complex, subunit SNU71 and related PWI-motif proteins
comp1023385_c0	222	--	--	--	--	--	--	--	--	--	--	--	--	--	--	--	--	--	--	--	--	--	--	--	--	--	--	--	--	--	--
comp1023395_c0	497	--	--	--	--	--	--	--	--	--	--	--	--	--	--	--	--	--	--	--	--	--	--	--	--	--	--	--	--	--	--
comp1023398_c0	267	--	--	--	--	--	--	--	--	--	--	--	--	--	--	--	--	--	--	--	--	--	--	--	--	--	--	--	--	--	--
comp1023428_c0	347	--	--	--	--	--	--	--	--	--	--	--	--	--	--	--	--	--	--	--	--	--	--	--	--	--	--	--	--	--	--
comp1023437_c0	239	125803547	XP_684575.2	343	1.31057e-36	PREDICTED: thrombospondin type-1 domain-containing protein 4 [Danio rerio]	189514628	XM_679483.3	121	2.1393e-55	PREDICTED: Danio rerio ADAMTS-like 7 (adamtsl7), mRNA	dre:556634	343	1.40182e-36	--	--	--	Q3UTY6	217	4.7963e-20	Thrombospondin type-1 domain-containing protein 4	--	--	--	--	--	--	--	--	KOG4597	Serine proteinase inhibitor (KU family) with thrombospondin repeats
comp1023451_c0	355	--	--	--	--	--	--	--	--	--	--	--	--	--	--	--	--	--	--	--	--	--	--	--	--	--	--	--	--	--	--
comp1023465_c0	212	--	--	--	--	--	--	--	--	--	--	--	--	--	--	--	--	--	--	--	--	--	--	--	--	--	--	--	--	--	--
comp1023481_c0	387	--	--	--	--	--	--	--	--	--	--	--	--	--	--	--	--	--	--	--	--	--	--	--	--	--	--	--	--	--	--
comp1023488_c0	239	--	--	--	--	--	41529760	BX005123.16	122	5.94804e-56	Zebrafish DNA sequence from clone DKEY-1A7 in linkage group 23, complete sequence	--	--	--	--	--	--	--	--	--	--	--	--	--	--	--	--	--	--	--	--
comp1023489_c0	315	--	--	--	--	--	24366631	AL845302.4	81	5.00842e-33	Zebrafish DNA sequence from clone CH211-108C6 in linkage group 5 Contains the 5&apos; end of the coro1c gene for coronin, actin binding protein, 1C, the gene for a novel protein similar to vertebrate slingshot homolog 1 (Drosophila) (SSH1) and a CpG island, complete sequence	--	--	--	--	--	--	--	--	--	--	--	--	--	--	--	--	--	--	--	--
comp1023494_c0	274	--	--	--	--	--	--	--	--	--	--	--	--	--	--	--	--	--	--	--	--	--	--	--	--	--	--	--	--	--	--
comp10235_c0	308	--	--	--	--	--	--	--	--	--	--	--	--	--	--	--	--	--	--	--	--	--	--	--	--	--	--	--	--	--	--
comp1023502_c0	348	--	--	--	--	--	--	--	--	--	--	--	--	--	--	--	--	--	--	--	--	--	--	--	--	--	--	--	--	--	--
comp1023503_c0	277	--	--	--	--	--	113194865	AE014296.4	273	8.03283e-140	Drosophila melanogaster chromosome 3L, complete sequence	--	--	--	--	--	--	--	--	--	--	--	--	--	--	--	--	--	--	--	--
comp1023504_c0	453	--	--	--	--	--	--	--	--	--	--	--	--	--	--	--	--	--	--	--	--	--	--	--	--	--	--	--	--	--	--
comp1023506_c0	298	--	--	--	--	--	--	--	--	--	--	--	--	--	--	--	--	--	--	--	--	--	--	--	--	--	--	--	--	--	--
comp1023513_c0	409	--	--	--	--	--	--	--	--	--	--	--	--	--	--	--	--	--	--	--	--	PF03148//PF07716//PF08172//PF07926//PF01920	Tektin family//Basic region leucine zipper//CASP C terminal//TPR/MLP1/MLP2-like protein//Prefoldin subunit	GO:0006457//GO:0000226//GO:0006355//GO:0006891//GO:0006606	protein folding//microtubule cytoskeleton organization//regulation of transcription, DNA-dependent//intra-Golgi vesicle-mediated transport//protein import into nucleus	GO:0046983//GO:0051082//GO:0043565//GO:0003700	protein dimerization activity//unfolded protein binding//sequence-specific DNA binding//sequence-specific DNA binding transcription factor activity	GO:0005643//GO:0005874//GO:0016272//GO:0030173	nuclear pore//microtubule//prefoldin complex//integral to Golgi membrane	--	--
comp1023519_c0	245	--	--	--	--	--	--	--	--	--	--	--	--	--	--	--	--	--	--	--	--	--	--	--	--	--	--	--	--	--	--
comp102352_c0	203	--	--	--	--	--	--	--	--	--	--	--	--	--	--	--	--	--	--	--	--	--	--	--	--	--	--	--	--	--	--
comp1023524_c0	208	--	--	--	--	--	--	--	--	--	--	--	--	--	--	--	--	--	--	--	--	--	--	--	--	--	--	--	--	--	--
comp1023545_c0	331	--	--	--	--	--	--	--	--	--	--	--	--	--	--	--	--	--	--	--	--	--	--	--	--	--	--	--	--	--	--
comp1023546_c0	264	--	--	--	--	--	--	--	--	--	--	--	--	--	--	--	--	--	--	--	--	PF08093	Magi 5 toxic peptide family	GO:0009405	pathogenesis	GO:0019871	sodium channel inhibitor activity	GO:0005576	extracellular region	--	--
comp1023549_c0	784	--	--	--	--	--	269912552	CU928118.9	327	2.35905e-169	Zebrafish DNA sequence from clone CH211-109O5 in linkage group 8, complete sequence	--	--	--	--	--	--	--	--	--	--	--	--	--	--	--	--	--	--	--	--
comp1023556_c0	520	--	--	--	--	--	--	--	--	--	--	--	--	--	--	--	--	--	--	--	--	--	--	--	--	--	--	--	--	--	--
comp1023561_c0	453	--	--	--	--	--	--	--	--	--	--	--	--	--	--	--	--	--	--	--	--	--	--	--	--	--	--	--	--	--	--
comp1023565_c0	228	--	--	--	--	--	--	--	--	--	--	--	--	--	--	--	--	--	--	--	--	--	--	--	--	--	--	--	--	--	--
comp1023570_c0	384	--	--	--	--	--	--	--	--	--	--	--	--	--	--	--	--	--	--	--	--	--	--	--	--	--	--	--	--	--	--
comp1023575_c0	281	--	--	--	--	--	--	--	--	--	--	--	--	--	--	--	--	--	--	--	--	--	--	--	--	--	--	--	--	--	--
comp1023589_c0	381	392312337	AFM56035.1	234	1.30284e-21	5&apos	392312338	JQ903584.1	133	7.65771e-62	Cyprinus carpio 5&apos;-AMP-activated protein kinase subunit gamma-3 type II (PRKAG3II) gene, complete cds	dre:678619	225	2.3348e-20	K07200	5'-AMP-activated protein kinase, regulatory gamma subunit	http://www.genome.jp/dbget-bin/www_bget?ko:K07200	--	--	--	--	--	--	--	--	--	--	--	--	--	--
comp10236_c0	277	--	--	--	--	--	--	--	--	--	--	--	--	--	--	--	--	--	--	--	--	--	--	--	--	--	--	--	--	--	--
comp1023610_c0	247	--	--	--	--	--	--	--	--	--	--	--	--	--	--	--	--	--	--	--	--	--	--	--	--	--	--	--	--	--	--
comp1023611_c0	299	--	--	--	--	--	--	--	--	--	--	--	--	--	--	--	--	--	--	--	--	--	--	--	--	--	--	--	--	--	--
comp1023612_c0	215	--	--	--	--	--	--	--	--	--	--	--	--	--	--	--	--	--	--	--	--	--	--	--	--	--	--	--	--	--	--
comp1023621_c0	275	--	--	--	--	--	--	--	--	--	--	--	--	--	--	--	--	--	--	--	--	--	--	--	--	--	--	--	--	--	--
comp1023623_c0	303	326680244	XP_001338014.4	312	3.94329e-31	PREDICTED: hypothetical protein LOC797545 [Danio rerio]	--	--	--	--	--	dre:797545	312	4.21787e-31	K10429	microtubule-associated protein 1	http://www.genome.jp/dbget-bin/www_bget?ko:K10429	--	--	--	--	--	--	--	--	--	--	--	--	--	--
comp1023631_c0	238	--	--	--	--	--	--	--	--	--	--	--	--	--	--	--	--	--	--	--	--	--	--	--	--	--	--	--	--	--	--
comp1023633_c0	513	--	--	--	--	--	--	--	--	--	--	--	--	--	--	--	--	--	--	--	--	--	--	--	--	--	--	--	--	--	--
comp1023641_c0	207	--	--	--	--	--	--	--	--	--	--	--	--	--	--	--	--	--	--	--	--	--	--	--	--	--	--	--	--	--	--
comp1023648_c0	543	--	--	--	--	--	269937871	CU929233.5	206	2.93898e-102	Zebrafish DNA sequence from clone CH73-262I9 in linkage group 9, complete sequence	--	--	--	--	--	--	--	--	--	--	--	--	--	--	--	--	--	--	--	--
comp1023650_c0	393	--	--	--	--	--	--	--	--	--	--	--	--	--	--	--	--	--	--	--	--	--	--	--	--	--	--	--	--	--	--
comp1023656_c0	327	--	--	--	--	--	--	--	--	--	--	--	--	--	--	--	--	--	--	--	--	--	--	--	--	--	--	--	--	--	--
comp1023667_c0	446	--	--	--	--	--	--	--	--	--	--	--	--	--	--	--	--	--	--	--	--	--	--	--	--	--	--	--	--	--	--
comp1023668_c0	227	--	--	--	--	--	--	--	--	--	--	--	--	--	--	--	--	--	--	--	--	--	--	--	--	--	--	--	--	--	--
comp1023673_c0	461	--	--	--	--	--	50871822	BX890571.10	151	9.28081e-72	Zebrafish DNA sequence from clone CH211-57F7 in linkage group 13 Contains the ikzf1 gene for IKAROS family zinc finger 1 (Ikaros), the gene for a novel protein (zgc:193664), the gene for a novel protein (zgc:153332), the gene for a novel ubiquitin-protein ligase protein and the 3&apos; end of the gene for a novel protein similar to vertebrate kinesin 2 (KNS2), complete sequence	--	--	--	--	--	--	--	--	--	--	--	--	--	--	--	--	--	--	--	--
comp1023680_c0	294	--	--	--	--	--	--	--	--	--	--	--	--	--	--	--	--	--	--	--	--	--	--	--	--	--	--	--	--	--	--
comp1023681_c0	660	--	--	--	--	--	66571089	CR847503.8	201	2.17459e-99	Zebrafish DNA sequence from clone DKEY-20D21 in linkage group 8 Contains the 3&apos; end of the celsr3 gene for cadherin, EGF LAG seven-pass G-type receptor 3, a novel gene, two genes for novel proteins, the gene for a novel protein similar to solute carrier family 26, member 5 (slc26a5), the mgll gene for monoglyceride lipase, the gene for a novel protein similar to vertebrate protein kinase, cA…	--	--	--	--	--	--	--	--	--	--	PF03540	Transcription initiation factor TFIID 23-30kDa subunit	GO:0006352	DNA-dependent transcription, initiation	--	--	GO:0005634	nucleus	--	--
comp1023686_c0	234	--	--	--	--	--	--	--	--	--	--	--	--	--	--	--	--	--	--	--	--	--	--	--	--	--	--	--	--	--	--
comp1023690_c0	834	--	--	--	--	--	45535699	BX005041.11	77	2.37117e-30	Zebrafish DNA sequence from clone DKEY-38L12 in linkage group 18, complete sequence	--	--	--	--	--	--	--	--	--	--	--	--	--	--	--	--	--	--	--	--
comp1023693_c0	427	--	--	--	--	--	52839520	BX510907.15	182	4.99943e-89	Zebrafish DNA sequence from clone CH211-234B6 in linkage group 5 Contains the 5&apos; end of the gene for a novel protein similar to vertebrate Nipped-B homolog (Drosophila) (NIPBL), the slc1a3 gene for solute carrier family 1 (glial high affinity glutamate transporter), member 3 and five CpG islands, complete sequence	--	--	--	--	--	--	--	--	--	--	--	--	--	--	--	--	--	--	--	--
comp1023696_c0	449	--	--	--	--	--	--	--	--	--	--	--	--	--	--	--	--	--	--	--	--	--	--	--	--	--	--	--	--	--	--
comp1023698_c0	390	--	--	--	--	--	--	--	--	--	--	--	--	--	--	--	--	--	--	--	--	PF07569	TUP1-like enhancer of split	GO:0006355	regulation of transcription, DNA-dependent	--	--	GO:0005634	nucleus	--	--
comp1023718_c0	265	--	--	--	--	--	--	--	--	--	--	--	--	--	--	--	--	--	--	--	--	--	--	--	--	--	--	--	--	--	--
comp1023725_c0	598	301069374	AAI34898.1	649	1.96989e-78	Sine oculis homeobox homolog 4.2 [Danio rerio]	11344510	AB045623.1	485	0	Danio rerio mRNA for homeobox protein six4.2, complete cds	dre:65233	649	2.10706e-78	K15615	homeobox protein SIX4	http://www.genome.jp/dbget-bin/www_bget?ko:K15615	Q61321	332	5.88153e-34	Homeobox protein SIX4	--	--	GO:0006355	regulation of transcription, DNA-dependent	GO:0043565//GO:0003700	sequence-specific DNA binding//sequence-specific DNA binding transcription factor activity	GO:0005634	nucleus	KOG0775	Transcription factor SIX and related HOX domain proteins
comp1023731_c0	366	--	--	--	--	--	375182761	JN725052.1	55	1.67873e-18	Cyprinus carpio clone 224928 microsatellite sequence	--	--	--	--	--	--	--	--	--	--	PF00096	Zinc finger, C2H2 type	--	--	GO:0008270	zinc ion binding	GO:0005622	intracellular	--	--
comp1023741_c0	203	--	--	--	--	--	--	--	--	--	--	--	--	--	--	--	--	--	--	--	--	--	--	--	--	--	--	--	--	--	--
comp1023744_c0	378	--	--	--	--	--	375223146	JN765439.1	46	1.75139e-13	Cyprinus carpio clone 733598 microsatellite sequence	--	--	--	--	--	--	--	--	--	--	--	--	--	--	--	--	--	--	--	--
comp1023746_c0	264	--	--	--	--	--	45771912	BX088529.6	163	1.07116e-78	Zebrafish DNA sequence from clone CH211-286H12, complete sequence	--	--	--	--	--	--	--	--	--	--	--	--	--	--	--	--	--	--	--	--
comp1023753_c0	509	--	--	--	--	--	--	--	--	--	--	--	--	--	--	--	--	--	--	--	--	--	--	--	--	--	--	--	--	--	--
comp1023765_c0	455	--	--	--	--	--	--	--	--	--	--	--	--	--	--	--	--	--	--	--	--	--	--	--	--	--	--	--	--	--	--
comp1023767_c0	244	--	--	--	--	--	--	--	--	--	--	--	--	--	--	--	--	--	--	--	--	--	--	--	--	--	--	--	--	--	--
comp1023779_c0	249	113681759	CAK11293.1	417	1.02636e-46	novel protein similar to vertebrate acyl-CoA synthetase long-chain family member 3 (ACSL3) [Danio rerio]	--	--	--	--	--	dre:567157	417	1.09783e-46	--	--	--	Q63151	354	6.81632e-39	Long-chain-fatty-acid--CoA ligase 3	PF00501	AMP-binding enzyme	GO:0008152	metabolic process	GO:0003824	catalytic activity	--	--	KOG1180	Acyl-CoA synthetase
comp1023790_c0	336	--	--	--	--	--	--	--	--	--	--	--	--	--	--	--	--	--	--	--	--	--	--	--	--	--	--	--	--	--	--
comp1023794_c0	406	--	--	--	--	--	--	--	--	--	--	--	--	--	--	--	--	--	--	--	--	--	--	--	--	--	--	--	--	--	--
comp10238_c0	260	--	--	--	--	--	--	--	--	--	--	--	--	--	--	--	--	--	--	--	--	PF03965	Penicillinase repressor	GO:0045892	negative regulation of transcription, DNA-dependent	GO:0003677	DNA binding	--	--	--	--
comp1023803_c0	265	--	--	--	--	--	--	--	--	--	--	--	--	--	--	--	--	--	--	--	--	--	--	--	--	--	--	--	--	--	--
comp1023814_c0	342	--	--	--	--	--	--	--	--	--	--	--	--	--	--	--	--	--	--	--	--	--	--	--	--	--	--	--	--	--	--
comp1023822_c0	282	--	--	--	--	--	--	--	--	--	--	--	--	--	--	--	--	--	--	--	--	--	--	--	--	--	--	--	--	--	--
comp1023831_c0	331	--	--	--	--	--	52839490	BX649493.8	130	3.05236e-60	Zebrafish DNA sequence from clone CH211-226H23 in linkage group 2, complete sequence	--	--	--	--	--	--	--	--	--	--	--	--	--	--	--	--	--	--	--	--
comp1023832_c0	447	--	--	--	--	--	--	--	--	--	--	--	--	--	--	--	--	--	--	--	--	--	--	--	--	--	--	--	--	--	--
comp1023841_c0	665	--	--	--	--	--	--	--	--	--	--	--	--	--	--	--	--	--	--	--	--	--	--	--	--	--	--	--	--	--	--
comp1023853_c0	216	--	--	--	--	--	--	--	--	--	--	--	--	--	--	--	--	--	--	--	--	PF07776	Zinc-finger associated domain (zf-AD)	--	--	GO:0008270	zinc ion binding	GO:0005634	nucleus	--	--
comp1023854_c0	501	--	--	--	--	--	--	--	--	--	--	--	--	--	--	--	--	--	--	--	--	--	--	--	--	--	--	--	--	--	--
comp1023856_c0	714	--	--	--	--	--	27368357	AL929082.7	82	3.3496e-33	Zebrafish DNA sequence from clone CH211-113P18, complete sequence	--	--	--	--	--	--	--	--	--	--	--	--	--	--	--	--	--	--	--	--
comp1023859_c0	244	--	--	--	--	--	--	--	--	--	--	--	--	--	--	--	--	--	--	--	--	--	--	--	--	--	--	--	--	--	--
comp1023871_c0	280	--	--	--	--	--	--	--	--	--	--	--	--	--	--	--	--	--	--	--	--	--	--	--	--	--	--	--	--	--	--
comp1023873_c0	236	--	--	--	--	--	--	--	--	--	--	--	--	--	--	--	--	--	--	--	--	--	--	--	--	--	--	--	--	--	--
comp1023886_c0	374	--	--	--	--	--	--	--	--	--	--	--	--	--	--	--	--	--	--	--	--	--	--	--	--	--	--	--	--	--	--
comp1023887_c0	334	--	--	--	--	--	--	--	--	--	--	--	--	--	--	--	--	--	--	--	--	--	--	--	--	--	--	--	--	--	--
comp1023889_c0	429	--	--	--	--	--	47776000	BX470167.7	93	1.49948e-39	Zebrafish DNA sequence from clone DKEYP-86G2 in linkage group 5 Contains the gene for a novel protein similar to vertebrate peptidylprolyl isomerase (cyclophilin)-like 2 (PPIL2) (zgc:56616), the 3&apos; end of the pes gene for pescadillo and the gene for a novel protein similar to vertebrate galactose-3-O-sulfotransferase 1 (GAL3ST1), complete sequence	--	--	--	--	--	--	--	--	--	--	--	--	--	--	--	--	--	--	--	--
comp10239_c0	1345	261490639	ACX47465.1	425	1.27667e-44	prostaglandin E2 receptor subtype EP1-like protein [Danio rerio]	78272094	BX511096.7	163	6.04819e-78	Zebrafish DNA sequence from clone CH211-241F5 in linkage group 3, complete sequence	dre:100003535	425	1.36556e-44	K04258	prostaglandin E receptor 1	http://www.genome.jp/dbget-bin/www_bget?ko:K04258	P70597	333	6.3684e-33	Prostaglandin E2 receptor EP1 subtype	PF00001	7 transmembrane receptor (rhodopsin family)	GO:0007186	G-protein coupled receptor signaling pathway	--	--	GO:0016021	integral to membrane	--	--
comp1023908_c0	251	--	--	--	--	--	--	--	--	--	--	--	--	--	--	--	--	--	--	--	--	--	--	--	--	--	--	--	--	--	--
comp1023924_c0	232	--	--	--	--	--	--	--	--	--	--	--	--	--	--	--	--	--	--	--	--	--	--	--	--	--	--	--	--	--	--
comp1023929_c0	333	--	--	--	--	--	--	--	--	--	--	--	--	--	--	--	--	--	--	--	--	--	--	--	--	--	--	--	--	--	--
comp1023936_c0	238	--	--	--	--	--	--	--	--	--	--	--	--	--	--	--	--	--	--	--	--	--	--	--	--	--	--	--	--	--	--
comp1023941_c0	249	--	--	--	--	--	--	--	--	--	--	--	--	--	--	--	--	--	--	--	--	--	--	--	--	--	--	--	--	--	--
comp1023944_c0	554	--	--	--	--	--	--	--	--	--	--	--	--	--	--	--	--	--	--	--	--	--	--	--	--	--	--	--	--	--	--
comp1023968_c0	253	--	--	--	--	--	--	--	--	--	--	--	--	--	--	--	--	--	--	--	--	PF01061	ABC-2 type transporter	--	--	--	--	GO:0016020	membrane	--	--
comp1023977_c0	398	--	--	--	--	--	--	--	--	--	--	--	--	--	--	--	--	--	--	--	--	--	--	--	--	--	--	--	--	--	--
comp1023984_c0	207	--	--	--	--	--	--	--	--	--	--	--	--	--	--	--	--	--	--	--	--	--	--	--	--	--	--	--	--	--	--
comp1023990_c0	316	--	--	--	--	--	--	--	--	--	--	--	--	--	--	--	--	--	--	--	--	--	--	--	--	--	--	--	--	--	--
comp1023999_c0	590	--	--	--	--	--	--	--	--	--	--	--	--	--	--	--	--	--	--	--	--	--	--	--	--	--	--	--	--	--	--
comp1024_c0	483	--	--	--	--	--	--	--	--	--	--	--	--	--	--	--	--	--	--	--	--	--	--	--	--	--	--	--	--	--	--
comp10240_c0	216	--	--	--	--	--	--	--	--	--	--	--	--	--	--	--	--	--	--	--	--	--	--	--	--	--	--	--	--	--	--
comp102400_c0	261	--	--	--	--	--	--	--	--	--	--	--	--	--	--	--	--	--	--	--	--	--	--	--	--	--	--	--	--	--	--
comp1024007_c0	221	--	--	--	--	--	285005092	FP103057.6	145	8.90092e-69	Zebrafish DNA sequence from clone CH73-193I22, complete sequence	--	--	--	--	--	--	--	--	--	--	--	--	--	--	--	--	--	--	--	--
comp1024010_c0	407	--	--	--	--	--	--	--	--	--	--	--	--	--	--	--	--	--	--	--	--	--	--	--	--	--	--	--	--	--	--
comp1024023_c0	214	--	--	--	--	--	--	--	--	--	--	--	--	--	--	--	--	--	--	--	--	--	--	--	--	--	--	--	--	--	--
comp1024027_c0	203	--	--	--	--	--	--	--	--	--	--	--	--	--	--	--	--	--	--	--	--	--	--	--	--	--	--	--	--	--	--
comp1024028_c0	239	--	--	--	--	--	--	--	--	--	--	--	--	--	--	--	--	--	--	--	--	--	--	--	--	--	--	--	--	--	--
comp1024031_c0	692	--	--	--	--	--	--	--	--	--	--	--	--	--	--	--	--	--	--	--	--	--	--	--	--	--	--	--	--	--	--
comp1024034_c0	357	--	--	--	--	--	--	--	--	--	--	--	--	--	--	--	--	--	--	--	--	--	--	--	--	--	--	--	--	--	--
comp1024040_c0	221	--	--	--	--	--	--	--	--	--	--	--	--	--	--	--	--	--	--	--	--	--	--	--	--	--	--	--	--	--	--
comp1024048_c0	410	--	--	--	--	--	--	--	--	--	--	--	--	--	--	--	--	--	--	--	--	--	--	--	--	--	--	--	--	--	--
comp1024056_c0	301	--	--	--	--	--	--	--	--	--	--	--	--	--	--	--	--	--	--	--	--	--	--	--	--	--	--	--	--	--	--
comp1024068_c0	315	--	--	--	--	--	--	--	--	--	--	--	--	--	--	--	--	--	--	--	--	--	--	--	--	--	--	--	--	--	--
comp1024079_c0	437	--	--	--	--	--	--	--	--	--	--	--	--	--	--	--	--	--	--	--	--	--	--	--	--	--	--	--	--	--	--
comp1024080_c0	506	--	--	--	--	--	56296009	CR533571.9	170	2.81103e-82	Zebrafish DNA sequence from clone CH211-209O12 in linkage group 16, complete sequence	--	--	--	--	--	--	--	--	--	--	PF00187	Chitin recognition protein	--	--	GO:0008061	chitin binding	--	--	--	--
comp1024092_c0	263	--	--	--	--	--	--	--	--	--	--	--	--	--	--	--	--	--	--	--	--	--	--	--	--	--	--	--	--	--	--
comp1024102_c0	529	125819121	XP_001343422.1	406	2.28552e-44	PREDICTED: 2-epi-5-epi-valiolone synthase-like [Danio rerio]	292615171	XM_001343386.3	267	3.52728e-136	PREDICTED: Danio rerio 2-epi-5-epi-valiolone synthase-like (LOC100003999), mRNA	dre:100003999	406	2.44467e-44	--	--	--	--	--	--	--	--	--	--	--	--	--	--	--	--	--
comp1024106_c0	320	--	--	--	--	--	--	--	--	--	--	--	--	--	--	--	--	--	--	--	--	--	--	--	--	--	--	--	--	--	--
comp1024108_c0	342	--	--	--	--	--	--	--	--	--	--	--	--	--	--	--	--	--	--	--	--	--	--	--	--	--	--	--	--	--	--
comp1024114_c0	390	--	--	--	--	--	--	--	--	--	--	--	--	--	--	--	--	--	--	--	--	--	--	--	--	--	--	--	--	--	--
comp1024122_c0	385	--	--	--	--	--	28949385	AL928573.14	110	4.728e-49	Zebrafish DNA sequence from clone DKEY-11F5, complete sequence	--	--	--	--	--	--	--	--	--	--	--	--	--	--	--	--	--	--	--	--
comp1024130_c0	391	--	--	--	--	--	--	--	--	--	--	--	--	--	--	--	--	--	--	--	--	--	--	--	--	--	--	--	--	--	--
comp1024134_c0	226	--	--	--	--	--	--	--	--	--	--	--	--	--	--	--	--	--	--	--	--	--	--	--	--	--	--	--	--	--	--
comp1024139_c0	491	--	--	--	--	--	--	--	--	--	--	--	--	--	--	--	--	--	--	--	--	--	--	--	--	--	--	--	--	--	--
comp1024140_c0	522	340384394	XP_003390697.1	233	5.97618e-20	PREDICTED: hypothetical protein LOC100636976 [Amphimedon queenslandica]	375224563	JN766856.1	247	4.56267e-125	Cyprinus carpio clone 751073 microsatellite sequence	cin:100170019	208	1.00181e-16	--	--	--	--	--	--	--	--	--	--	--	--	--	--	--	--	--
comp1024141_c0	530	--	--	--	--	--	66863349	BX664742.15	245	5.98414e-124	Zebrafish DNA sequence from clone DKEY-193L3 in linkage group 8 Contains the gene for a novel protein similar to DEAD (Asp-Glu-Ala-Asp) box polypeptide 20 (ddx20), the 3&apos; of kcnd3 gene for potassium voltage-gated channel, Shal-related subfamily, member 3, the gene for a novel protein similar to mouse tropomodulin 1 (Tmod1), the rap1a gene for RAP1A, member of RAS oncogene family, the 3&apos;…	--	--	--	--	--	--	--	--	--	--	--	--	--	--	--	--	--	--	--	--
comp1024142_c0	504	--	--	--	--	--	74197651	CR318633.23	157	4.71725e-75	Zebrafish DNA sequence from clone CH211-117B1 in linkage group 10, complete sequence	--	--	--	--	--	--	--	--	--	--	--	--	--	--	--	--	--	--	--	--
comp1024151_c0	355	--	--	--	--	--	--	--	--	--	--	--	--	--	--	--	--	--	--	--	--	--	--	--	--	--	--	--	--	--	--
comp1024152_c0	996	326428615	EGD74185.1	172	5.30167e-11	hypothetical protein PTSG_12412 [Salpingoeca sp. ATCC 50818]	--	--	--	--	--	--	--	--	--	--	--	--	--	--	--	PF01034//PF01033//PF03510//PF11799	Syndecan domain//Somatomedin B domain//2C endopeptidase (C24) cysteine protease family//impB/mucB/samB family C-terminal	GO:0006281//GO:0006508//GO:0006955	DNA repair//proteolysis//immune response	GO:0030247//GO:0008092//GO:0003887//GO:0005044//GO:0003684//GO:0004197	polysaccharide binding//cytoskeletal protein binding//DNA-directed DNA polymerase activity//scavenger receptor activity//damaged DNA binding//cysteine-type endopeptidase activity	GO:0016020	membrane	KOG4297	C-type lectin
comp1024155_c0	272	--	--	--	--	--	--	--	--	--	--	--	--	--	--	--	--	--	--	--	--	--	--	--	--	--	--	--	--	--	--
comp1024168_c0	325	--	--	--	--	--	--	--	--	--	--	--	--	--	--	--	--	--	--	--	--	--	--	--	--	--	--	--	--	--	--
comp1024174_c0	758	--	--	--	--	--	68162056	BX004881.17	250	1.45044e-126	Zebrafish DNA sequence from clone CH211-141M16 in linkage group 13, complete sequence	--	--	--	--	--	--	--	--	--	--	--	--	--	--	--	--	--	--	--	--
comp1024177_c0	521	326666338	XP_003198245.1	383	1.09343e-39	PREDICTED: retrotransposable element Tf2 155 kDa protein type 1-like [Danio rerio]	326666337	XM_003198197.1	71	3.13467e-27	PREDICTED: Danio rerio retrotransposable element Tf2 155 kDa protein type 1-like (LOC100537799), mRNA	dre:100537799	383	1.16957e-39	--	--	--	--	--	--	--	--	--	--	--	--	--	--	--	--	--
comp1024179_c0	672	--	--	--	--	--	113208219	CR753895.24	363	0	Zebrafish DNA sequence from clone DKEYP-114A12 in linkage group 17, complete sequence	--	--	--	--	--	--	--	--	--	--	--	--	--	--	--	--	--	--	--	--
comp1024184_c0	219	--	--	--	--	--	--	--	--	--	--	--	--	--	--	--	--	--	--	--	--	PF02313	Fumarate reductase subunit D	GO:0006106	fumarate metabolic process	--	--	GO:0016020	membrane	--	--
comp1024190_c0	1307	348504311	XP_003439705.1	1955	0	PREDICTED: cytosolic carboxypeptidase 6 [Oreochromis niloticus]	62955480	NM_001017754.1	425	0	Danio rerio zgc:112522 (zgc:112522), mRNA gi|62205448|gb|BC093361.1| Danio rerio zgc:112522, mRNA (cDNA clone MGC:112522 IMAGE:7418782), complete cds	tgu:100223161	1872	0	--	--	--	Q5VU57	1867	0	Cytosolic carboxypeptidase 6	PF00246	Zinc carboxypeptidase	GO:0006508	proteolysis	GO:0008270//GO:0004181	zinc ion binding//metallocarboxypeptidase activity	--	--	KOG3641	Zinc carboxypeptidase
comp1024191_c0	277	--	--	--	--	--	--	--	--	--	--	--	--	--	--	--	--	--	--	--	--	--	--	--	--	--	--	--	--	--	--
comp10242_c0	259	--	--	--	--	--	193227557	CU463259.12	149	6.35255e-71	Zebrafish DNA sequence from clone DKEY-5E5 in linkage group 6, complete sequence	--	--	--	--	--	--	--	--	--	--	--	--	--	--	--	--	--	--	--	--
comp1024200_c0	334	--	--	--	--	--	--	--	--	--	--	--	--	--	--	--	--	--	--	--	--	PF00258	Flavodoxin	--	--	GO:0010181//GO:0016491	FMN binding//oxidoreductase activity	--	--	--	--
comp1024206_c0	487	--	--	--	--	--	--	--	--	--	--	--	--	--	--	--	--	--	--	--	--	--	--	--	--	--	--	--	--	--	--
comp1024224_c0	217	--	--	--	--	--	--	--	--	--	--	--	--	--	--	--	--	--	--	--	--	--	--	--	--	--	--	--	--	--	--
comp1024233_c0	748	--	--	--	--	--	27645817	AL627129.8	256	6.60823e-130	Zebrafish DNA sequence from clone RP71-1F1 in linkage group 24 Contains a novel gene for a protein similar to acyl-CoA thioester hydrolases, a novel gene similar to human SAT (spermidine/spermine N1-acetyltransferase), two novel genes, three novel genes for proteins similar to arylamine N-acetyltransferases, a novel gene similar to human ASP (AKAP-associated sperm protein), the 3&apos; part of th…	--	--	--	--	--	--	--	--	--	--	--	--	--	--	--	--	--	--	--	--
comp1024247_c0	459	--	--	--	--	--	--	--	--	--	--	--	--	--	--	--	--	--	--	--	--	--	--	--	--	--	--	--	--	--	--
comp1024256_c0	278	--	--	--	--	--	--	--	--	--	--	--	--	--	--	--	--	--	--	--	--	--	--	--	--	--	--	--	--	--	--
comp1024272_c0	337	--	--	--	--	--	--	--	--	--	--	--	--	--	--	--	--	--	--	--	--	--	--	--	--	--	--	--	--	--	--
comp1024281_c0	295	--	--	--	--	--	--	--	--	--	--	--	--	--	--	--	--	--	--	--	--	--	--	--	--	--	--	--	--	--	--
comp1024283_c0	650	--	--	--	--	--	--	--	--	--	--	--	--	--	--	--	--	--	--	--	--	PF03854	P-11 zinc finger	--	--	GO:0003723//GO:0008270	RNA binding//zinc ion binding	--	--	--	--
comp1024291_c0	402	326666386	XP_002661360.2	195	1.87279e-15	PREDICTED: hypothetical protein LOC100334512 [Danio rerio]	--	--	--	--	--	dre:100334512	195	2.0032e-15	--	--	--	--	--	--	--	--	--	--	--	--	--	--	--	--	--
comp1024292_c0	281	--	--	--	--	--	--	--	--	--	--	--	--	--	--	--	--	--	--	--	--	--	--	--	--	--	--	--	--	--	--
comp1024295_c0	358	--	--	--	--	--	--	--	--	--	--	--	--	--	--	--	--	--	--	--	--	--	--	--	--	--	--	--	--	--	--
comp1024324_c0	471	--	--	--	--	--	--	--	--	--	--	--	--	--	--	--	--	--	--	--	--	--	--	--	--	--	--	--	--	--	--
comp1024340_c0	244	--	--	--	--	--	--	--	--	--	--	--	--	--	--	--	--	--	--	--	--	--	--	--	--	--	--	--	--	--	--
comp1024343_c0	242	--	--	--	--	--	--	--	--	--	--	--	--	--	--	--	--	--	--	--	--	--	--	--	--	--	--	--	--	--	--
comp1024354_c0	408	--	--	--	--	--	--	--	--	--	--	--	--	--	--	--	--	--	--	--	--	--	--	--	--	--	--	--	--	--	--
comp1024383_c0	544	--	--	--	--	--	375157274	JN687449.1	267	3.62521e-136	Cyprinus carpio microsatellite CA882 sequence	--	--	--	--	--	--	--	--	--	--	--	--	--	--	--	--	--	--	--	--
comp1024395_c0	263	--	--	--	--	--	--	--	--	--	--	--	--	--	--	--	--	--	--	--	--	--	--	--	--	--	--	--	--	--	--
comp1024398_c0	288	--	--	--	--	--	--	--	--	--	--	--	--	--	--	--	--	--	--	--	--	--	--	--	--	--	--	--	--	--	--
comp10244_c0	624	--	--	--	--	--	--	--	--	--	--	--	--	--	--	--	--	--	--	--	--	--	--	--	--	--	--	--	--	--	--
comp1024402_c0	331	--	--	--	--	--	--	--	--	--	--	--	--	--	--	--	--	--	--	--	--	--	--	--	--	--	--	--	--	--	--
comp1024403_c0	288	--	--	--	--	--	--	--	--	--	--	--	--	--	--	--	--	--	--	--	--	--	--	--	--	--	--	--	--	--	--
comp1024406_c0	464	--	--	--	--	--	--	--	--	--	--	--	--	--	--	--	--	--	--	--	--	PF00727	Interleukin 4	GO:0006955	immune response	GO:0008083//GO:0005136	growth factor activity//interleukin-4 receptor binding	GO:0005576	extracellular region	--	--
comp1024407_c0	202	--	--	--	--	--	--	--	--	--	--	--	--	--	--	--	--	--	--	--	--	--	--	--	--	--	--	--	--	--	--
comp1024421_c0	280	--	--	--	--	--	--	--	--	--	--	--	--	--	--	--	--	--	--	--	--	--	--	--	--	--	--	--	--	--	--
comp1024424_c0	477	--	--	--	--	--	--	--	--	--	--	--	--	--	--	--	--	--	--	--	--	--	--	--	--	--	--	--	--	--	--
comp1024425_c0	209	--	--	--	--	--	--	--	--	--	--	--	--	--	--	--	--	--	--	--	--	--	--	--	--	--	--	--	--	--	--
comp1024430_c0	218	--	--	--	--	--	--	--	--	--	--	--	--	--	--	--	--	--	--	--	--	--	--	--	--	--	--	--	--	--	--
comp1024467_c0	242	--	--	--	--	--	--	--	--	--	--	--	--	--	--	--	--	--	--	--	--	--	--	--	--	--	--	--	--	--	--
comp1024471_c0	532	24586291	AEO12045.1	700	3.78963e-92	Cyt-b5-PB [Drosophila melanogaster]	281360308	NM_136450.3	532	0	Drosophila melanogaster Cyt-b5 (Cyt-b5), transcript variant B, mRNA	dme:Dmel_CG2140	700	4.05352e-92	--	--	--	Q9V4N3	700	3.23053e-93	Cytochrome b5	PF00173//PF00739	Cytochrome b5-like Heme/Steroid binding domain//Trans-activation protein X	GO:0035206//GO:0019079//GO:0055114//GO:0045610//GO:0051726//GO:0006633//GO:0002168	regulation of hemocyte proliferation//viral genome replication//oxidation-reduction process//regulation of hemocyte differentiation//regulation of cell cycle//fatty acid biosynthetic process//instar larval development	GO:0009055//GO:0020037//GO:0016717	electron carrier activity//heme binding//oxidoreductase activity, acting on paired donors, with oxidation of a pair of donors resulting in the reduction of molecular oxygen to two molecules of water	GO:0016020//GO:0005811//GO:0005739	membrane//lipid particle//mitochondrion	KOG0537	Cytochrome b5
comp1024482_c0	363	--	--	--	--	--	--	--	--	--	--	--	--	--	--	--	--	--	--	--	--	--	--	--	--	--	--	--	--	--	--
comp1024488_c0	523	--	--	--	--	--	--	--	--	--	--	--	--	--	--	--	--	--	--	--	--	--	--	--	--	--	--	--	--	--	--
comp1024500_c0	325	355706469	AES02644.1	538	6.0533e-68	neurobeachin [Mustela putorius furo]	61806569	NM_001013500.1	235	1.27836e-118	Danio rerio neurobeachin a (nbeaa), mRNA gi|60649556|gb|BC091668.1| Danio rerio neurobeachin, mRNA (cDNA clone MGC:113510 IMAGE:7138260), complete cds	dre:541373	547	3.09485e-63	--	--	--	Q9EPN1	538	2.28334e-62	Neurobeachin	--	--	--	--	--	--	--	--	KOG1787	Kinase A-anchor protein Neurobeachin and related BEACH and WD40 repeat proteins
comp1024501_c0	281	--	--	--	--	--	--	--	--	--	--	--	--	--	--	--	--	--	--	--	--	--	--	--	--	--	--	--	--	--	--
comp1024511_c0	281	--	--	--	--	--	--	--	--	--	--	--	--	--	--	--	--	--	--	--	--	--	--	--	--	--	--	--	--	--	--
comp1024517_c0	333	--	--	--	--	--	226371451	FP074862.7	84	1.14496e-34	Zebrafish DNA sequence from clone CH73-137D5 in linkage group 14, complete sequence	--	--	--	--	--	--	--	--	--	--	PF05424	Duffy binding domain	GO:0009405	pathogenesis	GO:0004872	receptor activity	GO:0016021	integral to membrane	--	--
comp1024524_c0	346	--	--	--	--	--	--	--	--	--	--	--	--	--	--	--	--	--	--	--	--	--	--	--	--	--	--	--	--	--	--
comp1024533_c0	466	--	--	--	--	--	--	--	--	--	--	--	--	--	--	--	--	--	--	--	--	--	--	--	--	--	--	--	--	--	--
comp1024556_c0	297	--	--	--	--	--	--	--	--	--	--	--	--	--	--	--	--	--	--	--	--	--	--	--	--	--	--	--	--	--	--
comp1024558_c0	287	--	--	--	--	--	--	--	--	--	--	--	--	--	--	--	--	--	--	--	--	--	--	--	--	--	--	--	--	--	--
comp1024564_c0	242	--	--	--	--	--	--	--	--	--	--	--	--	--	--	--	--	--	--	--	--	PF03613	PTS system mannose/fructose/sorbose family IID component	GO:0009401	phosphoenolpyruvate-dependent sugar phosphotransferase system	--	--	GO:0016021	integral to membrane	--	--
comp1024572_c0	399	253735626	BAH84839.1	499	3.42399e-57	synapsin II [Danio rerio]	253735625	AB512277.1	222	2.69844e-111	Danio rerio mRNA for synapsin II, complete cds	mmu:20965	403	3.78017e-44	--	--	--	Q64332	403	3.01268e-45	Synapsin-2	--	--	--	--	--	--	--	--	--	--
comp1024576_c0	394	--	--	--	--	--	--	--	--	--	--	--	--	--	--	--	--	--	--	--	--	PF01553	Acyltransferase	GO:0008152	metabolic process	GO:0016746	transferase activity, transferring acyl groups	--	--	--	--
comp1024579_c0	256	--	--	--	--	--	--	--	--	--	--	--	--	--	--	--	--	--	--	--	--	--	--	--	--	--	--	--	--	--	--
comp1024582_c0	277	--	--	--	--	--	--	--	--	--	--	--	--	--	--	--	--	--	--	--	--	--	--	--	--	--	--	--	--	--	--
comp1024595_c0	203	--	--	--	--	--	--	--	--	--	--	--	--	--	--	--	--	--	--	--	--	--	--	--	--	--	--	--	--	--	--
comp10246_c0	387	--	--	--	--	--	59891256	BX927291.8	128	4.68799e-59	Zebrafish DNA sequence from clone CH211-261A10 in linkage group 15, complete sequence	--	--	--	--	--	--	--	--	--	--	--	--	--	--	--	--	--	--	--	--
comp1024618_c0	502	--	--	--	--	--	--	--	--	--	--	--	--	--	--	--	--	--	--	--	--	--	--	--	--	--	--	--	--	--	--
comp1024621_c0	276	--	--	--	--	--	--	--	--	--	--	--	--	--	--	--	--	--	--	--	--	--	--	--	--	--	--	--	--	--	--
comp1024631_c0	313	--	--	--	--	--	--	--	--	--	--	--	--	--	--	--	--	--	--	--	--	--	--	--	--	--	--	--	--	--	--
comp1024632_c0	234	--	--	--	--	--	117307224	CR361566.16	112	2.10269e-50	Zebrafish DNA sequence from clone CH211-248E11 in linkage group 8 Contains the gene for a novel protein similar to vertebrate tight junction protein 2 (TJP2, zgc:92094), the gene for a novel protein, the gene for a novel protein similar to vertebrate formin binding protein 1 (FNBP1), the 5&apos; end of the ift81 gene for intraflagellar transport 81 homolog and two CpG islands, complete sequence	--	--	--	--	--	--	--	--	--	--	--	--	--	--	--	--	--	--	--	--
comp1024638_c0	256	--	--	--	--	--	--	--	--	--	--	--	--	--	--	--	--	--	--	--	--	--	--	--	--	--	--	--	--	--	--
comp1024639_c0	396	--	--	--	--	--	--	--	--	--	--	--	--	--	--	--	--	--	--	--	--	--	--	--	--	--	--	--	--	--	--
comp1024645_c0	289	115928363	XP_001199932.1	272	5.24137e-26	PREDICTED: uncharacterized protein LOC763830, partial [Strongylocentrotus purpuratus]	--	--	--	--	--	spu:763830	272	5.60634e-26	--	--	--	--	--	--	--	--	--	--	--	--	--	--	--	--	--
comp1024652_c0	214	--	--	--	--	--	--	--	--	--	--	--	--	--	--	--	--	--	--	--	--	--	--	--	--	--	--	--	--	--	--
comp1024658_c0	475	--	--	--	--	--	50299922	CR382369.5	170	2.62718e-82	Zebrafish DNA sequence from clone CH211-67O23 in linkage group 22, complete sequence	--	--	--	--	--	--	--	--	--	--	--	--	--	--	--	--	--	--	--	--
comp1024669_c0	277	--	--	--	--	--	--	--	--	--	--	--	--	--	--	--	--	--	--	--	--	--	--	--	--	--	--	--	--	--	--
comp1024676_c0	247	149688628	ABR27744.1	345	2.71048e-39	dopamine D4 receptor [Carassius auratus]	2369724	Y14633.1	217	9.51413e-109	Cyprinus carpio mRNA for D4B Dopamine receptor	dre:503564	351	1.46438e-38	K04147	dopamine receptor D4	http://www.genome.jp/dbget-bin/www_bget?ko:K04147	P30729	213	2.97519e-20	D(4) dopamine receptor	PF00001	7 transmembrane receptor (rhodopsin family)	GO:0007186	G-protein coupled receptor signaling pathway	--	--	GO:0016021	integral to membrane	KOG3656	FOG: 7 transmembrane receptor
comp1024678_c0	252	--	--	--	--	--	47076258	BX663518.10	147	7.96414e-70	Zebrafish DNA sequence from clone CH211-214O7 in linkage group 7, complete sequence	--	--	--	--	--	--	--	--	--	--	--	--	--	--	--	--	--	--	--	--
comp1024680_c0	254	--	--	--	--	--	55783825	BX005275.25	105	1.78954e-46	Zebrafish DNA sequence from clone DKEY-118J18 in linkage group 24, complete sequence	--	--	--	--	--	--	--	--	--	--	--	--	--	--	--	--	--	--	--	--
comp1024682_c0	210	--	--	--	--	--	--	--	--	--	--	--	--	--	--	--	--	--	--	--	--	--	--	--	--	--	--	--	--	--	--
comp1024683_c0	278	125829873	XP_685690.2	471	3.39279e-54	PREDICTED: transketolase-like [Danio rerio]	125829872	XM_680598.2	197	1.42825e-97	PREDICTED: Danio rerio transketolase-like (LOC557518), mRNA	dre:557518	471	3.62904e-54	--	--	--	P50137	335	2.14694e-36	Transketolase	--	--	--	--	--	--	--	--	KOG0523	Transketolase
comp1024685_c0	420	74205245	BAE23144.1	684	5.71818e-88	unnamed protein product [Mus musculus]	326671265	XM_691731.5	303	2.67686e-156	PREDICTED: Danio rerio metabotropic glutamate receptor 5-like (LOC568406), mRNA	dre:568406	717	4.5272e-86	K04604	glutamate receptor, metabotropic 5	http://www.genome.jp/dbget-bin/www_bget?ko:K04604	P31424	684	1.32387e-82	Metabotropic glutamate receptor 5	--	--	--	--	--	--	--	--	KOG1056	Glutamate-gated metabotropic ion channel receptor subunit GRM2 and related subunits, G-protein coupled receptor superfamily
comp1024686_c0	254	--	--	--	--	--	--	--	--	--	--	--	--	--	--	--	--	--	--	--	--	--	--	--	--	--	--	--	--	--	--
comp1024687_c0	212	--	--	--	--	--	--	--	--	--	--	--	--	--	--	--	--	--	--	--	--	--	--	--	--	--	--	--	--	--	--
comp1024693_c0	508	--	--	--	--	--	--	--	--	--	--	--	--	--	--	--	--	--	--	--	--	--	--	--	--	--	--	--	--	--	--
comp1024698_c0	342	--	--	--	--	--	--	--	--	--	--	--	--	--	--	--	--	--	--	--	--	--	--	--	--	--	--	--	--	--	--
comp10247_c0	209	--	--	--	--	--	--	--	--	--	--	--	--	--	--	--	--	--	--	--	--	--	--	--	--	--	--	--	--	--	--
comp1024723_c0	292	--	--	--	--	--	--	--	--	--	--	--	--	--	--	--	--	--	--	--	--	--	--	--	--	--	--	--	--	--	--
comp1024724_c0	374	--	--	--	--	--	--	--	--	--	--	--	--	--	--	--	--	--	--	--	--	--	--	--	--	--	--	--	--	--	--
comp1024739_c0	226	--	--	--	--	--	--	--	--	--	--	--	--	--	--	--	--	--	--	--	--	--	--	--	--	--	--	--	--	--	--
comp1024741_c0	272	--	--	--	--	--	--	--	--	--	--	--	--	--	--	--	--	--	--	--	--	PF03894	D-xylulose 5-phosphate/D-fructose 6-phosphate phosphoketolase	GO:0005975	carbohydrate metabolic process	GO:0016832	aldehyde-lyase activity	--	--	--	--
comp1024754_c0	208	--	--	--	--	--	--	--	--	--	--	--	--	--	--	--	--	--	--	--	--	--	--	--	--	--	--	--	--	--	--
comp1024759_c0	365	--	--	--	--	--	166788376	CU570891.5	111	1.24008e-49	Zebrafish DNA sequence from clone CH73-55H4 in linkage group 22 Contains the mfng gene for manic fringe homolog, complete sequence	--	--	--	--	--	--	--	--	--	--	--	--	--	--	--	--	--	--	--	--
comp1024761_c0	476	--	--	--	--	--	--	--	--	--	--	--	--	--	--	--	--	--	--	--	--	PF04805	E10-like protein conserved region	GO:0055114	oxidation-reduction process	GO:0016972	thiol oxidase activity	--	--	--	--
comp1024762_c0	324	--	--	--	--	--	27652705	AL844185.9	163	1.34818e-78	Zebrafish DNA sequence from clone DKEY-30H22 in linkage group 8, complete sequence	--	--	--	--	--	--	--	--	--	--	--	--	--	--	--	--	--	--	--	--
comp1024765_c0	287	--	--	--	--	--	--	--	--	--	--	--	--	--	--	--	--	--	--	--	--	--	--	--	--	--	--	--	--	--	--
comp1024773_c0	249	--	--	--	--	--	--	--	--	--	--	--	--	--	--	--	--	--	--	--	--	--	--	--	--	--	--	--	--	--	--
comp1024774_c0	414	--	--	--	--	--	54633134	CR388098.7	227	4.66686e-114	Zebrafish DNA sequence from clone DKEY-12J14 in linkage group 13 Contains the rpia gene for ribose 5-phosphate isomerase A (ribose 5-phosphate epimerase), the 5&apos; end of the gene for a novel protein similar to vertebrate attractin (ATRN), the 3&apos; end of the gene for a novel protein similar to human solute carrier family 4 sodium borate transporter member 11 (SLC4A11), the gene for a novel…	--	--	--	--	--	--	--	--	--	--	PF00423	Hemagglutinin-neuraminidase	GO:0019058	viral infectious cycle	GO:0046789//GO:0004308	host cell surface receptor binding//exo-alpha-sialidase activity	GO:0019031	viral envelope	--	--
comp1024776_c0	385	--	--	--	--	--	--	--	--	--	--	--	--	--	--	--	--	--	--	--	--	--	--	--	--	--	--	--	--	--	--
comp1024790_c0	273	--	--	--	--	--	--	--	--	--	--	--	--	--	--	--	--	--	--	--	--	--	--	--	--	--	--	--	--	--	--
comp10248_c0	328	--	--	--	--	--	--	--	--	--	--	--	--	--	--	--	--	--	--	--	--	--	--	--	--	--	--	--	--	--	--
comp1024800_c0	202	--	--	--	--	--	--	--	--	--	--	--	--	--	--	--	--	--	--	--	--	--	--	--	--	--	--	--	--	--	--
comp1024803_c0	347	--	--	--	--	--	254995958	BX323548.13	180	5.15737e-88	Zebrafish DNA sequence from clone DKEY-31D5 in linkage group 11, complete sequence	--	--	--	--	--	--	--	--	--	--	PF10404	Rad4 beta-hairpin domain 2	--	--	GO:0003677	DNA binding	--	--	--	--
comp1024827_c0	228	--	--	--	--	--	--	--	--	--	--	--	--	--	--	--	--	--	--	--	--	--	--	--	--	--	--	--	--	--	--
comp1024834_c0	212	--	--	--	--	--	--	--	--	--	--	--	--	--	--	--	--	--	--	--	--	--	--	--	--	--	--	--	--	--	--
comp1024849_c0	206	--	--	--	--	--	--	--	--	--	--	--	--	--	--	--	--	--	--	--	--	--	--	--	--	--	--	--	--	--	--
comp1024858_c0	321	326666182	XP_694050.5	560	5.76085e-65	PREDICTED: potassium channel subfamily T member 2-like [Danio rerio]	350589353	XM_003130582.3	113	8.31974e-51	PREDICTED: Sus scrofa potassium channel, subfamily T, member 2 (KCNT2), mRNA	dre:565691	560	6.162e-65	K04947	potassium channel, subfamily T, member 2	http://www.genome.jp/dbget-bin/www_bget?ko:K04947	Q6UVM3	519	1.99195e-60	Potassium channel subfamily T member 2	--	--	--	--	--	--	--	--	KOG3193	K+ channel subunit
comp1024866_c0	506	--	--	--	--	--	--	--	--	--	--	--	--	--	--	--	--	--	--	--	--	--	--	--	--	--	--	--	--	--	--
comp1024888_c0	280	--	--	--	--	--	--	--	--	--	--	--	--	--	--	--	--	--	--	--	--	--	--	--	--	--	--	--	--	--	--
comp1024889_c0	315	--	--	--	--	--	--	--	--	--	--	--	--	--	--	--	--	--	--	--	--	--	--	--	--	--	--	--	--	--	--
comp1024897_c0	378	--	--	--	--	--	--	--	--	--	--	--	--	--	--	--	--	--	--	--	--	--	--	--	--	--	--	--	--	--	--
comp10249_c0	478	--	--	--	--	--	76359626	CR450795.8	58	4.81813e-20	Zebrafish DNA sequence from clone CH211-203J19 in linkage group 23, complete sequence	--	--	--	--	--	--	--	--	--	--	--	--	--	--	--	--	--	--	--	--
comp1024916_c0	391	--	--	--	--	--	--	--	--	--	--	--	--	--	--	--	--	--	--	--	--	--	--	--	--	--	--	--	--	--	--
comp1024927_c0	317	--	--	--	--	--	41392217	AL954709.15	70	6.57091e-27	Zebrafish DNA sequence from clone CH211-142N21 in linkage group 7, complete sequence	--	--	--	--	--	--	--	--	--	--	--	--	--	--	--	--	--	--	--	--
comp1024937_c0	233	--	--	--	--	--	--	--	--	--	--	--	--	--	--	--	--	--	--	--	--	--	--	--	--	--	--	--	--	--	--
comp1024955_c0	232	--	--	--	--	--	--	--	--	--	--	--	--	--	--	--	--	--	--	--	--	--	--	--	--	--	--	--	--	--	--
comp1024958_c0	331	--	--	--	--	--	--	--	--	--	--	--	--	--	--	--	--	--	--	--	--	--	--	--	--	--	--	--	--	--	--
comp1024961_c0	281	--	--	--	--	--	--	--	--	--	--	--	--	--	--	--	--	--	--	--	--	PF07297	Dolichol phosphate-mannose biosynthesis regulatory protein (DPM2)	GO:0009059	macromolecule biosynthetic process	--	--	GO:0030176	integral to endoplasmic reticulum membrane	--	--
comp1024984_c0	408	--	--	--	--	--	--	--	--	--	--	--	--	--	--	--	--	--	--	--	--	--	--	--	--	--	--	--	--	--	--
comp1024997_c0	551	--	--	--	--	--	--	--	--	--	--	--	--	--	--	--	--	--	--	--	--	--	--	--	--	--	--	--	--	--	--
comp10250_c0	325	--	--	--	--	--	--	--	--	--	--	--	--	--	--	--	--	--	--	--	--	--	--	--	--	--	--	--	--	--	--
comp1025020_c0	312	--	--	--	--	--	--	--	--	--	--	--	--	--	--	--	--	--	--	--	--	--	--	--	--	--	--	--	--	--	--
comp1025025_c0	481	--	--	--	--	--	--	--	--	--	--	--	--	--	--	--	--	--	--	--	--	--	--	--	--	--	--	--	--	--	--
comp1025026_c0	236	--	--	--	--	--	--	--	--	--	--	--	--	--	--	--	--	--	--	--	--	--	--	--	--	--	--	--	--	--	--
comp1025031_c0	268	--	--	--	--	--	--	--	--	--	--	--	--	--	--	--	--	--	--	--	--	--	--	--	--	--	--	--	--	--	--
comp1025032_c0	482	--	--	--	--	--	--	--	--	--	--	--	--	--	--	--	--	--	--	--	--	--	--	--	--	--	--	--	--	--	--
comp1025037_c0	365	--	--	--	--	--	--	--	--	--	--	--	--	--	--	--	--	--	--	--	--	--	--	--	--	--	--	--	--	--	--
comp1025063_c0	333	--	--	--	--	--	--	--	--	--	--	--	--	--	--	--	--	--	--	--	--	--	--	--	--	--	--	--	--	--	--
comp1025083_c0	209	--	--	--	--	--	--	--	--	--	--	--	--	--	--	--	--	--	--	--	--	--	--	--	--	--	--	--	--	--	--
comp1025095_c0	566	--	--	--	--	--	--	--	--	--	--	--	--	--	--	--	--	--	--	--	--	--	--	--	--	--	--	--	--	--	--
comp1025109_c0	361	348506592	XP_003440842.1	450	1.79753e-49	PREDICTED: mitogen-activated protein kinase-binding protein 1-like [Oreochromis niloticus]	--	--	--	--	--	dre:100535386	444	9.37287e-49	--	--	--	Q6NS57	439	4.5573e-49	Mitogen-activated protein kinase-binding protein 1	PF08131//PF00320	Defensin-like peptide family//GATA zinc finger	GO:0006355	regulation of transcription, DNA-dependent	GO:0043565//GO:0008270//GO:0003700	sequence-specific DNA binding//zinc ion binding//sequence-specific DNA binding transcription factor activity	GO:0005576	extracellular region	--	--
comp1025112_c0	204	--	--	--	--	--	--	--	--	--	--	--	--	--	--	--	--	--	--	--	--	--	--	--	--	--	--	--	--	--	--
comp1025123_c0	253	--	--	--	--	--	--	--	--	--	--	--	--	--	--	--	--	--	--	--	--	--	--	--	--	--	--	--	--	--	--
comp1025124_c0	285	--	--	--	--	--	50831397	BX936462.20	136	1.19317e-63	Zebrafish DNA sequence from clone CH211-147O6 in linkage group 20, complete sequence	--	--	--	--	--	--	--	--	--	--	--	--	--	--	--	--	--	--	--	--
comp1025134_c0	296	--	--	--	--	--	--	--	--	--	--	--	--	--	--	--	--	--	--	--	--	--	--	--	--	--	--	--	--	--	--
comp1025138_c0	220	326665761	XP_003198109.1	274	1.33508e-26	PREDICTED: interferon-induced very large GTPase 1-like [Danio rerio]	--	--	--	--	--	dre:100536272	274	1.42805e-26	--	--	--	Q7Z2Y8	163	7.60102e-13	Interferon-induced very large GTPase 1	--	--	--	--	--	--	--	--	--	--
comp1025153_c0	288	--	--	--	--	--	--	--	--	--	--	--	--	--	--	--	--	--	--	--	--	--	--	--	--	--	--	--	--	--	--
comp1025173_c0	241	--	--	--	--	--	--	--	--	--	--	--	--	--	--	--	--	--	--	--	--	--	--	--	--	--	--	--	--	--	--
comp1025174_c0	739	348520258	XP_003447645.1	993	2.00928e-121	PREDICTED: sterile alpha motif domain-containing protein 9 [Oreochromis niloticus]	--	--	--	--	--	mcc:702224	652	1.21593e-74	--	--	--	Q5K651	651	1.3258e-75	Sterile alpha motif domain-containing protein 9	--	--	--	--	--	--	--	--	--	--
comp1025181_c0	436	340374701	XP_003385876.1	236	5.44954e-21	PREDICTED: hypothetical protein LOC100637707 [Amphimedon queenslandica]	112702956	BX511270.10	209	5.00596e-104	Zebrafish DNA sequence from clone DKEY-35N12 in linkage group 14, complete sequence	hmg:100199764	283	2.55421e-28	--	--	--	--	--	--	--	PF10403	Rad4 beta-hairpin domain 1	--	--	GO:0003677	DNA binding	--	--	--	--
comp1025185_c0	264	--	--	--	--	--	--	--	--	--	--	--	--	--	--	--	--	--	--	--	--	--	--	--	--	--	--	--	--	--	--
comp1025199_c0	231	--	--	--	--	--	--	--	--	--	--	--	--	--	--	--	--	--	--	--	--	--	--	--	--	--	--	--	--	--	--
comp1025205_c0	615	--	--	--	--	--	42516970	BX088716.7	82	2.86265e-33	Zebrafish DNA sequence from clone CH211-196O18 in linkage group 21, complete sequence	--	--	--	--	--	--	--	--	--	--	--	--	--	--	--	--	--	--	--	--
comp1025206_c0	214	--	--	--	--	--	--	--	--	--	--	--	--	--	--	--	--	--	--	--	--	--	--	--	--	--	--	--	--	--	--
comp1025209_c0	434	--	--	--	--	--	--	--	--	--	--	--	--	--	--	--	--	--	--	--	--	--	--	--	--	--	--	--	--	--	--
comp1025211_c0	309	--	--	--	--	--	37805613	BX005374.5	183	9.74779e-90	Zebrafish DNA sequence from clone DKEY-29H23 in linkage group 15, complete sequence	--	--	--	--	--	--	--	--	--	--	--	--	--	--	--	--	--	--	--	--
comp1025217_c0	304	--	--	--	--	--	--	--	--	--	--	--	--	--	--	--	--	--	--	--	--	PF01753	MYND finger	--	--	GO:0008270	zinc ion binding	--	--	--	--
comp1025228_c0	231	--	--	--	--	--	--	--	--	--	--	--	--	--	--	--	--	--	--	--	--	--	--	--	--	--	--	--	--	--	--
comp1025231_c0	288	--	--	--	--	--	--	--	--	--	--	--	--	--	--	--	--	--	--	--	--	--	--	--	--	--	--	--	--	--	--
comp1025234_c0	201	--	--	--	--	--	--	--	--	--	--	--	--	--	--	--	--	--	--	--	--	--	--	--	--	--	--	--	--	--	--
comp1025240_c0	379	--	--	--	--	--	--	--	--	--	--	--	--	--	--	--	--	--	--	--	--	--	--	--	--	--	--	--	--	--	--
comp1025244_c0	325	--	--	--	--	--	--	--	--	--	--	--	--	--	--	--	--	--	--	--	--	--	--	--	--	--	--	--	--	--	--
comp1025246_c0	260	326666338	XP_003198245.1	270	6.78794e-26	PREDICTED: retrotransposable element Tf2 155 kDa protein type 1-like [Danio rerio]	--	--	--	--	--	dre:100537799	270	7.26061e-26	--	--	--	--	--	--	--	--	--	--	--	--	--	--	--	--	--
comp1025255_c0	679	--	--	--	--	--	45379330	AL954715.13	387	0	Zebrafish DNA sequence from clone DKEY-23I12, complete sequence	--	--	--	--	--	--	--	--	--	--	--	--	--	--	--	--	--	--	--	--
comp1025260_c0	321	--	--	--	--	--	--	--	--	--	--	--	--	--	--	--	--	--	--	--	--	--	--	--	--	--	--	--	--	--	--
comp1025263_c0	617	--	--	--	--	--	30519650	BX004800.12	306	8.65655e-158	Zebrafish DNA sequence from clone DKEY-18F22, complete sequence	--	--	--	--	--	--	--	--	--	--	--	--	--	--	--	--	--	--	--	--
comp1025264_c0	285	--	--	--	--	--	--	--	--	--	--	--	--	--	--	--	--	--	--	--	--	--	--	--	--	--	--	--	--	--	--
comp1025267_c0	204	--	--	--	--	--	--	--	--	--	--	--	--	--	--	--	--	--	--	--	--	--	--	--	--	--	--	--	--	--	--
comp1025268_c0	216	--	--	--	--	--	--	--	--	--	--	--	--	--	--	--	--	--	--	--	--	--	--	--	--	--	--	--	--	--	--
comp1025277_c0	286	--	--	--	--	--	--	--	--	--	--	--	--	--	--	--	--	--	--	--	--	--	--	--	--	--	--	--	--	--	--
comp1025279_c0	472	--	--	--	--	--	--	--	--	--	--	--	--	--	--	--	--	--	--	--	--	PF05497	Destabilase	--	--	GO:0003796	lysozyme activity	--	--	--	--
comp1025295_c0	230	--	--	--	--	--	--	--	--	--	--	--	--	--	--	--	--	--	--	--	--	--	--	--	--	--	--	--	--	--	--
comp1025296_c0	245	--	--	--	--	--	--	--	--	--	--	--	--	--	--	--	--	--	--	--	--	--	--	--	--	--	--	--	--	--	--
comp1025305_c0	390	--	--	--	--	--	--	--	--	--	--	--	--	--	--	--	--	--	--	--	--	--	--	--	--	--	--	--	--	--	--
comp1025306_c0	275	--	--	--	--	--	--	--	--	--	--	--	--	--	--	--	--	--	--	--	--	--	--	--	--	--	--	--	--	--	--
comp1025308_c0	230	--	--	--	--	--	--	--	--	--	--	--	--	--	--	--	--	--	--	--	--	--	--	--	--	--	--	--	--	--	--
comp1025317_c0	607	--	--	--	--	--	--	--	--	--	--	--	--	--	--	--	--	--	--	--	--	PF11613	Agonist of corticotropin releasing factor R2, Urocortin-2	GO:0007586//GO:0006950	digestion//response to stress	GO:0051431	corticotropin-releasing hormone receptor 2 binding	GO:0005615	extracellular space	--	--
comp1025319_c0	359	--	--	--	--	--	--	--	--	--	--	--	--	--	--	--	--	--	--	--	--	--	--	--	--	--	--	--	--	--	--
comp1025323_c0	208	--	--	--	--	--	--	--	--	--	--	--	--	--	--	--	--	--	--	--	--	--	--	--	--	--	--	--	--	--	--
comp1025328_c0	493	--	--	--	--	--	--	--	--	--	--	--	--	--	--	--	--	--	--	--	--	--	--	--	--	--	--	--	--	--	--
comp1025338_c0	629	--	--	--	--	--	66571089	CR847503.8	68	1.77684e-25	Zebrafish DNA sequence from clone DKEY-20D21 in linkage group 8 Contains the 3&apos; end of the celsr3 gene for cadherin, EGF LAG seven-pass G-type receptor 3, a novel gene, two genes for novel proteins, the gene for a novel protein similar to solute carrier family 26, member 5 (slc26a5), the mgll gene for monoglyceride lipase, the gene for a novel protein similar to vertebrate protein kinase, cA…	--	--	--	--	--	--	--	--	--	--	--	--	--	--	--	--	--	--	--	--
comp1025347_c0	270	--	--	--	--	--	--	--	--	--	--	--	--	--	--	--	--	--	--	--	--	PF00564	PB1 domain	--	--	GO:0005515	protein binding	--	--	--	--
comp1025352_c0	482	--	--	--	--	--	--	--	--	--	--	--	--	--	--	--	--	--	--	--	--	PF03444	Winged helix-turn-helix transcription repressor, HrcA DNA-binding	GO:0006355	regulation of transcription, DNA-dependent	GO:0003677	DNA binding	--	--	--	--
comp1025353_c0	285	--	--	--	--	--	--	--	--	--	--	--	--	--	--	--	--	--	--	--	--	--	--	--	--	--	--	--	--	--	--
comp1025382_c0	457	--	--	--	--	--	77993167	CR450685.13	246	1.42334e-124	Zebrafish DNA sequence from clone DKEY-83K24 in linkage group 8 Contains the gene for a novel protein similar to vertebrate OTU domain containing 5 (OTUD5, zgc:154072), the pim1 gene for pim-1 oncogene, a novel gene, the gene for a novel protein similar to vertebrate solute carrier family 35 (UDP-galactose transporter) member A2 (SLC35A2), the bcap31 gene for B-cell receptor-associated protein 31…	--	--	--	--	--	--	--	--	--	--	PF01498	Transposase	GO:0015074//GO:0006313	DNA integration//transposition, DNA-mediated	GO:0003677//GO:0004803	DNA binding//transposase activity	--	--	--	--
comp1025385_c0	244	--	--	--	--	--	--	--	--	--	--	--	--	--	--	--	--	--	--	--	--	--	--	--	--	--	--	--	--	--	--
comp1025396_c0	250	--	--	--	--	--	--	--	--	--	--	--	--	--	--	--	--	--	--	--	--	--	--	--	--	--	--	--	--	--	--
comp1025397_c0	204	--	--	--	--	--	--	--	--	--	--	--	--	--	--	--	--	--	--	--	--	--	--	--	--	--	--	--	--	--	--
comp1025407_c0	227	--	--	--	--	--	--	--	--	--	--	--	--	--	--	--	--	--	--	--	--	--	--	--	--	--	--	--	--	--	--
comp1025409_c0	512	--	--	--	--	--	--	--	--	--	--	--	--	--	--	--	--	--	--	--	--	--	--	--	--	--	--	--	--	--	--
comp1025414_c0	266	--	--	--	--	--	--	--	--	--	--	--	--	--	--	--	--	--	--	--	--	--	--	--	--	--	--	--	--	--	--
comp1025423_c0	263	--	--	--	--	--	--	--	--	--	--	--	--	--	--	--	--	--	--	--	--	--	--	--	--	--	--	--	--	--	--
comp1025427_c0	583	--	--	63	7.01121e-17	--	--	--	--	--	--	--	--	--	--	--	--	--	--	--	--	--	--	--	--	--	--	--	--	--	--
comp1025432_c0	247	--	--	--	--	--	--	--	--	--	--	--	--	--	--	--	--	--	--	--	--	--	--	--	--	--	--	--	--	--	--
comp1025435_c0	225	--	--	--	--	--	--	--	--	--	--	--	--	--	--	--	--	--	--	--	--	--	--	--	--	--	--	--	--	--	--
comp1025436_c0	334	--	--	--	--	--	--	--	--	--	--	--	--	--	--	--	--	--	--	--	--	--	--	--	--	--	--	--	--	--	--
comp1025438_c0	718	--	--	--	--	--	51890176	BX322655.10	116	4.23683e-52	Zebrafish DNA sequence from clone DKEYP-53E12 in linkage group 8 Contains the ptp1b gene for protein tyrosine phosphatase 1b, the klhl12 gene for kelch-like 12 (Drosophila), the adipor1b gene for adiponectin receptor 1b, the tuba8l gene for tubulin alpha 8 like, the gene for a novel protein (zgc:101801), the cebpb gene for CCAAT/enhancer binding protein (C/EBP) beta, the 5&apos; end of the gene f…	--	--	--	--	--	--	--	--	--	--	PF00628	PHD-finger	--	--	GO:0005515	protein binding	--	--	--	--
comp1025450_c0	751	--	--	--	--	--	90265497	BX927333.11	349	0	Zebrafish DNA sequence from clone CH211-69C15 in linkage group 10, complete sequence	--	--	--	--	--	--	--	--	--	--	PF08165	FerA (NUC095) domain	--	--	--	--	GO:0016021	integral to membrane	--	--
comp1025461_c0	451	--	--	--	--	--	--	--	--	--	--	--	--	--	--	--	--	--	--	--	--	--	--	--	--	--	--	--	--	--	--
comp1025464_c0	528	--	--	--	--	--	--	--	--	--	--	--	--	--	--	--	--	--	--	--	--	--	--	--	--	--	--	--	--	--	--
comp1025465_c0	220	--	--	--	--	--	43823817	BX322624.8	91	9.23799e-39	Zebrafish DNA sequence from clone DKEY-273E21 in linkage group 2, complete sequence	--	--	--	--	--	--	--	--	--	--	--	--	--	--	--	--	--	--	--	--
comp1025467_c0	589	189526843	XP_696330.3	224	2.27994e-18	PREDICTED: hypothetical protein LOC567924 [Danio rerio]	32407520	BX470214.6	54	1.0047e-17	Zebrafish DNA sequence from clone DKEY-27M7 in linkage group 13 Contains the 3&apos; end of the gene for a novel protein similar to vertebrate membrane-associated ring finger (C3HC4) 8 (MARCH8, zgc:171495), the vdac2 gene for voltage-dependent anion channel 2, the gene for a novel protein similar to vertebrate neurofilament medium polypeptide (NEFM), the gene for a novel protein (zgc:123282), the…	dre:567924	224	2.4387e-18	--	--	--	--	--	--	--	--	--	--	--	--	--	--	--	KOG4744	Uncharacterized conserved protein
comp1025469_c0	327	--	--	--	--	--	--	--	--	--	--	--	--	--	--	--	--	--	--	--	--	--	--	--	--	--	--	--	--	--	--
comp1025477_c0	614	301628209	XP_002943251.1	89	6.91086e-19	PREDICTED: zinc finger BED domain-containing protein 1-like [Xenopus (Silurana) tropicalis]	82569102	BX510915.23	195	4.36183e-96	Zebrafish DNA sequence from clone DKEY-24M12 in linkage group 21, complete sequence	xtr:100494472	89	6.81233e-19	--	--	--	--	--	--	--	--	--	--	--	--	--	--	--	--	--
comp1025499_c0	248	--	--	--	--	--	--	--	--	--	--	--	--	--	--	--	--	--	--	--	--	--	--	--	--	--	--	--	--	--	--
comp1025512_c0	265	--	--	--	--	--	--	--	--	--	--	--	--	--	--	--	--	--	--	--	--	--	--	--	--	--	--	--	--	--	--
comp1025515_c0	279	--	--	--	--	--	--	--	--	--	--	--	--	--	--	--	--	--	--	--	--	--	--	--	--	--	--	--	--	--	--
comp1025518_c0	959	--	--	--	--	--	--	--	--	--	--	--	--	--	--	--	--	--	--	--	--	--	--	--	--	--	--	--	--	--	--
comp1025522_c0	298	--	--	--	--	--	--	--	--	--	--	--	--	--	--	--	--	--	--	--	--	--	--	--	--	--	--	--	--	--	--
comp1025530_c0	204	--	--	--	--	--	124107555	CR391952.12	124	3.8244e-57	Zebrafish DNA sequence from clone CH211-194B7 in linkage group 16, complete sequence	--	--	--	--	--	--	--	--	--	--	--	--	--	--	--	--	--	--	--	--
comp1025531_c0	326	--	--	--	--	--	--	--	--	--	--	--	--	--	--	--	--	--	--	--	--	--	--	--	--	--	--	--	--	--	--
comp1025539_c0	225	--	--	--	--	--	--	--	--	--	--	--	--	--	--	--	--	--	--	--	--	--	--	--	--	--	--	--	--	--	--
comp1025544_c0	291	--	--	--	--	--	--	--	--	--	--	--	--	--	--	--	--	--	--	--	--	--	--	--	--	--	--	--	--	--	--
comp1025574_c0	362	--	--	--	--	--	--	--	--	--	--	--	--	--	--	--	--	--	--	--	--	PF05151	Photosystem II reaction centre M protein (PsbM)	GO:0019684//GO:0015979	photosynthesis, light reaction//photosynthesis	--	--	GO:0009523//GO:0016021	photosystem II//integral to membrane	--	--
comp1025578_c0	252	--	--	--	--	--	--	--	--	--	--	--	--	--	--	--	--	--	--	--	--	--	--	--	--	--	--	--	--	--	--
comp1025580_c0	647	351700173	EHB03092.1	507	1.32198e-55	Sterile alpha motif domain-containing protein 9 [Heterocephalus glaber]	105298356	BX927108.11	407	0	Zebrafish DNA sequence from clone CH211-141H20 in linkage group 2, complete sequence	ecb:100051216	507	1.49676e-55	--	--	--	Q5K651	491	1.5981e-54	Sterile alpha motif domain-containing protein 9	--	--	--	--	--	--	--	--	--	--
comp1025581_c0	326	--	--	--	--	--	--	--	--	--	--	--	--	--	--	--	--	--	--	--	--	--	--	--	--	--	--	--	--	--	--
comp1025592_c0	285	--	--	--	--	--	--	--	--	--	--	--	--	--	--	--	--	--	--	--	--	--	--	--	--	--	--	--	--	--	--
comp1025598_c0	226	--	--	--	--	--	--	--	--	--	--	--	--	--	--	--	--	--	--	--	--	--	--	--	--	--	--	--	--	--	--
comp10256_c0	827	--	--	--	--	--	--	--	--	--	--	--	--	--	--	--	--	--	--	--	--	--	--	--	--	--	--	--	--	--	--
comp1025602_c0	470	--	--	--	--	--	--	--	--	--	--	--	--	--	--	--	--	--	--	--	--	--	--	--	--	--	--	--	--	--	--
comp1025605_c0	530	--	--	--	--	--	157676439	CU457482.11	243	7.74097e-123	Zebrafish DNA sequence from clone CH73-173A11 in linkage group 7, complete sequence	--	--	--	--	--	--	--	--	--	--	--	--	--	--	--	--	--	--	--	--
comp1025609_c0	523	--	--	--	--	--	--	--	--	--	--	--	--	--	--	--	--	--	--	--	--	--	--	--	--	--	--	--	--	--	--
comp1025620_c0	276	--	--	--	--	--	--	--	--	--	--	--	--	--	--	--	--	--	--	--	--	--	--	--	--	--	--	--	--	--	--
comp1025622_c0	218	--	--	--	--	--	--	--	--	--	--	--	--	--	--	--	--	--	--	--	--	--	--	--	--	--	--	--	--	--	--
comp1025625_c0	423	153945862	AAI46751.1	610	1.05398e-73	Zgc:165651 protein [Danio rerio]	--	--	--	--	--	dre:561301	610	1.12737e-73	K15716	E3 ubiquitin-protein ligase ZSWIM2 [EC:6.3.2.19]	http://www.genome.jp/dbget-bin/www_bget?ko:K15716	Q9D9X6	277	1.66503e-27	E3 ubiquitin-protein ligase Zswim2	PF00628	PHD-finger	--	--	GO:0005515//GO:0008270	protein binding//zinc ion binding	--	--	KOG0800	FOG: Predicted E3 ubiquitin ligase
comp1025638_c0	320	292617925	XP_001334191.3	197	1.09545e-16	PREDICTED: c3a anaphylatoxin chemotactic receptor [Danio rerio]	--	--	--	--	--	dre:794255	197	1.17172e-16	K04010	complement component 5 receptor 1	http://www.genome.jp/dbget-bin/www_bget?ko:K04010	P0C7U4	197	1.00225e-17	C3a anaphylatoxin chemotactic receptor	--	--	--	--	--	--	--	--	--	--
comp1025644_c0	245	--	--	--	--	--	--	--	--	--	--	--	--	--	--	--	--	--	--	--	--	--	--	--	--	--	--	--	--	--	--
comp1025645_c0	306	--	--	--	--	--	--	--	--	--	--	--	--	--	--	--	--	--	--	--	--	--	--	--	--	--	--	--	--	--	--
comp1025650_c0	419	--	--	--	--	--	118026776	CR848831.6	171	6.38118e-83	Zebrafish DNA sequence from clone DKEY-179C2 in linkage group 15, complete sequence	--	--	--	--	--	--	--	--	--	--	--	--	--	--	--	--	--	--	--	--
comp1025658_c0	286	--	--	--	--	--	45433459	BX511269.12	89	1.60536e-37	Zebrafish DNA sequence from clone CH211-207N9 in linkage group 20 Contains the gene for a novel protein (wu:fd05a10), the gene for a novel protein similar to vertebrate G protein-coupled receptor 74 (GPR74), the gene for a novel protein (zgc:55461) and a CpG island, complete sequence	--	--	--	--	--	--	--	--	--	--	--	--	--	--	--	--	--	--	--	--
comp1025664_c0	297	--	--	--	--	--	--	--	--	--	--	--	--	--	--	--	--	--	--	--	--	--	--	--	--	--	--	--	--	--	--
comp1025668_c0	265	--	--	--	--	--	--	--	--	--	--	--	--	--	--	--	--	--	--	--	--	--	--	--	--	--	--	--	--	--	--
comp1025670_c0	520	--	--	--	--	--	--	--	--	--	--	--	--	--	--	--	--	--	--	--	--	--	--	--	--	--	--	--	--	--	--
comp1025682_c0	202	--	--	--	--	--	375235475	JN777765.1	72	3.04897e-28	Cyprinus carpio clone 892614 microsatellite sequence	--	--	--	--	--	--	--	--	--	--	--	--	--	--	--	--	--	--	--	--
comp1025689_c0	216	--	--	--	--	--	--	--	--	--	--	--	--	--	--	--	--	--	--	--	--	--	--	--	--	--	--	--	--	--	--
comp102569_c0	211	--	--	--	--	--	--	--	--	--	--	--	--	--	--	--	--	--	--	--	--	--	--	--	--	--	--	--	--	--	--
comp1025697_c0	476	--	--	--	--	--	--	--	--	--	--	--	--	--	--	--	--	--	--	--	--	--	--	--	--	--	--	--	--	--	--
comp10257_c0	567	292611163	XP_002661001.1	280	4.82919e-28	PREDICTED: hypothetical protein LOC100332501 [Danio rerio]	--	--	--	--	--	dre:100332501	280	5.16546e-28	--	--	--	--	--	--	--	--	--	--	--	--	--	--	--	--	--
comp1025704_c0	289	--	--	--	--	--	--	--	--	--	--	--	--	--	--	--	--	--	--	--	--	--	--	--	--	--	--	--	--	--	--
comp1025713_c0	372	326665024	XP_003197942.1	301	1.13057e-32	PREDICTED: immunoglobulin iota chain-like [Danio rerio]	58430345	AB120578.1	210	1.17135e-104	Cyprinus carpio TCRalpha mRNA for T cell antigen receptor alpha chain VJC region, partial cds, clone:Cpl19	dre:100535245	301	1.2093e-32	--	--	--	--	--	--	--	--	--	--	--	--	--	--	--	--	--
comp1025716_c0	239	--	--	--	--	--	--	--	--	--	--	--	--	--	--	--	--	--	--	--	--	--	--	--	--	--	--	--	--	--	--
comp1025723_c0	290	--	--	--	--	--	--	--	--	--	--	--	--	--	--	--	--	--	--	--	--	--	--	--	--	--	--	--	--	--	--
comp1025729_c0	425	--	--	--	--	--	112363043	BX957311.9	240	2.84901e-121	Zebrafish DNA sequence from clone DKEY-58F6 in linkage group 6, complete sequence	--	--	--	--	--	--	--	--	--	--	--	--	--	--	--	--	--	--	--	--
comp1025734_c0	367	--	--	--	--	--	--	--	--	--	--	--	--	--	--	--	--	--	--	--	--	--	--	--	--	--	--	--	--	--	--
comp1025738_c0	205	--	--	--	--	--	--	--	--	--	--	--	--	--	--	--	--	--	--	--	--	--	--	--	--	--	--	--	--	--	--
comp1025741_c0	236	--	--	--	--	--	--	--	--	--	--	--	--	--	--	--	--	--	--	--	--	--	--	--	--	--	--	--	--	--	--
comp1025749_c0	251	--	--	--	--	--	--	--	--	--	--	--	--	--	--	--	--	--	--	--	--	--	--	--	--	--	--	--	--	--	--
comp1025751_c0	256	220673192	CAX12960.1	158	5.37388e-11	novel EGF domain containing protein [Danio rerio]	63851145	CR352233.9	196	4.67751e-97	Zebrafish DNA sequence from clone CH211-193J5 in linkage group 13, complete sequence	dre:100332400	158	6.45959e-11	--	--	--	Q9TV36	149	7.88624e-11	Fibrillin-1	PF00008//PF07645//PF07473//PF00131	EGF-like domain//Calcium-binding EGF domain//Spasmodic peptide gm9a//Metallothionein	GO:0009405	pathogenesis	GO:0046872//GO:0005515//GO:0005509	metal ion binding//protein binding//calcium ion binding	GO:0005576	extracellular region	KOG1217	Fibrillins and related proteins containing Ca2+-binding EGF-like domains
comp1025756_c0	243	--	--	--	--	--	--	--	--	--	--	--	--	--	--	--	--	--	--	--	--	--	--	--	--	--	--	--	--	--	--
comp1025759_c0	383	--	--	--	--	--	--	--	--	--	--	--	--	--	--	--	--	--	--	--	--	--	--	--	--	--	--	--	--	--	--
comp1025762_c0	286	109835176	CAI21043.1	485	8.27251e-56	heat shock protein 90-alpha [Danio rerio]	18858872	NM_131328.1	193	2.46769e-95	Danio rerio heat shock protein 90, alpha (cytosolic), class A member 1, tandem duplicate 1 (hsp90aa1.1), mRNA gi|3212010|gb|AF068773.1|AF068773 Danio rerio heat shock protein hsp90alpha mRNA, complete cds	dre:30591	485	8.88942e-56	--	--	--	Q90474	485	7.05202e-57	Heat shock protein HSP 90-alpha 1	PF00183//PF03213	Hsp90 protein//Poxvirus P35 protein	GO:0030241//GO:0006457//GO:0006950//GO:0007517//GO:0048769//GO:0045429//GO:0030240	skeletal muscle myosin thick filament assembly//protein folding//response to stress//muscle organ development//sarcomerogenesis//positive regulation of nitric oxide biosynthetic process//skeletal muscle thin filament assembly	GO:0030235//GO:0005524//GO:0051082	nitric-oxide synthase regulator activity//ATP binding//unfolded protein binding	GO:0042470//GO:0048471//GO:0030018//GO:0019031	melanosome//perinuclear region of cytoplasm//Z disc//viral envelope	KOG0019	Molecular chaperone (HSP90 family)
comp1025763_c0	267	--	--	--	--	--	--	--	--	--	--	--	--	--	--	--	--	--	--	--	--	--	--	--	--	--	--	--	--	--	--
comp1025769_c0	694	326678616	XP_689703.4	533	4.87769e-61	PREDICTED: enzymatic polyprotein-like [Danio rerio]	--	--	--	--	--	dre:561204	533	5.21734e-61	--	--	--	O92815	182	7.38614e-14	Gag-Pol polyprotein	PF01536//PF00078	Adenosylmethionine decarboxylase//Reverse transcriptase (RNA-dependent DNA polymerase)	GO:0006597//GO:0008295//GO:0006278	spermine biosynthetic process//spermidine biosynthetic process//RNA-dependent DNA replication	GO:0003964//GO:0004014//GO:0003723	RNA-directed DNA polymerase activity//adenosylmethionine decarboxylase activity//RNA binding	--	--	KOG0017	FOG: Transposon-encoded proteins with TYA, reverse transcriptase, integrase domains in various combinations
comp1025792_c0	423	--	--	--	--	--	--	--	--	--	--	--	--	--	--	--	--	--	--	--	--	--	--	--	--	--	--	--	--	--	--
comp1025794_c0	358	--	--	--	--	--	--	--	--	--	--	--	--	--	--	--	--	--	--	--	--	--	--	--	--	--	--	--	--	--	--
comp1025805_c0	275	--	--	--	--	--	--	--	--	--	--	--	--	--	--	--	--	--	--	--	--	--	--	--	--	--	--	--	--	--	--
comp1025808_c0	202	--	--	--	--	--	--	--	--	--	--	--	--	--	--	--	--	--	--	--	--	--	--	--	--	--	--	--	--	--	--
comp1025815_c0	298	--	--	--	--	--	46406430	BX530078.6	74	3.665e-29	Zebrafish DNA sequence from clone DKEYP-88A5 in linkage group 5, complete sequence	--	--	--	--	--	--	--	--	--	--	PF08563	P53 transactivation motif	--	--	GO:0005515	protein binding	--	--	--	--
comp1025827_c0	409	--	--	--	--	--	42415078	BX324202.9	243	5.87424e-123	Zebrafish DNA sequence from clone CH211-158G9 in linkage group 6, complete sequence	--	--	--	--	--	--	--	--	--	--	--	--	--	--	--	--	--	--	--	--
comp1025839_c0	256	--	--	--	--	--	--	--	--	--	--	--	--	--	--	--	--	--	--	--	--	--	--	--	--	--	--	--	--	--	--
comp1025840_c0	338	--	--	--	--	--	--	--	--	--	--	--	--	--	--	--	--	--	--	--	--	--	--	--	--	--	--	--	--	--	--
comp1025847_c0	218	--	--	--	--	--	--	--	--	--	--	--	--	--	--	--	--	--	--	--	--	--	--	--	--	--	--	--	--	--	--
comp1025854_c0	255	--	--	--	--	--	--	--	--	--	--	--	--	--	--	--	--	--	--	--	--	--	--	--	--	--	--	--	--	--	--
comp1025874_c0	493	--	--	--	--	--	--	--	--	--	--	--	--	--	--	--	--	--	--	--	--	--	--	--	--	--	--	--	--	--	--
comp1025875_c0	339	27545211	AAL82733.1	645	4.25879e-77	thrombospondin 4 [Danio rerio]	27545210	NM_173226.1	264	1.01371e-134	Danio rerio thrombospondin 4b (thbs4b), mRNA gi|22003838|gb|AY081009.1| Danio rerio thrombospondin 4 mRNA, complete cds	dre:252850	645	4.55534e-77	K04659	thrombospondin	http://www.genome.jp/dbget-bin/www_bget?ko:K04659	Q8JGW0	645	3.63047e-78	Thrombospondin-4-B	PF00008//PF07645	EGF-like domain//Calcium-binding EGF domain	GO:0007155//GO:0051781	cell adhesion//positive regulation of cell division	GO:0008083//GO:0005515//GO:0005509	growth factor activity//protein binding//calcium ion binding	GO:0005576	extracellular region	KOG4292	Cubilin, multiligand receptor mediating cobalamin absorption
comp1025876_c0	589	125856057	XP_001344430.1	615	5.83665e-76	PREDICTED: 5-hydroxytryptamine receptor 1F [Danio rerio]	--	--	--	--	--	dre:100005344	615	6.24308e-76	K04153	5-hydroxytryptamine (serotonin) receptor 1A	http://www.genome.jp/dbget-bin/www_bget?ko:K04153	P30940	457	2.13665e-53	5-hydroxytryptamine receptor 1F	PF00001	7 transmembrane receptor (rhodopsin family)	GO:0007186	G-protein coupled receptor signaling pathway	--	--	GO:0016021	integral to membrane	KOG3656	FOG: 7 transmembrane receptor
comp102588_c0	632	--	--	--	--	--	66571097	BX323064.13	269	3.28508e-137	Zebrafish DNA sequence from clone DKEYP-13D12 in linkage group 2, complete sequence	--	--	--	--	--	--	--	--	--	--	--	--	--	--	--	--	--	--	--	--
comp1025882_c0	635	--	--	--	--	--	--	--	--	--	--	--	--	--	--	--	--	--	--	--	--	--	--	--	--	--	--	--	--	--	--
comp1025886_c0	312	--	--	--	--	--	--	--	--	--	--	--	--	--	--	--	--	--	--	--	--	--	--	--	--	--	--	--	--	--	--
comp1025896_c0	732	--	--	--	--	--	--	--	--	--	--	--	--	--	--	--	--	--	--	--	--	--	--	--	--	--	--	--	--	--	--
comp1025899_c0	238	--	--	--	--	--	--	--	--	--	--	--	--	--	--	--	--	--	--	--	--	--	--	--	--	--	--	--	--	--	--
comp1025900_c0	441	348510691	XP_003442878.1	200	5.1367e-16	PREDICTED: zinc finger BED domain-containing protein 1-like [Oreochromis niloticus]	126215310	CT737234.14	268	8.07068e-137	Zebrafish DNA sequence from clone DKEYP-98C11 in linkage group 5 Contains the p2rx2 gene for purinergic receptor P2X, ligand-gated ion channel, 2, the gene for a novel protein similar to vertebrate polymerase (DNA directed), epsilon (POLE), the gene for a novel protein similar to vertebrate leucine-zipper-like transcription regulator 1 (LZTR1), and the gene for a novel protein similar to human cl…	--	--	--	--	--	--	--	--	--	--	PF02892	BED zinc finger	--	--	GO:0003677	DNA binding	--	--	--	--
comp1025905_c0	250	--	--	--	--	--	--	--	--	--	--	--	--	--	--	--	--	--	--	--	--	--	--	--	--	--	--	--	--	--	--
comp1025906_c0	729	--	--	--	--	--	49614026	BX571675.5	194	1.87931e-95	Zebrafish DNA sequence from clone DKEY-235D17 in linkage group 11, complete sequence	--	--	--	--	--	--	--	--	--	--	--	--	--	--	--	--	--	--	--	--
comp1025907_c0	340	--	--	--	--	--	--	--	--	--	--	--	--	--	--	--	--	--	--	--	--	--	--	--	--	--	--	--	--	--	--
comp1025916_c0	299	--	--	--	--	--	--	--	--	--	--	--	--	--	--	--	--	--	--	--	--	--	--	--	--	--	--	--	--	--	--
comp1025921_c0	266	--	--	--	--	--	--	--	--	--	--	--	--	--	--	--	--	--	--	--	--	--	--	--	--	--	--	--	--	--	--
comp1025922_c0	437	--	--	--	--	--	--	--	--	--	--	--	--	--	--	--	--	--	--	--	--	--	--	--	--	--	--	--	--	--	--
comp1025932_c0	304	--	--	--	--	--	--	--	--	--	--	--	--	--	--	--	--	--	--	--	--	--	--	--	--	--	--	--	--	--	--
comp1025938_c0	546	348532428	XP_003453708.1	834	3.28267e-100	PREDICTED: neuron navigator 1-like [Oreochromis niloticus]	348521601	XM_003448267.1	147	1.85636e-69	PREDICTED: Oreochromis niloticus neuron navigator 1 (NAV1), mRNA	ssc:100525121	762	8.93483e-96	--	--	--	Q8CH77	762	1.78109e-91	Neuron navigator 1	--	--	--	--	--	--	--	--	--	--
comp1025946_c0	470	--	--	--	--	--	--	--	--	--	--	--	--	--	--	--	--	--	--	--	--	--	--	--	--	--	--	--	--	--	--
comp1025951_c0	376	--	--	--	--	--	215263013	CU855930.12	246	1.15207e-124	Zebrafish DNA sequence from clone CH211-261I19 in linkage group 9, complete sequence	--	--	--	--	--	--	--	--	--	--	--	--	--	--	--	--	--	--	--	--
comp1025954_c0	258	--	--	--	--	--	375218235	JN760526.1	164	2.90119e-79	Cyprinus carpio clone 676209 microsatellite sequence	--	--	--	--	--	--	--	--	--	--	--	--	--	--	--	--	--	--	--	--
comp1025959_c0	222	--	--	--	--	--	--	--	--	--	--	--	--	--	--	--	--	--	--	--	--	--	--	--	--	--	--	--	--	--	--
comp1025969_c0	279	--	--	--	--	--	--	--	--	--	--	--	--	--	--	--	--	--	--	--	--	--	--	--	--	--	--	--	--	--	--
comp1025989_c0	210	--	--	--	--	--	--	--	--	--	--	--	--	--	--	--	--	--	--	--	--	--	--	--	--	--	--	--	--	--	--
comp1026_c0	227	--	--	--	--	--	--	--	--	--	--	--	--	--	--	--	--	--	--	--	--	--	--	--	--	--	--	--	--	--	--
comp1026007_c0	255	--	--	--	--	--	--	--	--	--	--	--	--	--	--	--	--	--	--	--	--	--	--	--	--	--	--	--	--	--	--
comp1026017_c0	230	--	--	--	--	--	--	--	--	--	--	--	--	--	--	--	--	--	--	--	--	--	--	--	--	--	--	--	--	--	--
comp1026020_c0	209	--	--	--	--	--	--	--	--	--	--	--	--	--	--	--	--	--	--	--	--	--	--	--	--	--	--	--	--	--	--
comp1026021_c0	383	348520511	XP_003447771.1	459	6.27532e-52	PREDICTED: RING finger protein 207 [Oreochromis niloticus]	94960748	CR352256.11	99	6.12458e-43	Zebrafish DNA sequence from clone CH211-218G23 in linkage group 11, complete sequence	dre:568322	455	2.64094e-51	--	--	--	A0JNG4	368	1.38618e-40	RING finger protein 207	--	--	--	--	--	--	--	--	KOG0287	Postreplication repair protein RAD18
comp1026028_c0	350	--	--	--	--	--	--	--	--	--	--	--	--	--	--	--	--	--	--	--	--	--	--	--	--	--	--	--	--	--	--
comp1026038_c0	242	--	--	--	--	--	--	--	--	--	--	--	--	--	--	--	--	--	--	--	--	--	--	--	--	--	--	--	--	--	--
comp1026039_c0	362	--	--	--	--	--	47109745	BX294189.11	250	6.60459e-127	Zebrafish DNA sequence from clone CH211-218D20 in linkage group 9, complete sequence	--	--	--	--	--	--	--	--	--	--	--	--	--	--	--	--	--	--	--	--
comp1026041_c0	532	--	--	--	--	--	--	--	--	--	--	--	--	--	--	--	--	--	--	--	--	--	--	--	--	--	--	--	--	--	--
comp1026043_c0	402	224057501	XP_002191828.1	259	1.18797e-23	PREDICTED: collagen, type XXIV, alpha 1 [Taeniopygia guttata]	--	--	--	--	--	tgu:100226423	259	1.27069e-23	--	--	--	Q17RW2	233	2.79451e-21	Collagen alpha-1(XXIV) chain	PF01410	Fibrillar collagen C-terminal domain	--	--	GO:0005201	extracellular matrix structural constituent	GO:0005581	collagen	KOG3544	Collagens (type IV and type XIII), and related proteins
comp1026053_c0	402	--	--	--	--	--	--	--	--	--	--	--	--	--	--	--	--	--	--	--	--	--	--	--	--	--	--	--	--	--	--
comp1026061_c0	268	--	--	--	--	--	--	--	--	--	--	--	--	--	--	--	--	--	--	--	--	--	--	--	--	--	--	--	--	--	--
comp1026071_c0	357	390349883	XP_792400.3	319	5.31703e-32	PREDICTED: trafficking protein particle complex subunit 10-like [Strongylocentrotus purpuratus]	--	--	--	--	--	spu:765395	327	6.58758e-33	--	--	--	P03360	182	3.84358e-15	Pol polyprotein (Fragment)	PF00665	Integrase core domain	GO:0015074	DNA integration	--	--	--	--	KOG0017	FOG: Transposon-encoded proteins with TYA, reverse transcriptase, integrase domains in various combinations
comp1026075_c0	499	--	--	--	--	--	--	--	--	--	--	--	--	--	--	--	--	--	--	--	--	PF00649	Copper fist DNA binding domain	GO:0006355	regulation of transcription, DNA-dependent	GO:0003677//GO:0005507//GO:0003700	DNA binding//copper ion binding//sequence-specific DNA binding transcription factor activity	GO:0005634	nucleus	--	--
comp1026081_c0	585	--	--	--	--	--	--	--	--	--	--	--	--	--	--	--	--	--	--	--	--	--	--	--	--	--	--	--	--	--	--
comp1026086_c0	513	--	--	--	--	--	--	--	--	--	--	--	--	--	--	--	--	--	--	--	--	--	--	--	--	--	--	--	--	--	--
comp10261_c0	576	--	--	--	--	--	--	--	--	--	--	--	--	--	--	--	--	--	--	--	--	--	--	--	--	--	--	--	--	--	--
comp1026105_c0	583	--	--	--	--	--	57975566	BX465223.9	151	1.18938e-71	Zebrafish DNA sequence from clone RP71-8E8 in linkage group 11, complete sequence	--	--	--	--	--	--	--	--	--	--	--	--	--	--	--	--	--	--	--	--
comp1026111_c0	932	125826582	XP_001334231.1	872	2.08152e-109	PREDICTED: kelch repeat and BTB domain-containing protein 7 [Danio rerio]	56550423	BX510646.5	441	0	Zebrafish DNA sequence from clone CH211-221B16 in linkage group 9 Contains the gene for a novel protein with Zinc finger, C3HC4 type (RING finger) and B-box zinc finger domains, the 5&apos; end of the mycbp2 gene for MYC binding protein 2, the gene for a novel protein similar to vertebrate kelch repeat and BTB (POZ) domain, the scel gene for sciellin, the gene for a novel protein similar to verte…	dre:794299	872	2.22646e-109	K10474	kelch repeat and BTB domain-containing protein 6/7	http://www.genome.jp/dbget-bin/www_bget?ko:K10474	Q8WVZ9	604	1.71286e-70	Kelch repeat and BTB domain-containing protein 7	PF03931//PF00651	Skp1 family, tetramerisation domain//BTB/POZ domain	GO:0006511	ubiquitin-dependent protein catabolic process	GO:0005515	protein binding	--	--	KOG4441	Proteins containing BTB/POZ and Kelch domains, involved in regulatory/signal transduction processes
comp1026120_c0	399	--	--	--	--	--	--	--	--	--	--	--	--	--	--	--	--	--	--	--	--	--	--	--	--	--	--	--	--	--	--
comp1026123_c0	258	--	--	--	--	--	--	--	--	--	--	--	--	--	--	--	--	--	--	--	--	--	--	--	--	--	--	--	--	--	--
comp1026126_c0	285	--	--	--	--	--	213032568	CU695011.13	188	1.47932e-92	Zebrafish DNA sequence from clone CH73-329L3 in linkage group 12, complete sequence	--	--	--	--	--	--	--	--	--	--	--	--	--	--	--	--	--	--	--	--
comp1026137_c0	260	--	--	--	--	--	--	--	--	--	--	--	--	--	--	--	--	--	--	--	--	--	--	--	--	--	--	--	--	--	--
comp1026148_c0	315	--	--	--	--	--	--	--	--	--	--	--	--	--	--	--	--	--	--	--	--	--	--	--	--	--	--	--	--	--	--
comp1026149_c0	1102	--	--	--	--	--	--	--	--	--	--	--	--	--	--	--	--	--	--	--	--	--	--	--	--	--	--	--	--	--	--
comp1026159_c0	302	--	--	--	--	--	--	--	--	--	--	--	--	--	--	--	--	--	--	--	--	--	--	--	--	--	--	--	--	--	--
comp1026167_c0	656	--	--	--	--	--	--	--	--	--	--	--	--	--	--	--	--	--	--	--	--	--	--	--	--	--	--	--	--	--	--
comp1026197_c0	315	--	--	--	--	--	--	--	--	--	--	--	--	--	--	--	--	--	--	--	--	--	--	--	--	--	--	--	--	--	--
comp1026207_c0	475	--	--	--	--	--	--	--	--	--	--	--	--	--	--	--	--	--	--	--	--	PF01708//PF00957	Geminivirus putative movement protein//Synaptobrevin	GO:0016192//GO:0046740	vesicle-mediated transport//spread of virus in host, cell to cell	--	--	GO:0016021	integral to membrane	--	--
comp1026211_c0	348	195581342	EDX06078.1	604	4.46502e-76	GD10217 [Drosophila simulans]	220946565	FJ631567.1	348	0	Synthetic construct Drosophila melanogaster clone BO09763 encodes cathD-RA	dsi:Dsim_GD10217	604	4.77593e-76	K01379	cathepsin D [EC:3.4.23.5]	http://www.genome.jp/dbget-bin/www_bget?ko:K01379	Q03168	502	3.6872e-61	Lysosomal aspartic protease	PF00026	Eukaryotic aspartyl protease	GO:0006508	proteolysis	GO:0004190	aspartic-type endopeptidase activity	--	--	KOG1339	Aspartyl protease
comp1026216_c0	306	--	--	--	--	--	--	--	--	--	--	--	--	--	--	--	--	--	--	--	--	--	--	--	--	--	--	--	--	--	--
comp1026219_c0	270	--	--	--	--	--	--	--	--	--	--	--	--	--	--	--	--	--	--	--	--	--	--	--	--	--	--	--	--	--	--
comp1026225_c0	233	--	--	--	--	--	--	--	--	--	--	--	--	--	--	--	--	--	--	--	--	--	--	--	--	--	--	--	--	--	--
comp1026237_c0	218	--	--	--	--	--	--	--	--	--	--	--	--	--	--	--	--	--	--	--	--	--	--	--	--	--	--	--	--	--	--
comp1026257_c0	358	--	--	--	--	--	--	--	--	--	--	--	--	--	--	--	--	--	--	--	--	--	--	--	--	--	--	--	--	--	--
comp1026259_c0	211	--	--	--	--	--	--	--	--	--	--	--	--	--	--	--	--	--	--	--	--	--	--	--	--	--	--	--	--	--	--
comp1026265_c0	439	--	--	--	--	--	133921356	CR954285.9	158	1.13095e-75	Zebrafish DNA sequence from clone DKEYP-87C8 in linkage group 6, complete sequence	--	--	--	--	--	--	--	--	--	--	--	--	--	--	--	--	--	--	--	--
comp1026267_c0	205	--	--	--	--	--	--	--	--	--	--	--	--	--	--	--	--	--	--	--	--	PF01022	Bacterial regulatory protein, arsR family	GO:0006355	regulation of transcription, DNA-dependent	GO:0003700	sequence-specific DNA binding transcription factor activity	GO:0005622	intracellular	--	--
comp1026306_c0	277	--	--	--	--	--	--	--	--	--	--	--	--	--	--	--	--	--	--	--	--	--	--	--	--	--	--	--	--	--	--
comp1026313_c0	452	--	--	--	--	--	--	--	--	--	--	--	--	--	--	--	--	--	--	--	--	--	--	--	--	--	--	--	--	--	--
comp1026317_c0	271	--	--	--	--	--	--	--	--	--	--	--	--	--	--	--	--	--	--	--	--	--	--	--	--	--	--	--	--	--	--
comp1026327_c0	255	--	--	--	--	--	--	--	--	--	--	--	--	--	--	--	--	--	--	--	--	PF07936	Antihypertensive protein BDS-I/II	GO:0009405	pathogenesis	GO:0008200	ion channel inhibitor activity	GO:0042151	nematocyst	--	--
comp1026336_c0	270	--	--	--	--	--	--	--	--	--	--	--	--	--	--	--	--	--	--	--	--	--	--	--	--	--	--	--	--	--	--
comp1026345_c0	205	--	--	--	--	--	--	--	--	--	--	--	--	--	--	--	--	--	--	--	--	--	--	--	--	--	--	--	--	--	--
comp1026359_c0	209	--	--	--	--	--	--	--	--	--	--	--	--	--	--	--	--	--	--	--	--	--	--	--	--	--	--	--	--	--	--
comp1026369_c0	356	--	--	--	--	--	--	--	--	--	--	--	--	--	--	--	--	--	--	--	--	--	--	--	--	--	--	--	--	--	--
comp1026381_c0	287	--	--	--	--	--	--	--	--	--	--	--	--	--	--	--	--	--	--	--	--	--	--	--	--	--	--	--	--	--	--
comp1026395_c0	203	--	--	--	--	--	--	--	--	--	--	--	--	--	--	--	--	--	--	--	--	--	--	--	--	--	--	--	--	--	--
comp10264_c0	293	--	--	--	--	--	375226078	JN768368.1	71	1.67311e-27	Cyprinus carpio clone 770013 microsatellite sequence	--	--	--	--	--	--	--	--	--	--	--	--	--	--	--	--	--	--	--	--
comp1026404_c0	357	--	--	--	--	--	--	--	--	--	--	--	--	--	--	--	--	--	--	--	--	--	--	--	--	--	--	--	--	--	--
comp1026409_c0	272	--	--	--	--	--	27111158	AL929346.5	121	2.46745e-55	Zebrafish DNA sequence from clone DKEY-38P12, complete sequence	--	--	--	--	--	--	--	--	--	--	--	--	--	--	--	--	--	--	--	--
comp1026414_c0	385	--	--	--	--	--	--	--	--	--	--	--	--	--	--	--	--	--	--	--	--	PF05328	CybS	GO:0006099//GO:0006121	tricarboxylic acid cycle//mitochondrial electron transport, succinate to ubiquinone	GO:0020037//GO:0005506	heme binding//iron ion binding	GO:0005740//GO:0016021	mitochondrial envelope//integral to membrane	--	--
comp1026428_c0	419	--	--	--	--	--	33412207	BX248246.11	84	1.47209e-34	Zebrafish DNA sequence from clone CH211-122H15 in linkage group 20 Contains the gene for a novel protein similar to vertebrate regulating synaptic membrane exocytosis 3 (RIMS3) and three CpG islands, complete sequence	--	--	--	--	--	--	--	--	--	--	--	--	--	--	--	--	--	--	--	--
comp1026441_c0	216	--	--	--	--	--	58036909	BX571704.13	54	3.3456e-18	Zebrafish DNA sequence from clone DKEY-33M14 in linkage group 9, complete sequence	--	--	--	--	--	--	--	--	--	--	--	--	--	--	--	--	--	--	--	--
comp1026454_c0	237	--	--	--	--	--	--	--	--	--	--	--	--	--	--	--	--	--	--	--	--	--	--	--	--	--	--	--	--	--	--
comp1026465_c0	292	--	--	--	--	--	--	--	--	--	--	--	--	--	--	--	--	--	--	--	--	--	--	--	--	--	--	--	--	--	--
comp1026471_c0	334	--	--	--	--	--	--	--	--	--	--	--	--	--	--	--	--	--	--	--	--	--	--	--	--	--	--	--	--	--	--
comp1026475_c0	262	--	--	--	--	--	--	--	--	--	--	--	--	--	--	--	--	--	--	--	--	PF06573	Churchill protein	GO:0007275//GO:0045893	multicellular organismal development//positive regulation of transcription, DNA-dependent	GO:0008270	zinc ion binding	--	--	--	--
comp1026489_c0	270	--	--	--	--	--	--	--	--	--	--	--	--	--	--	--	--	--	--	--	--	--	--	--	--	--	--	--	--	--	--
comp1026505_c0	290	--	--	--	--	--	--	--	--	--	--	--	--	--	--	--	--	--	--	--	--	--	--	--	--	--	--	--	--	--	--
comp1026510_c0	360	--	--	--	--	--	--	--	--	--	--	--	--	--	--	--	--	--	--	--	--	--	--	--	--	--	--	--	--	--	--
comp1026517_c0	338	--	--	--	--	--	--	--	--	--	--	--	--	--	--	--	--	--	--	--	--	--	--	--	--	--	--	--	--	--	--
comp1026527_c0	259	--	--	--	--	--	--	--	--	--	--	--	--	--	--	--	--	--	--	--	--	--	--	--	--	--	--	--	--	--	--
comp1026530_c0	308	348510997	XP_003443031.1	407	2.19638e-48	PREDICTED: ankyrin-1-like [Oreochromis niloticus]	35208868	BX005321.4	157	2.75839e-75	Zebrafish DNA sequence from clone CH211-189E2 in linkage group 17, complete sequence	tgu:100221652	341	1.57655e-38	--	--	--	--	--	--	--	PF06357//PF00023	Omega-atracotoxin//Ankyrin repeat	GO:0009405	pathogenesis	GO:0005515//GO:0019855	protein binding//calcium channel inhibitor activity	GO:0005576	extracellular region	KOG0504	FOG: Ankyrin repeat
comp1026535_c0	474	--	--	--	--	--	--	--	--	--	--	--	--	--	--	--	--	--	--	--	--	--	--	--	--	--	--	--	--	--	--
comp1026538_c0	512	--	--	--	--	--	--	--	--	--	--	--	--	--	--	--	--	--	--	--	--	--	--	--	--	--	--	--	--	--	--
comp102654_c0	366	--	--	--	--	--	--	--	--	--	--	--	--	--	--	--	--	--	--	--	--	--	--	--	--	--	--	--	--	--	--
comp1026541_c0	295	--	--	--	--	--	--	--	--	--	--	--	--	--	--	--	--	--	--	--	--	--	--	--	--	--	--	--	--	--	--
comp1026542_c0	369	--	--	--	--	--	--	--	--	--	--	--	--	--	--	--	--	--	--	--	--	--	--	--	--	--	--	--	--	--	--
comp1026551_c0	229	--	--	--	--	--	--	--	--	--	--	--	--	--	--	--	--	--	--	--	--	--	--	--	--	--	--	--	--	--	--
comp1026562_c0	348	--	--	--	--	--	--	--	--	--	--	--	--	--	--	--	--	--	--	--	--	--	--	--	--	--	--	--	--	--	--
comp1026576_c0	256	326681142	XP_003201727.1	204	4.30491e-17	PREDICTED: retrotransposable element Tf2 155 kDa protein type 1-like, partial [Danio rerio]	--	--	--	--	--	dre:100537233	204	4.60467e-17	--	--	--	--	--	--	--	--	--	--	--	--	--	--	--	--	--
comp1026579_c0	606	--	--	--	--	--	215489971	FP015998.7	274	5.22142e-140	Zebrafish DNA sequence from clone DKEY-39P11, complete sequence	--	--	--	--	--	--	--	--	--	--	--	--	--	--	--	--	--	--	--	--
comp1026583_c0	351	--	--	--	--	--	--	--	--	--	--	--	--	--	--	--	--	--	--	--	--	--	--	--	--	--	--	--	--	--	--
comp1026591_c0	926	--	--	--	--	--	45598888	BX321888.21	328	7.79922e-170	Zebrafish DNA sequence from clone DKEYP-47D4 in linkage group 20 Contains the gene for a novel protein similar to vertebrate jumping translocation breakpoint (JTB) and a novel gene, complete sequence	--	--	--	--	--	--	--	--	--	--	--	--	--	--	--	--	--	--	--	--
comp1026595_c0	334	--	--	--	--	--	--	--	--	--	--	--	--	--	--	--	--	--	--	--	--	--	--	--	--	--	--	--	--	--	--
comp1026596_c0	239	--	--	--	--	--	--	--	--	--	--	--	--	--	--	--	--	--	--	--	--	--	--	--	--	--	--	--	--	--	--
comp1026599_c0	377	--	--	--	--	--	--	--	--	--	--	--	--	--	--	--	--	--	--	--	--	--	--	--	--	--	--	--	--	--	--
comp1026602_c0	386	348515215	XP_003445135.1	306	5.02186e-30	PREDICTED: hypothetical protein LOC100708076 [Oreochromis niloticus]	45237529	BX547928.7	129	1.29976e-59	Zebrafish DNA sequence from clone DKEY-172O10 in linkage group 4 Contains the gene for a novel protein similar to vertebrate lymphoid-restricted membrane protein (LRMP), the gene for a novel protein (zgc:73157) and two novel genes, complete sequence	gga:418204	200	5.41249e-17	--	--	--	--	--	--	--	PF04871//PF01166//PF00529//PF06424//PF10186//PF04977//PF06005//PF07926//PF02183//PF07851//PF00170//PF01496//PF05837	Uso1 / p115 like vesicle tethering protein, C terminal region//TSC-22/dip/bun family//HlyD family secretion protein//PRP1 splicing factor, N-terminal//UV radiation resistance protein and autophagy-related subunit 14//Septum formation initiator//Protein of unknown function (DUF904)//TPR/MLP1/MLP2-like protein//Homeobox associated leucine zipper//TMPIT-like protein//bZIP transcription factor//V-typ…	GO:0007059//GO:0006355//GO:0043093//GO:0055085//GO:0000398//GO:0010508//GO:0006886//GO:0015991//GO:0051301//GO:0006606//GO:0007049//GO:0000917	chromosome segregation//regulation of transcription, DNA-dependent//cytokinesis by binary fission//transmembrane transport//mRNA splicing, via spliceosome//positive regulation of autophagy//intracellular protein transport//ATP hydrolysis coupled proton transport//cell division//protein import into nucleus//cell cycle//barrier septum assembly	GO:0003677//GO:0008565//GO:0046983//GO:0043565//GO:0015078//GO:0003700//GO:0043515	DNA binding//protein transporter activity//protein dimerization activity//sequence-specific DNA binding//hydrogen ion transmembrane transporter activity//sequence-specific DNA binding transcription factor activity//kinetochore binding	GO:0016020//GO:0005643//GO:0005737//GO:0016021//GO:0000777//GO:0005634//GO:0033177	membrane//nuclear pore//cytoplasm//integral to membrane//condensed chromosome kinetochore//nucleus//proton-transporting two-sector ATPase complex, proton-transporting domain	KOG0161	Myosin class II heavy chain
comp1026609_c0	277	--	--	--	--	--	295815678	GU945741.1	98	1.53756e-42	Ctenopharyngodon idella microsatellite CidB11 sequence	--	--	--	--	--	--	--	--	--	--	--	--	--	--	--	--	--	--	--	--
comp1026611_c0	399	--	--	--	--	--	166997816	CU467823.11	309	1.16971e-159	Zebrafish DNA sequence from clone CH211-135E15 in linkage group 17, complete sequence	--	--	--	--	--	--	--	--	--	--	--	--	--	--	--	--	--	--	--	--
comp1026614_c0	949	--	--	--	--	--	--	--	--	--	--	--	--	--	--	--	--	--	--	--	--	--	--	--	--	--	--	--	--	--	--
comp1026628_c0	307	--	--	--	--	--	--	--	--	--	--	--	--	--	--	--	--	--	--	--	--	--	--	--	--	--	--	--	--	--	--
comp1026629_c0	245	--	--	--	--	--	--	--	--	--	--	--	--	--	--	--	--	--	--	--	--	--	--	--	--	--	--	--	--	--	--
comp1026636_c0	394	10281261	AAD17299.1	560	5.27458e-71	thioredoxin peroxidase [Schistosoma mansoni]	--	--	--	--	--	smm:Smp_059480	560	5.64187e-71	--	--	--	Q8T6C4	464	1.77083e-57	Thioredoxin peroxidase	PF08534//PF10417//PF00578	Redoxin//C-terminal domain of 1-Cys peroxiredoxin//AhpC/TSA family	GO:0055114	oxidation-reduction process	GO:0016209//GO:0004601//GO:0016491//GO:0051920	antioxidant activity//peroxidase activity//oxidoreductase activity//peroxiredoxin activity	--	--	KOG0852	Alkyl hydroperoxide reductase, thiol specific antioxidant and related enzymes
comp1026638_c0	496	301617391	XP_002938129.1	245	1.9621e-21	PREDICTED: tetratricopeptide repeat protein GNN-like [Xenopus (Silurana) tropicalis]	55734186	BX649444.12	145	2.17284e-68	Zebrafish DNA sequence from clone DKEYP-27E10 in linkage group 4 Contains the 5&apos; end of the gene for a novel protein similar to vertebrate flavoprotein oxidoreductase MICAL3 (MICAL3), the gene for a novel protein containing a zinc finger C-x8-C-x5-C-x3-H type domain (zgc:110593), the tra1 gene for tumor rejection antigen (gp96) 1, two novel genes and two CpG islands, complete sequence	xtr:100496167	245	2.09873e-21	--	--	--	Q6P2S7	223	1.31743e-19	Tetratricopeptide repeat protein GNN	--	--	--	--	--	--	--	--	--	--
comp1026639_c0	270	--	--	--	--	--	--	--	--	--	--	--	--	--	--	--	--	--	--	--	--	--	--	--	--	--	--	--	--	--	--
comp1026649_c0	997	326668984	XP_003198907.1	766	1.05726e-88	PREDICTED: retrotransposable element Tf2 155 kDa protein type 1-like [Danio rerio]	82940590	BX897747.8	345	2.98558e-179	Zebrafish DNA sequence from clone DKEY-187J14 in linkage group 14, complete sequence	dre:100537123	766	1.13088e-88	--	--	--	B9KFM5	217	7.72146e-18	Protein translocase subunit SecA	PF00270//PF02186//PF07517//PF01434	DEAD/DEAH box helicase//TFIIE beta subunit core domain//SecA DEAD-like domain//Peptidase family M41	GO:0017038//GO:0006508//GO:0006367	protein import//proteolysis//transcription initiation from RNA polymerase II promoter	GO:0005524//GO:0004222//GO:0008026//GO:0003676	ATP binding//metalloendopeptidase activity//ATP-dependent helicase activity//nucleic acid binding	GO:0016020//GO:0005673	membrane//transcription factor TFIIE complex	--	--
comp1026651_c0	205	326673500	XP_003199901.1	274	1.00841e-26	PREDICTED: retrotransposable element Tf2 155 kDa protein type 1-like [Danio rerio]	--	--	--	--	--	dre:100536812	274	1.07862e-26	--	--	--	--	--	--	--	PF09298	Domain of unknown function (DUF1969)	GO:0009072	aromatic amino acid family metabolic process	GO:0004334	fumarylacetoacetase activity	--	--	--	--
comp1026655_c0	295	--	--	--	--	--	--	--	--	--	--	--	--	--	--	--	--	--	--	--	--	--	--	--	--	--	--	--	--	--	--
comp1026659_c0	354	--	--	--	--	--	95147641	CR352299.11	233	1.81734e-117	Zebrafish DNA sequence from clone CH211-204E6 in linkage group 13, complete sequence	--	--	--	--	--	--	--	--	--	--	--	--	--	--	--	--	--	--	--	--
comp1026673_c0	249	--	--	--	--	--	--	--	--	--	--	--	--	--	--	--	--	--	--	--	--	--	--	--	--	--	--	--	--	--	--
comp1026676_c0	263	--	--	--	--	--	--	--	--	--	--	--	--	--	--	--	--	--	--	--	--	--	--	--	--	--	--	--	--	--	--
comp1026677_c0	344	--	--	--	--	--	--	--	--	--	--	--	--	--	--	--	--	--	--	--	--	--	--	--	--	--	--	--	--	--	--
comp1026683_c0	296	--	--	--	--	--	--	--	--	--	--	--	--	--	--	--	--	--	--	--	--	--	--	--	--	--	--	--	--	--	--
comp1026709_c0	374	--	--	--	--	--	--	--	--	--	--	--	--	--	--	--	--	--	--	--	--	--	--	--	--	--	--	--	--	--	--
comp1026728_c0	406	--	--	--	--	--	--	--	--	--	--	--	--	--	--	--	--	--	--	--	--	--	--	--	--	--	--	--	--	--	--
comp1026749_c0	248	--	--	--	--	--	--	--	--	--	--	--	--	--	--	--	--	--	--	--	--	--	--	--	--	--	--	--	--	--	--
comp1026750_c0	348	--	--	--	--	--	158327173	CU138551.6	161	1.88732e-77	Zebrafish DNA sequence from clone DKEY-250A21 in linkage group 9, complete sequence	--	--	--	--	--	--	--	--	--	--	--	--	--	--	--	--	--	--	--	--
comp1026751_c0	297	--	--	--	--	--	--	--	--	--	--	--	--	--	--	--	--	--	--	--	--	--	--	--	--	--	--	--	--	--	--
comp1026754_c0	228	326667425	XP_003198594.1	194	5.89159e-16	PREDICTED: RNA-directed DNA polymerase from mobile element jockey-like [Danio rerio]	--	--	--	--	--	spu:585394	194	2.3127e-16	--	--	--	--	--	--	--	PF00078	Reverse transcriptase (RNA-dependent DNA polymerase)	GO:0006278	RNA-dependent DNA replication	GO:0003964//GO:0003723	RNA-directed DNA polymerase activity//RNA binding	--	--	--	--
comp1026759_c0	402	--	--	--	--	--	49658341	BX510644.3	234	5.8061e-118	Zebrafish DNA sequence from clone CH211-153L6 in linkage group 2, complete sequence	--	--	--	--	--	--	--	--	--	--	--	--	--	--	--	--	--	--	--	--
comp1026761_c0	248	--	--	--	--	--	--	--	--	--	--	--	--	--	--	--	--	--	--	--	--	--	--	--	--	--	--	--	--	--	--
comp1026765_c0	270	--	--	--	--	--	84180874	DQ324461.1	63	4.27205e-23	Cyprinus carpio clone RAL4 cold tolerance marker sequence	--	--	--	--	--	--	--	--	--	--	--	--	--	--	--	--	--	--	--	--
comp1026778_c0	327	--	--	--	--	--	--	--	--	--	--	--	--	--	--	--	--	--	--	--	--	--	--	--	--	--	--	--	--	--	--
comp1026784_c0	450	--	--	--	--	--	--	--	--	--	--	--	--	--	--	--	--	--	--	--	--	--	--	--	--	--	--	--	--	--	--
comp1026795_c0	266	--	--	--	--	--	--	--	--	--	--	--	--	--	--	--	--	--	--	--	--	--	--	--	--	--	--	--	--	--	--
comp1026798_c0	248	--	--	--	--	--	--	--	--	--	--	--	--	--	--	--	--	--	--	--	--	--	--	--	--	--	--	--	--	--	--
comp1026801_c0	246	--	--	--	--	--	--	--	--	--	--	--	--	--	--	--	--	--	--	--	--	--	--	--	--	--	--	--	--	--	--
comp1026801_c1	322	--	--	--	--	--	--	--	--	--	--	--	--	--	--	--	--	--	--	--	--	--	--	--	--	--	--	--	--	--	--
comp1026814_c0	355	--	--	--	--	--	--	--	--	--	--	--	--	--	--	--	--	--	--	--	--	PF00539	Transactivating regulatory protein (Tat)	GO:0006355	regulation of transcription, DNA-dependent	GO:0003700	sequence-specific DNA binding transcription factor activity	GO:0042025	host cell nucleus	--	--
comp1026822_c0	362	--	--	--	--	--	--	--	--	--	--	--	--	--	--	--	--	--	--	--	--	--	--	--	--	--	--	--	--	--	--
comp1026823_c0	214	--	--	--	--	--	--	--	--	--	--	--	--	--	--	--	--	--	--	--	--	PF04790	Sarcoglycan complex subunit protein	GO:0007010	cytoskeleton organization	--	--	GO:0016021//GO:0016012	integral to membrane//sarcoglycan complex	--	--
comp1026829_c0	251	--	--	--	--	--	--	--	--	--	--	--	--	--	--	--	--	--	--	--	--	--	--	--	--	--	--	--	--	--	--
comp1026836_c0	390	--	--	--	--	--	--	--	--	--	--	--	--	--	--	--	--	--	--	--	--	PF08116	PhTx neurotoxin family	GO:0009405	pathogenesis	--	--	GO:0005576	extracellular region	--	--
comp1026846_c0	259	--	--	--	--	--	--	--	--	--	--	--	--	--	--	--	--	--	--	--	--	--	--	--	--	--	--	--	--	--	--
comp1026847_c0	220	--	--	--	--	--	--	--	--	--	--	--	--	--	--	--	--	--	--	--	--	--	--	--	--	--	--	--	--	--	--
comp1026849_c0	285	--	--	--	--	--	--	--	--	--	--	--	--	--	--	--	--	--	--	--	--	--	--	--	--	--	--	--	--	--	--
comp1026859_c0	809	--	--	--	--	--	151175593	CU104681.5	558	0	Zebrafish DNA sequence from clone CH73-104D2 in linkage group 13 Contains the 3&apos; end of the pax2a gene for paired box gene 2a, complete sequence	--	--	--	--	--	--	--	--	--	--	--	--	--	--	--	--	--	--	--	--
comp1026892_c0	459	--	--	--	--	--	--	--	--	--	--	--	--	--	--	--	--	--	--	--	--	--	--	--	--	--	--	--	--	--	--
comp1026895_c0	373	--	--	--	--	--	85815787	CR848750.27	89	2.15523e-37	Zebrafish DNA sequence from clone RP71-4B23 in linkage group 15, complete sequence	--	--	--	--	--	--	--	--	--	--	--	--	--	--	--	--	--	--	--	--
comp1026899_c0	593	--	--	--	--	--	--	--	--	--	--	--	--	--	--	--	--	--	--	--	--	--	--	--	--	--	--	--	--	--	--
comp1026903_c0	525	--	--	--	--	--	--	--	--	--	--	--	--	--	--	--	--	--	--	--	--	PF01584	CheW-like domain	GO:0007165//GO:0006935	signal transduction//chemotaxis	GO:0004871	signal transducer activity	GO:0005622	intracellular	--	--
comp1026908_c0	225	--	--	--	--	--	--	--	--	--	--	--	--	--	--	--	--	--	--	--	--	--	--	--	--	--	--	--	--	--	--
comp1026911_c0	218	--	--	--	--	--	--	--	--	--	--	--	--	--	--	--	--	--	--	--	--	--	--	--	--	--	--	--	--	--	--
comp1026918_c0	755	345321695	XP_001516896.2	273	4.27175e-25	PREDICTED: protein FAM110C-like [Ornithorhynchus anatinus]	60417604	CR385074.10	259	1.43425e-131	Zebrafish DNA sequence from clone CH211-258K6 in linkage group 23, complete sequence	oaa:100086837	273	3.10114e-25	--	--	--	Q8VE94	249	4.23113e-23	Protein FAM110C	--	--	--	--	--	--	--	--	--	--
comp1026927_c0	230	--	--	--	--	--	--	--	--	--	--	--	--	--	--	--	--	--	--	--	--	--	--	--	--	--	--	--	--	--	--
comp1026953_c0	290	--	--	--	--	--	--	--	--	--	--	--	--	--	--	--	--	--	--	--	--	--	--	--	--	--	--	--	--	--	--
comp1026959_c0	246	--	--	--	--	--	--	--	--	--	--	--	--	--	--	--	--	--	--	--	--	--	--	--	--	--	--	--	--	--	--
comp1026978_c0	226	--	--	--	--	--	375223786	JN766079.1	81	3.45239e-33	Cyprinus carpio clone 741526 microsatellite sequence	--	--	--	--	--	--	--	--	--	--	--	--	--	--	--	--	--	--	--	--
comp1026987_c0	274	--	--	--	--	--	--	--	--	--	--	--	--	--	--	--	--	--	--	--	--	--	--	--	--	--	--	--	--	--	--
comp1026988_c0	470	--	--	--	--	--	375214317	JN756609.1	42	3.70996e-11	Cyprinus carpio clone 639920 microsatellite sequence	--	--	--	--	--	--	--	--	--	--	--	--	--	--	--	--	--	--	--	--
comp1026998_c0	325	--	--	--	--	--	--	--	--	--	--	--	--	--	--	--	--	--	--	--	--	--	--	--	--	--	--	--	--	--	--
comp1027_c0	612	--	--	--	--	--	--	--	--	--	--	--	--	--	--	--	--	--	--	--	--	PF03424	Carbohydrate binding domain (family 17/28)	GO:0030245	cellulose catabolic process	GO:0008810	cellulase activity	--	--	--	--
comp10270_c0	221	--	--	--	--	--	--	--	--	--	--	--	--	--	--	--	--	--	--	--	--	--	--	--	--	--	--	--	--	--	--
comp1027002_c0	388	326673619	XP_003199942.1	394	7.91301e-42	PREDICTED: hypothetical protein LOC100535924 [Danio rerio]	--	--	--	--	--	dre:100535924	394	8.46402e-42	--	--	--	--	--	--	--	--	--	--	--	--	--	--	--	--	--
comp1027019_c0	325	--	--	--	--	--	--	--	--	--	--	--	--	--	--	--	--	--	--	--	--	--	--	--	--	--	--	--	--	--	--
comp1027054_c0	230	--	--	--	--	--	--	--	--	--	--	--	--	--	--	--	--	--	--	--	--	--	--	--	--	--	--	--	--	--	--
comp1027055_c0	507	--	--	--	--	--	--	--	--	--	--	--	--	--	--	--	--	--	--	--	--	--	--	--	--	--	--	--	--	--	--
comp1027066_c0	502	--	--	--	--	--	270740859	FJ883248.1	401	0	Ctenopharyngodon idella clone CID0173 microsatellite sequence	--	--	--	--	--	--	--	--	--	--	--	--	--	--	--	--	--	--	--	--
comp1027074_c0	580	--	--	--	--	--	212547973	CU595936.16	120	2.02185e-54	Zebrafish DNA sequence from clone CH73-169K22 in linkage group 12, complete sequence	--	--	--	--	--	--	--	--	--	--	PF03412	Peptidase C39 family	GO:0006508	proteolysis	GO:0008233//GO:0005524	peptidase activity//ATP binding	GO:0016021	integral to membrane	--	--
comp1027086_c0	211	--	--	--	--	--	--	--	--	--	--	--	--	--	--	--	--	--	--	--	--	--	--	--	--	--	--	--	--	--	--
comp1027091_c0	301	--	--	--	--	--	--	--	--	--	--	--	--	--	--	--	--	--	--	--	--	--	--	--	--	--	--	--	--	--	--
comp1027095_c0	215	--	--	--	--	--	--	--	--	--	--	--	--	--	--	--	--	--	--	--	--	PF05313//PF00895	Poxvirus P21 membrane protein//ATP synthase protein 8	GO:0015986	ATP synthesis coupled proton transport	GO:0015078	hydrogen ion transmembrane transporter activity	GO:0000276//GO:0016021	mitochondrial proton-transporting ATP synthase complex, coupling factor F(o)//integral to membrane	--	--
comp1027102_c0	210	--	--	--	--	--	--	--	--	--	--	--	--	--	--	--	--	--	--	--	--	--	--	--	--	--	--	--	--	--	--
comp1027104_c0	357	--	--	--	--	--	270740865	FJ883254.1	265	2.98374e-135	Ctenopharyngodon idella clone CID0190 microsatellite sequence	--	--	--	--	--	--	--	--	--	--	PF01479	S4 domain	--	--	GO:0003723	RNA binding	--	--	--	--
comp1027105_c0	204	--	--	--	--	--	--	--	--	--	--	--	--	--	--	--	--	--	--	--	--	--	--	--	--	--	--	--	--	--	--
comp1027107_c0	283	--	--	--	--	--	--	--	--	--	--	--	--	--	--	--	--	--	--	--	--	--	--	--	--	--	--	--	--	--	--
comp1027115_c0	657	--	--	--	--	--	--	--	--	--	--	--	--	--	--	--	--	--	--	--	--	--	--	--	--	--	--	--	--	--	--
comp1027116_c0	320	--	--	--	--	--	34850129	BX511058.3	95	8.4091e-41	Zebrafish DNA sequence from clone CH211-254J6 in linkage group 20 Contains the kdrb gene for kinase insert domain receptor (a type III receptor tyrosine kinase), b, complete sequence	--	--	--	--	--	--	--	--	--	--	--	--	--	--	--	--	--	--	--	--
comp1027118_c0	242	--	--	--	--	--	--	--	--	--	--	--	--	--	--	--	--	--	--	--	--	--	--	--	--	--	--	--	--	--	--
comp1027124_c0	270	--	--	--	--	--	--	--	--	--	--	--	--	--	--	--	--	--	--	--	--	--	--	--	--	--	--	--	--	--	--
comp1027127_c0	371	--	--	--	--	--	--	--	--	--	--	--	--	--	--	--	--	--	--	--	--	--	--	--	--	--	--	--	--	--	--
comp1027130_c0	423	--	--	--	--	--	--	--	--	--	--	--	--	--	--	--	--	--	--	--	--	--	--	--	--	--	--	--	--	--	--
comp1027134_c0	207	--	--	--	--	--	--	--	--	--	--	--	--	--	--	--	--	--	--	--	--	--	--	--	--	--	--	--	--	--	--
comp1027139_c0	411	--	--	--	--	--	55467255	BX571959.8	122	1.08338e-55	Zebrafish DNA sequence from clone DKEY-46I6 in linkage group 12, complete sequence	--	--	--	--	--	--	--	--	--	--	--	--	--	--	--	--	--	--	--	--
comp1027149_c0	363	--	--	--	--	--	71833910	CR394540.10	51	2.78388e-16	Zebrafish DNA sequence from clone DKEYP-10E10 in linkage group 21 Contains the gene for a novel protein similar to human general transcription factor IIIC, polypeptide 4, 90kDa (GTF3C4), the barhl1.1 gene for BarH-like 1.1, the stom gene for stomatin and two CpG islands, complete sequence	--	--	--	--	--	--	--	--	--	--	--	--	--	--	--	--	--	--	--	--
comp1027153_c0	495	--	--	--	--	--	158517864	BR000041.1	153	7.74311e-73	TPA_inf: Danio rerio SN4TDR gene for 4SNc-Tudor domain protein, complete cds	--	--	--	--	--	--	--	--	--	--	--	--	--	--	--	--	--	--	--	--
comp1027165_c0	1273	326666236	XP_683999.3	203	1.18635e-14	PREDICTED: hypothetical protein LOC556170 [Danio rerio]	326666235	XM_678907.4	326	1.39924e-168	PREDICTED: Danio rerio hypothetical protein LOC556170 (LOC556170), mRNA	dre:556170	203	1.26896e-14	--	--	--	Q6IR34	190	4.96195e-14	G-protein-signaling modulator 1	PF00789//PF02188	UBX domain//GoLoco motif	GO:0007165	signal transduction	GO:0005515//GO:0030695	protein binding//GTPase regulator activity	--	--	KOG1130	Predicted G-alpha GTPase interaction protein, contains GoLoco domain
comp1027167_c0	419	--	--	--	--	--	--	--	--	--	--	--	--	--	--	--	--	--	--	--	--	--	--	--	--	--	--	--	--	--	--
comp1027170_c0	638	--	--	--	--	--	--	--	--	--	--	--	--	--	--	--	--	--	--	--	--	--	--	--	--	--	--	--	--	--	--
comp1027177_c0	292	--	--	--	--	--	--	--	--	--	--	--	--	--	--	--	--	--	--	--	--	--	--	--	--	--	--	--	--	--	--
comp1027180_c0	379	--	--	--	--	--	--	--	--	--	--	--	--	--	--	--	--	--	--	--	--	--	--	--	--	--	--	--	--	--	--
comp1027186_c0	335	--	--	--	--	--	292620670	XM_001923568.2	130	3.09319e-60	PREDICTED: Danio rerio si:dkeyp-13d11.1 (si:dkeyp-13d11.1), mRNA	--	--	--	--	--	--	--	--	--	--	PF06391	CDK-activating kinase assembly factor MAT1	GO:0007049	cell cycle	--	--	GO:0005634	nucleus	--	--
comp1027197_c0	288	--	--	--	--	--	--	--	--	--	--	--	--	--	--	--	--	--	--	--	--	PF05001	RNA polymerase Rpb1 C-terminal repeat	GO:0006366	transcription from RNA polymerase II promoter	GO:0003677	DNA binding	GO:0005665	DNA-directed RNA polymerase II, core complex	--	--
comp1027199_c0	213	--	--	--	--	--	--	--	--	--	--	--	--	--	--	--	--	--	--	--	--	--	--	--	--	--	--	--	--	--	--
comp1027206_c0	493	--	--	--	--	--	61657113	CR589874.12	213	3.41365e-106	Zebrafish DNA sequence from clone DKEY-259N11 in linkage group 13 Contains the 3&apos; end of the gene for a novel protein similar to vertebrate (zgc:171814), the 3&apos; end of the gene for a novel protein similar to vertebrate attractin (ATRN), a novel gene and two CpG islands, complete sequence	--	--	--	--	--	--	--	--	--	--	--	--	--	--	--	--	--	--	--	--
comp1027209_c0	295	--	--	--	--	--	--	--	--	--	--	--	--	--	--	--	--	--	--	--	--	--	--	--	--	--	--	--	--	--	--
comp1027215_c0	487	--	--	--	--	--	--	--	--	--	--	--	--	--	--	--	--	--	--	--	--	PF04584	Poxvirus A28 family	GO:0016032	viral reproduction	--	--	GO:0019031	viral envelope	--	--
comp1027233_c0	242	--	--	--	--	--	--	--	--	--	--	--	--	--	--	--	--	--	--	--	--	PF00645	Poly(ADP-ribose) polymerase and DNA-Ligase Zn-finger region	--	--	GO:0003677//GO:0008270	DNA binding//zinc ion binding	--	--	--	--
comp1027241_c0	340	--	--	--	--	--	--	--	--	--	--	--	--	--	--	--	--	--	--	--	--	PF08069	Ribosomal S13/S15 N-terminal domain	GO:0006412	translation	GO:0003735	structural constituent of ribosome	GO:0005840	ribosome	--	--
comp1027244_c0	315	319996634	NP_001038909.2	183	5.00251e-14	LIM domain only 7b [Danio rerio]	68051169	BX901972.12	126	4.83435e-58	Zebrafish DNA sequence from clone DKEY-24H22 in linkage group 1 Contains the 3&apos; end of the gene for a novel protein similar to H.sapiens LMO7, LIM domain 7 (LMO7, zgc:152922), the arl6 gene for ADP-ribosylation factor-like 6, part of the gene for a novel protein similar to H.sapiens EPHA6, EPH receptor A6 (EPHA6), the kctd12.2 gene for potassium channel tetramerisation domain containing 12.2…	dre:558333	183	5.35085e-14	--	--	--	--	--	--	--	PF00412	LIM domain	--	--	GO:0008270	zinc ion binding	--	--	--	--
comp1027245_c0	361	--	--	--	--	--	--	--	--	--	--	--	--	--	--	--	--	--	--	--	--	--	--	--	--	--	--	--	--	--	--
comp1027248_c0	399	--	--	--	--	--	--	--	--	--	--	--	--	--	--	--	--	--	--	--	--	--	--	--	--	--	--	--	--	--	--
comp1027265_c0	246	--	--	--	--	--	--	--	--	--	--	--	--	--	--	--	--	--	--	--	--	--	--	--	--	--	--	--	--	--	--
comp1027269_c0	267	--	--	--	--	--	--	--	--	--	--	--	--	--	--	--	--	--	--	--	--	--	--	--	--	--	--	--	--	--	--
comp1027274_c0	305	--	--	--	--	--	--	--	--	--	--	--	--	--	--	--	--	--	--	--	--	--	--	--	--	--	--	--	--	--	--
comp1027281_c0	322	--	--	--	--	--	--	--	--	--	--	--	--	--	--	--	--	--	--	--	--	PF00646	F-box domain	--	--	GO:0005515	protein binding	--	--	--	--
comp1027285_c0	201	--	--	--	--	--	51571807	BX511095.9	59	5.10819e-21	Zebrafish DNA sequence from clone CH211-152J23 in linkage group 1, complete sequence	--	--	--	--	--	--	--	--	--	--	--	--	--	--	--	--	--	--	--	--
comp10273_c0	360	--	--	--	--	--	--	--	--	--	--	--	--	--	--	--	--	--	--	--	--	--	--	--	--	--	--	--	--	--	--
comp1027302_c0	267	--	--	--	--	--	--	--	--	--	--	--	--	--	--	--	--	--	--	--	--	--	--	--	--	--	--	--	--	--	--
comp1027306_c0	243	--	--	--	--	--	--	--	--	--	--	--	--	--	--	--	--	--	--	--	--	--	--	--	--	--	--	--	--	--	--
comp1027319_c0	380	--	--	--	--	--	24743328	AL672065.7	109	1.67641e-48	Zebrafish DNA sequence from clone BUSM1-63M2 in linkage group 1 Contains the 3&apos; end of a novel gene similar to RSU1 (Ras suppressor protein 1), the 5&apos; end of a novel gene for a protein similar to gliacolin and a CpG island, complete sequence	--	--	--	--	--	--	--	--	--	--	--	--	--	--	--	--	--	--	--	--
comp1027321_c0	251	--	--	--	--	--	--	--	--	--	--	--	--	--	--	--	--	--	--	--	--	--	--	--	--	--	--	--	--	--	--
comp1027329_c0	388	--	--	--	--	--	--	--	--	--	--	--	--	--	--	--	--	--	--	--	--	--	--	--	--	--	--	--	--	--	--
comp1027336_c0	237	--	--	--	--	--	--	--	--	--	--	--	--	--	--	--	--	--	--	--	--	PF08053	Tryptophanese operon leader peptide	GO:0031556//GO:0031554	transcriptional attenuation by ribosome//regulation of DNA-dependent transcription, termination	--	--	--	--	--	--
comp1027344_c0	219	--	--	--	--	--	58696608	CR356236.12	65	2.60972e-24	Zebrafish DNA sequence from clone CH211-251P4 in linkage group 13, complete sequence	--	--	--	--	--	--	--	--	--	--	--	--	--	--	--	--	--	--	--	--
comp1027361_c0	214	--	--	--	--	--	--	--	--	--	--	--	--	--	--	--	--	--	--	--	--	--	--	--	--	--	--	--	--	--	--
comp1027374_c0	261	--	--	--	--	--	--	--	--	--	--	--	--	--	--	--	--	--	--	--	--	--	--	--	--	--	--	--	--	--	--
comp1027377_c0	464	348531110	XP_003453053.1	687	2.08219e-80	PREDICTED: tetratricopeptide repeat protein 28-like [Oreochromis niloticus]	--	--	--	--	--	dre:100330808	674	5.05796e-79	--	--	--	P20825	371	1.43447e-39	Retrovirus-related Pol polyprotein from transposon 297	PF00078	Reverse transcriptase (RNA-dependent DNA polymerase)	GO:0006278	RNA-dependent DNA replication	GO:0003964//GO:0003723	RNA-directed DNA polymerase activity//RNA binding	--	--	KOG0017	FOG: Transposon-encoded proteins with TYA, reverse transcriptase, integrase domains in various combinations
comp102739_c0	243	--	--	--	--	--	--	--	--	--	--	--	--	--	--	--	--	--	--	--	--	--	--	--	--	--	--	--	--	--	--
comp1027393_c0	311	--	--	--	--	--	--	--	--	--	--	--	--	--	--	--	--	--	--	--	--	--	--	--	--	--	--	--	--	--	--
comp10274_c0	243	--	--	--	--	--	--	--	--	--	--	--	--	--	--	--	--	--	--	--	--	--	--	--	--	--	--	--	--	--	--
comp1027401_c0	662	328697775	XP_001946487.2	114	8.3147e-34	PREDICTED: putative nuclease HARBI1-like [Acyrthosiphon pisum]	--	--	--	--	--	api:100167050	114	8.18831e-34	--	--	--	--	--	--	--	PF01609//PF03243//PF04827	Transposase DDE domain//Alkylmercury lyase//Plant transposon protein	GO:0006313//GO:0046413	transposition, DNA-mediated//organomercury catabolic process	GO:0003677//GO:0004803//GO:0018836//GO:0016788	DNA binding//transposase activity//alkylmercury lyase activity//hydrolase activity, acting on ester bonds	--	--	--	--
comp1027422_c0	446	--	--	--	--	--	--	--	--	--	--	--	--	--	--	--	--	--	--	--	--	PF00380	Ribosomal protein S9/S16	GO:0006412	translation	GO:0003735	structural constituent of ribosome	GO:0005840//GO:0005622	ribosome//intracellular	--	--
comp1027425_c0	637	--	--	--	--	--	--	--	--	--	--	--	--	--	--	--	--	--	--	--	--	--	--	--	--	--	--	--	--	--	--
comp1027433_c0	321	--	--	--	--	--	--	--	--	--	--	--	--	--	--	--	--	--	--	--	--	--	--	--	--	--	--	--	--	--	--
comp1027435_c0	257	--	--	--	--	--	--	--	--	--	--	--	--	--	--	--	--	--	--	--	--	--	--	--	--	--	--	--	--	--	--
comp1027451_c0	624	--	--	--	--	--	--	--	--	--	--	--	--	--	--	--	--	--	--	--	--	PF07850	Renin receptor-like protein	--	--	GO:0004872	receptor activity	GO:0016021	integral to membrane	--	--
comp1027460_c0	315	--	--	--	--	--	50831356	BX908724.8	54	5.11585e-18	Zebrafish DNA sequence from clone CH211-14C7 in linkage group 18 Contains the 3&apos; end of a novel gene and two CpG islands, complete sequence	--	--	--	--	--	--	--	--	--	--	--	--	--	--	--	--	--	--	--	--
comp1027461_c0	300	--	--	--	--	--	--	--	--	--	--	--	--	--	--	--	--	--	--	--	--	--	--	--	--	--	--	--	--	--	--
comp1027462_c0	301	--	--	--	--	--	--	--	--	--	--	--	--	--	--	--	--	--	--	--	--	--	--	--	--	--	--	--	--	--	--
comp1027463_c0	428	--	--	--	--	--	--	--	--	--	--	--	--	--	--	--	--	--	--	--	--	--	--	--	--	--	--	--	--	--	--
comp1027472_c0	531	--	--	--	--	--	--	--	--	--	--	--	--	--	--	--	--	--	--	--	--	--	--	--	--	--	--	--	--	--	--
comp1027474_c0	385	--	--	--	--	--	--	--	--	--	--	--	--	--	--	--	--	--	--	--	--	--	--	--	--	--	--	--	--	--	--
comp1027480_c0	216	--	--	--	--	--	--	--	--	--	--	--	--	--	--	--	--	--	--	--	--	--	--	--	--	--	--	--	--	--	--
comp1027499_c0	207	--	--	--	--	--	--	--	--	--	--	--	--	--	--	--	--	--	--	--	--	--	--	--	--	--	--	--	--	--	--
comp1027501_c0	493	--	--	--	--	--	62989901	CR847825.6	144	7.7644e-68	Zebrafish DNA sequence from clone DKEY-98D20 in linkage group 6, complete sequence	--	--	--	--	--	--	--	--	--	--	--	--	--	--	--	--	--	--	--	--
comp1027504_c0	357	224047378	XP_002196183.1	287	1.1888e-27	PREDICTED: similar to Gag-Pol polyprotein [Taeniopygia guttata]	29691796	AL935211.7	98	2.03962e-42	Zebrafish DNA sequence from clone CH211-227L1, complete sequence	tgu:100232498	287	1.27158e-27	--	--	--	P10272	236	6.11673e-22	Pol polyprotein	PF00665	Integrase core domain	GO:0015074	DNA integration	--	--	--	--	KOG0017	FOG: Transposon-encoded proteins with TYA, reverse transcriptase, integrase domains in various combinations
comp1027516_c0	228	--	--	--	--	--	156763974	CU463865.6	150	1.53343e-71	Zebrafish DNA sequence from clone CH73-83L13 in linkage group 3, complete sequence	--	--	--	--	--	--	--	--	--	--	--	--	--	--	--	--	--	--	--	--
comp1027521_c0	205	--	--	--	--	--	--	--	--	--	--	--	--	--	--	--	--	--	--	--	--	--	--	--	--	--	--	--	--	--	--
comp1027522_c0	240	--	--	--	--	--	--	--	--	--	--	--	--	--	--	--	--	--	--	--	--	--	--	--	--	--	--	--	--	--	--
comp1027538_c0	224	--	--	--	--	--	239049764	NM_001161590.1	92	2.62287e-39	Danio rerio anoctamin 1, calcium activated chloride channel (LOC407698), mRNA	--	--	--	--	--	--	--	--	--	--	--	--	--	--	--	--	--	--	--	--
comp1027540_c0	220	--	--	--	--	--	--	--	--	--	--	--	--	--	--	--	--	--	--	--	--	--	--	--	--	--	--	--	--	--	--
comp1027548_c0	233	--	--	--	--	--	--	--	--	--	--	--	--	--	--	--	--	--	--	--	--	--	--	--	--	--	--	--	--	--	--
comp1027554_c0	224	--	--	--	--	--	--	--	--	--	--	--	--	--	--	--	--	--	--	--	--	--	--	--	--	--	--	--	--	--	--
comp1027557_c0	607	--	--	--	--	--	--	--	--	--	--	--	--	--	--	--	--	--	--	--	--	--	--	--	--	--	--	--	--	--	--
comp1027561_c0	207	--	--	--	--	--	--	--	--	--	--	--	--	--	--	--	--	--	--	--	--	--	--	--	--	--	--	--	--	--	--
comp1027563_c0	235	--	--	--	--	--	--	--	--	--	--	--	--	--	--	--	--	--	--	--	--	--	--	--	--	--	--	--	--	--	--
comp1027564_c0	206	--	--	--	--	--	--	--	--	--	--	--	--	--	--	--	--	--	--	--	--	--	--	--	--	--	--	--	--	--	--
comp1027565_c0	206	--	--	--	--	--	--	--	--	--	--	--	--	--	--	--	--	--	--	--	--	--	--	--	--	--	--	--	--	--	--
comp1027590_c0	258	--	--	--	--	--	--	--	--	--	--	--	--	--	--	--	--	--	--	--	--	--	--	--	--	--	--	--	--	--	--
comp1027592_c0	691	--	--	--	--	--	--	--	--	--	--	--	--	--	--	--	--	--	--	--	--	--	--	--	--	--	--	--	--	--	--
comp1027595_c0	243	--	--	--	--	--	--	--	--	--	--	--	--	--	--	--	--	--	--	--	--	--	--	--	--	--	--	--	--	--	--
comp1027600_c0	275	--	--	--	--	--	--	--	--	--	--	--	--	--	--	--	--	--	--	--	--	PF03598	CO dehydrogenase/acetyl-CoA synthase complex beta subunit	GO:0006084	acetyl-CoA metabolic process	GO:0018492	carbon-monoxide dehydrogenase (acceptor) activity	--	--	--	--
comp1027602_c0	533	326671698	XP_003199498.1	472	9.56232e-53	PREDICTED: dynein heavy chain domain-containing protein 1-like [Danio rerio]	326671697	XM_003199450.1	197	2.90181e-97	PREDICTED: Danio rerio dynein heavy chain domain-containing protein 1-like (LOC100537589), mRNA	dre:100537589	472	1.02282e-52	--	--	--	--	--	--	--	PF03028	Dynein heavy chain and region D6 of dynein motor	GO:0007018	microtubule-based movement	GO:0003777	microtubule motor activity	GO:0030286	dynein complex	--	--
comp1027615_c0	270	--	--	--	--	--	--	--	--	--	--	--	--	--	--	--	--	--	--	--	--	--	--	--	--	--	--	--	--	--	--
comp1027623_c0	262	--	--	--	--	--	--	--	--	--	--	--	--	--	--	--	--	--	--	--	--	--	--	--	--	--	--	--	--	--	--
comp1027625_c0	464	--	--	--	--	--	--	--	--	--	--	--	--	--	--	--	--	--	--	--	--	--	--	--	--	--	--	--	--	--	--
comp1027628_c0	221	--	--	--	--	--	--	--	--	--	--	--	--	--	--	--	--	--	--	--	--	--	--	--	--	--	--	--	--	--	--
comp1027633_c0	475	326916007	XP_003204303.1	51	4.87993e-12	PREDICTED: podocan-like protein 1-like [Meleagris gallopavo]	--	--	--	--	--	mgp:100551042	51	5.1461e-12	--	--	--	--	--	--	--	PF00560	Leucine Rich Repeat	--	--	GO:0005515	protein binding	--	--	--	--
comp1027634_c0	851	--	--	--	--	--	66348101	CR376804.6	677	0	Zebrafish DNA sequence from clone DKEY-42P14 in linkage group 25, complete sequence	--	--	--	--	--	--	--	--	--	--	PF00172	Fungal Zn(2)-Cys(6) binuclear cluster domain	GO:0006355	regulation of transcription, DNA-dependent	GO:0000981//GO:0008270	sequence-specific DNA binding RNA polymerase II transcription factor activity//zinc ion binding	GO:0005634	nucleus	--	--
comp1027645_c0	604	--	--	--	--	--	--	--	--	--	--	--	--	--	--	--	--	--	--	--	--	--	--	--	--	--	--	--	--	--	--
comp1027654_c0	266	--	--	--	--	--	--	--	--	--	--	--	--	--	--	--	--	--	--	--	--	PF02723	Non-structural protein NS3/Small envelope protein E	--	--	--	--	GO:0016020	membrane	--	--
comp1027666_c0	297	--	--	--	--	--	157154263	CU179699.7	91	1.29476e-38	Zebrafish DNA sequence from clone CH211-185A18 in linkage group 17, complete sequence	--	--	--	--	--	--	--	--	--	--	PF02183	Homeobox associated leucine zipper	GO:0006355	regulation of transcription, DNA-dependent	GO:0003677	DNA binding	GO:0005634	nucleus	--	--
comp1027689_c0	321	--	--	--	--	--	--	--	--	--	--	--	--	--	--	--	--	--	--	--	--	--	--	--	--	--	--	--	--	--	--
comp1027699_c0	527	--	--	--	--	--	41392244	AL954845.21	210	1.70535e-104	Zebrafish DNA sequence from clone DKEY-30H3, complete sequence	--	--	--	--	--	--	--	--	--	--	--	--	--	--	--	--	--	--	--	--
comp10277_c0	531	--	--	--	--	--	42406783	BX511171.13	86	1.46382e-35	Zebrafish DNA sequence from clone DKEY-264K15 in linkage group 4 Contains the ascl1a gene for achaete-scute complex-like 1a (Drosophila), the gene for a novel protein similar to vertebrate RecQ protein-like DNA helicase Q1-like (RECQL), the gene for a novel protein similar to tyrosine hydroxylase (th), the pah gene for phenylalanine hydroxylase, the 5&apos; end of the gene for a novel protein sim…	--	--	--	--	--	--	--	--	--	--	PF02362	B3 DNA binding domain	GO:0006355	regulation of transcription, DNA-dependent	GO:0003677	DNA binding	--	--	--	--
comp1027703_c0	223	--	--	--	--	--	--	--	--	--	--	--	--	--	--	--	--	--	--	--	--	--	--	--	--	--	--	--	--	--	--
comp1027716_c0	215	--	--	--	--	--	--	--	--	--	--	--	--	--	--	--	--	--	--	--	--	PF00116	Cytochrome C oxidase subunit II, periplasmic domain	--	--	GO:0005507//GO:0004129	copper ion binding//cytochrome-c oxidase activity	GO:0016020	membrane	--	--
comp1027720_c0	220	--	--	--	--	--	--	--	--	--	--	--	--	--	--	--	--	--	--	--	--	--	--	--	--	--	--	--	--	--	--
comp1027730_c0	235	--	--	--	--	--	--	--	--	--	--	--	--	--	--	--	--	--	--	--	--	--	--	--	--	--	--	--	--	--	--
comp1027733_c0	342	--	--	--	--	--	--	--	--	--	--	--	--	--	--	--	--	--	--	--	--	--	--	--	--	--	--	--	--	--	--
comp1027753_c0	669	326670673	XP_003199267.1	751	3.65415e-88	PREDICTED: hypothetical protein LOC100034411 [Danio rerio]	49659396	BX255915.13	282	2.06974e-144	Zebrafish DNA sequence from clone CH211-245L1 in linkage group 9 Contains a novel gene and six CpG islands, complete sequence	dre:100034411	751	3.9086e-88	--	--	--	--	--	--	--	--	--	--	--	--	--	--	--	--	--
comp1027763_c0	1031	--	--	--	--	--	375183311	JN725602.1	240	7.23204e-121	Cyprinus carpio clone 231096 microsatellite sequence	--	--	--	--	--	--	--	--	--	--	--	--	--	--	--	--	--	--	--	--
comp1027772_c0	303	--	--	--	--	--	--	--	--	--	--	--	--	--	--	--	--	--	--	--	--	--	--	--	--	--	--	--	--	--	--
comp1027776_c0	391	--	--	--	--	--	--	--	--	--	--	--	--	--	--	--	--	--	--	--	--	--	--	--	--	--	--	--	--	--	--
comp1027779_c0	532	301613650	XP_002936324.1	207	4.89558e-17	PREDICTED: probable G-protein coupled receptor 151-like [Xenopus (Silurana) tropicalis]	52694587	BX323842.8	239	1.30055e-120	Zebrafish DNA sequence from clone CH211-1M7 in linkage group 13 Contains the gene for a novel protein (zgc:158667), the gene for a novel protein (zgc:158392), the 5&apos; end of a variant for the loxl3b gene for lysyl oxidase-like 3b and nine CpG islands, complete sequence	xtr:100489054	207	5.23647e-17	--	--	--	Q7TSN6	168	8.80753e-13	Probable G-protein coupled receptor 151 protein	--	--	--	--	--	--	--	--	--	--
comp1027787_c0	376	--	--	--	--	--	68612452	CR361548.8	113	9.90309e-51	Zebrafish DNA sequence from clone CH211-140M22 in linkage group 9 Contains the 3&apos; end of the gene for a novel protein similar to vertebrate phosphodiesterase 9A (PDE9A), the gene for a novel protein similar to vertebrate WD repeat domain 4 (WDR4, im:6900357), three novel genes, the pknox1.1 gene for pbx/knotted 1 homeobox 1.1, the gene for a novel protein similar to vertebrate serine transme…	--	--	--	--	--	--	--	--	--	--	--	--	--	--	--	--	--	--	--	--
comp1027792_c0	201	--	--	--	--	--	--	--	--	--	--	--	--	--	--	--	--	--	--	--	--	--	--	--	--	--	--	--	--	--	--
comp1027794_c0	242	--	--	--	--	--	--	--	--	--	--	--	--	--	--	--	--	--	--	--	--	--	--	--	--	--	--	--	--	--	--
comp1027796_c0	276	--	--	--	--	--	--	--	--	--	--	--	--	--	--	--	--	--	--	--	--	--	--	--	--	--	--	--	--	--	--
comp1027799_c0	249	--	--	--	--	--	--	--	--	--	--	--	--	--	--	--	--	--	--	--	--	--	--	--	--	--	--	--	--	--	--
comp1027805_c0	389	--	--	--	--	--	350589728	XM_003130901.3	72	6.3629e-28	PREDICTED: Sus scrofa WAS protein family, member 3 (WASF3), mRNA	--	--	--	--	--	--	--	--	--	--	--	--	--	--	--	--	--	--	--	--
comp1027825_c0	492	--	--	--	--	--	--	--	--	--	--	--	--	--	--	--	--	--	--	--	--	--	--	--	--	--	--	--	--	--	--
comp1027828_c0	473	--	--	--	--	--	--	--	--	--	--	--	--	--	--	--	--	--	--	--	--	--	--	--	--	--	--	--	--	--	--
comp1027829_c0	443	--	--	--	--	--	76559361	CR318614.7	258	2.93764e-131	Zebrafish DNA sequence from clone DKEY-24L7 in linkage group 23, complete sequence	--	--	--	--	--	--	--	--	--	--	--	--	--	--	--	--	--	--	--	--
comp1027836_c0	210	--	--	--	--	--	--	--	--	--	--	--	--	--	--	--	--	--	--	--	--	--	--	--	--	--	--	--	--	--	--
comp1027844_c0	240	--	--	--	--	--	--	--	--	--	--	--	--	--	--	--	--	--	--	--	--	--	--	--	--	--	--	--	--	--	--
comp1027856_c0	350	--	--	--	--	--	--	--	--	--	--	--	--	--	--	--	--	--	--	--	--	--	--	--	--	--	--	--	--	--	--
comp1027880_c0	1193	242081073	EES14800.1	368	1.94368e-36	hypothetical protein SORBIDRAFT_07g008565 [Sorghum bicolor]	375195164	JN737454.1	166	1.1507e-79	Cyprinus carpio clone 38802 microsatellite sequence	hmg:100199744	395	2.10832e-39	--	--	--	--	--	--	--	--	--	--	--	--	--	--	--	--	--
comp1027882_c0	273	--	--	--	--	--	--	--	--	--	--	--	--	--	--	--	--	--	--	--	--	--	--	--	--	--	--	--	--	--	--
comp1027886_c0	401	--	--	--	--	--	45725459	BX255895.6	132	2.91204e-61	Zebrafish DNA sequence from clone CH211-241M14 in linkage group 6, complete sequence	--	--	--	--	--	--	--	--	--	--	--	--	--	--	--	--	--	--	--	--
comp1027888_c0	248	--	--	--	--	--	--	--	--	--	--	--	--	--	--	--	--	--	--	--	--	--	--	--	--	--	--	--	--	--	--
comp1027897_c0	273	54400516	AAI64942.1	438	7.64548e-54	Zgc:103762 protein [Danio rerio]	182889323	BC164942.1	199	1.08166e-98	Danio rerio zgc:103762, mRNA (cDNA clone MGC:192117 IMAGE:100060426), complete cds	dre:449839	438	8.17786e-54	--	--	--	Q6DGP8	360	3.65757e-43	Neuritin	PF05478	Prominin	--	--	--	--	GO:0016021	integral to membrane	--	--
comp10279_c0	342	--	--	--	--	--	--	--	--	--	--	--	--	--	--	--	--	--	--	--	--	--	--	--	--	--	--	--	--	--	--
comp1027901_c0	324	--	--	--	--	--	--	--	--	--	--	--	--	--	--	--	--	--	--	--	--	--	--	--	--	--	--	--	--	--	--
comp1027907_c0	368	--	--	--	--	--	--	--	--	--	--	--	--	--	--	--	--	--	--	--	--	--	--	--	--	--	--	--	--	--	--
comp1027910_c0	306	326663791	XP_699070.5	532	6.43267e-61	PREDICTED: glutamate [NMDA] receptor subunit epsilon-1 [Danio rerio]	326663790	XM_693978.5	234	4.29965e-118	PREDICTED: Danio rerio glutamate receptor, ionotropic, N-methyl D-aspartate 2A, b (grin2ab), mRNA	dre:570493	532	6.8806e-61	K05209	glutamate receptor, ionotropic, N-methyl-D-aspartate 2A	http://www.genome.jp/dbget-bin/www_bget?ko:K05209	Q00959	426	1.18787e-47	Glutamate [NMDA] receptor subunit epsilon-1	PF10613	Ligated ion channel L-glutamate- and glycine-binding site	--	--	GO:0005234//GO:0004970	extracellular-glutamate-gated ion channel activity//ionotropic glutamate receptor activity	GO:0016020	membrane	KOG1053	Glutamate-gated NMDA-type ion channel receptor subunit GRIN2A and related subunits
comp1027912_c0	409	--	--	--	--	--	--	--	--	--	--	--	--	--	--	--	--	--	--	--	--	--	--	--	--	--	--	--	--	--	--
comp1027915_c0	670	--	--	--	--	--	--	--	--	--	--	--	--	--	--	--	--	--	--	--	--	--	--	--	--	--	--	--	--	--	--
comp1027918_c0	545	--	--	--	--	--	--	--	--	--	--	--	--	--	--	--	--	--	--	--	--	--	--	--	--	--	--	--	--	--	--
comp1027919_c0	362	--	--	--	--	--	--	--	--	--	--	--	--	--	--	--	--	--	--	--	--	--	--	--	--	--	--	--	--	--	--
comp1027921_c0	322	--	--	--	--	--	--	--	--	--	--	--	--	--	--	--	--	--	--	--	--	--	--	--	--	--	--	--	--	--	--
comp1027939_c0	268	--	--	--	--	--	--	--	--	--	--	--	--	--	--	--	--	--	--	--	--	--	--	--	--	--	--	--	--	--	--
comp1027946_c0	341	--	--	--	--	--	--	--	--	--	--	--	--	--	--	--	--	--	--	--	--	PF12153	LPS binding domain of CAP18 (C terminal)	GO:0042742	defense response to bacterium	--	--	--	--	--	--
comp1027963_c0	261	--	--	--	--	--	--	--	--	--	--	--	--	--	--	--	--	--	--	--	--	--	--	--	--	--	--	--	--	--	--
comp1027982_c0	212	--	--	--	--	--	--	--	--	--	--	--	--	--	--	--	--	--	--	--	--	--	--	--	--	--	--	--	--	--	--
comp1027984_c0	455	--	--	--	--	--	--	--	--	--	--	--	--	--	--	--	--	--	--	--	--	--	--	--	--	--	--	--	--	--	--
comp1027991_c0	284	--	--	--	--	--	--	--	--	--	--	--	--	--	--	--	--	--	--	--	--	--	--	--	--	--	--	--	--	--	--
comp1028011_c0	241	--	--	--	--	--	--	--	--	--	--	--	--	--	--	--	--	--	--	--	--	--	--	--	--	--	--	--	--	--	--
comp1028023_c0	374	--	--	--	--	--	52213795	BX571688.3	134	2.08642e-62	Zebrafish DNA sequence from clone DKEY-200H23 in linkage group 19 Contains the gene for a novel protein similar to vertebrate CK2 interacting protein 1 (CKIP-1), the gene for a novel protein similar to vertebrate retinol dehydrogenase 13 (all-trans and 9-cis) (RDH13), the gene for a novel protein similar to vertebrate pogo transposable element with ZNF domain (POGZ), the anp32e gene for acidic (l…	--	--	--	--	--	--	--	--	--	--	--	--	--	--	--	--	--	--	--	--
comp1028025_c0	214	--	--	--	--	--	--	--	--	--	--	--	--	--	--	--	--	--	--	--	--	--	--	--	--	--	--	--	--	--	--
comp1028028_c0	744	--	--	--	--	--	--	--	--	--	--	--	--	--	--	--	--	--	--	--	--	--	--	--	--	--	--	--	--	--	--
comp1028032_c0	230	--	--	--	--	--	121308268	CR759846.12	112	2.06126e-50	Zebrafish DNA sequence from clone DKEYP-79C2 in linkage group 21, complete sequence	--	--	--	--	--	--	--	--	--	--	--	--	--	--	--	--	--	--	--	--
comp1028034_c0	534	--	--	--	--	--	61966677	BX908726.21	166	4.96982e-80	Zebrafish DNA sequence from clone DKEY-74I2 in linkage group 22 Contains the 5&apos; end of the gene for a novel protein similar to vertebrate aryl hydrocarbon receptor family, a novel gene, the ahr2 gene for aryl hydrocarbon receptor 2 and a CpG island, complete sequence	--	--	--	--	--	--	--	--	--	--	--	--	--	--	--	--	--	--	--	--
comp1028036_c0	579	--	--	--	--	--	--	--	--	--	--	--	--	--	--	--	--	--	--	--	--	--	--	--	--	--	--	--	--	--	--
comp1028058_c0	327	--	--	--	--	--	--	--	--	--	--	--	--	--	--	--	--	--	--	--	--	--	--	--	--	--	--	--	--	--	--
comp1028061_c0	437	--	--	--	--	--	--	--	--	--	--	--	--	--	--	--	--	--	--	--	--	--	--	--	--	--	--	--	--	--	--
comp1028065_c0	216	--	--	--	--	--	--	--	--	--	--	--	--	--	--	--	--	--	--	--	--	--	--	--	--	--	--	--	--	--	--
comp1028068_c0	410	--	--	--	--	--	--	--	--	--	--	--	--	--	--	--	--	--	--	--	--	--	--	--	--	--	--	--	--	--	--
comp1028076_c0	209	--	--	--	--	--	--	--	--	--	--	--	--	--	--	--	--	--	--	--	--	--	--	--	--	--	--	--	--	--	--
comp1028087_c0	473	326668004	XP_002662132.2	174	3.44217e-12	PREDICTED: hypothetical protein LOC116993 [Danio rerio]	--	--	--	--	--	dre:116993	174	3.68186e-12	--	--	--	--	--	--	--	--	--	--	--	--	--	--	--	--	--
comp1028088_c0	410	--	--	--	--	--	209570813	CU861666.8	155	4.88689e-74	Zebrafish DNA sequence from clone CH73-196C24 in linkage group 19, complete sequence	--	--	--	--	--	--	--	--	--	--	--	--	--	--	--	--	--	--	--	--
comp1028090_c0	206	--	--	--	--	--	--	--	--	--	--	--	--	--	--	--	--	--	--	--	--	--	--	--	--	--	--	--	--	--	--
comp1028097_c0	427	--	--	--	--	--	--	--	--	--	--	--	--	--	--	--	--	--	--	--	--	--	--	--	--	--	--	--	--	--	--
comp1028105_c0	339	--	--	--	--	--	--	--	--	--	--	--	--	--	--	--	--	--	--	--	--	PF04888//PF12920//PF05461	Secretion system effector C (SseC) like family//TcdA/TcdB pore forming domain//Apolipoprotein L	GO:0006869//GO:0042157//GO:0009405	lipid transport//lipoprotein metabolic process//pathogenesis	GO:0008289	lipid binding	GO:0005576	extracellular region	--	--
comp1028107_c0	236	--	--	--	--	--	--	--	--	--	--	--	--	--	--	--	--	--	--	--	--	--	--	--	--	--	--	--	--	--	--
comp1028137_c0	299	301624492	XP_002941537.1	299	1.12689e-29	PREDICTED: hypothetical protein LOC100495606 [Xenopus (Silurana) tropicalis]	--	--	--	--	--	xtr:100495606	299	1.20536e-29	--	--	--	--	--	--	--	--	--	--	--	--	--	--	--	--	--
comp1028141_c0	430	--	--	--	--	--	38567823	BX649425.3	113	1.14576e-50	Zebrafish DNA sequence from clone CH211-239E6 in linkage group 4 Contains the gene for a novel protein similar to vertebrate peroxisome proliferative activated receptor, alpha (PPARA), the cdkn1bl gene for cyclin-dependent kinase inhibitor 1b like protein, the gene for a novel protein similar to vertebrate wingless-type MMTV integration site family (WNT4), the gene for a novel protein (zgc:136265…	--	--	--	--	--	--	--	--	--	--	PF02148//PF06221//PF01428//PF02892	Zn-finger in ubiquitin-hydrolases and other protein//Putative zinc finger motif, C2HC5-type//AN1-like Zinc finger//BED zinc finger	GO:0006355	regulation of transcription, DNA-dependent	GO:0003677//GO:0008270	DNA binding//zinc ion binding	GO:0005634	nucleus	--	--
comp1028155_c0	391	--	--	--	--	--	--	--	--	--	--	--	--	--	--	--	--	--	--	--	--	--	--	--	--	--	--	--	--	--	--
comp1028157_c0	253	--	--	--	--	--	--	--	--	--	--	--	--	--	--	--	--	--	--	--	--	--	--	--	--	--	--	--	--	--	--
comp1028171_c0	324	--	--	--	--	--	220938606	CU928067.8	139	2.95988e-65	Zebrafish DNA sequence from clone CH73-14H1 in linkage group 2, complete sequence	--	--	--	--	--	--	--	--	--	--	--	--	--	--	--	--	--	--	--	--
comp1028184_c0	220	--	--	--	--	--	375186125	JN728415.1	45	3.44221e-13	Cyprinus carpio clone 265253 microsatellite sequence	--	--	--	--	--	--	--	--	--	--	--	--	--	--	--	--	--	--	--	--
comp1028187_c0	220	--	--	--	--	--	28196035	AL954857.10	153	3.16204e-73	Zebrafish DNA sequence from clone DKEY-216D12 in linkage group 23, complete sequence	--	--	--	--	--	--	--	--	--	--	--	--	--	--	--	--	--	--	--	--
comp1028196_c0	287	--	--	--	--	--	--	--	--	--	--	--	--	--	--	--	--	--	--	--	--	--	--	--	--	--	--	--	--	--	--
comp10282_c0	284	--	--	--	--	--	--	--	--	--	--	--	--	--	--	--	--	--	--	--	--	--	--	--	--	--	--	--	--	--	--
comp1028200_c0	210	--	--	--	--	--	--	--	--	--	--	--	--	--	--	--	--	--	--	--	--	PF08437	Glycosyl transferase family 8 C-terminal	GO:0009103	lipopolysaccharide biosynthetic process	GO:0008918	lipopolysaccharide 3-alpha-galactosyltransferase activity	--	--	--	--
comp1028204_c0	309	--	--	--	--	--	--	--	--	--	--	--	--	--	--	--	--	--	--	--	--	--	--	--	--	--	--	--	--	--	--
comp1028214_c0	271	--	--	--	--	--	--	--	--	--	--	--	--	--	--	--	--	--	--	--	--	--	--	--	--	--	--	--	--	--	--
comp1028226_c0	596	--	--	--	--	--	--	--	--	--	--	--	--	--	--	--	--	--	--	--	--	--	--	--	--	--	--	--	--	--	--
comp1028227_c0	239	--	--	--	--	--	--	--	--	--	--	--	--	--	--	--	--	--	--	--	--	PF03579	Small hydrophobic protein	--	--	--	--	GO:0016020//GO:0016021//GO:0048222	membrane//integral to membrane//glycoprotein network	--	--
comp1028230_c0	338	--	--	--	--	--	--	--	--	--	--	--	--	--	--	--	--	--	--	--	--	--	--	--	--	--	--	--	--	--	--
comp1028239_c0	288	--	--	--	--	--	--	--	--	--	--	--	--	--	--	--	--	--	--	--	--	--	--	--	--	--	--	--	--	--	--
comp1028242_c0	729	292626367	XP_685414.2	1174	2.01175e-152	PREDICTED: potassium/sodium hyperpolarization-activated cyclic nucleotide-gated channel 2 [Danio rerio]	326678538	XM_680322.4	545	0	PREDICTED: Danio rerio hyperpolarization activated cyclic nucleotide-gated potassium channel 2 (hcn2), mRNA	dre:557285	1174	2.15183e-152	K04955	hyperpolarization activated cyclic nucleotide-gated potassium	http://www.genome.jp/dbget-bin/www_bget?ko:K04955	O88703	958	8.4172e-122	Potassium/sodium hyperpolarization-activated cyclic nucleotide-gated channel 2	--	--	--	--	--	--	--	--	KOG0498	K+-channel ERG and related proteins, contain PAS/PAC sensor domain
comp1028244_c0	325	--	--	--	--	--	302317853	FP929006.15	125	1.80018e-57	Zebrafish DNA sequence from clone CH73-112P19 in linkage group 16, complete sequence	--	--	--	--	--	--	--	--	--	--	--	--	--	--	--	--	--	--	--	--
comp1028246_c0	375	--	--	--	--	--	--	--	--	--	--	--	--	--	--	--	--	--	--	--	--	--	--	--	--	--	--	--	--	--	--
comp1028262_c0	679	--	--	--	--	--	375189379	JN731669.1	131	1.83286e-60	Cyprinus carpio clone 307844 microsatellite sequence	--	--	--	--	--	--	--	--	--	--	PF12924	Copper-binding of amyloid precursor, CuBD	--	--	GO:0046914	transition metal ion binding	--	--	--	--
comp1028273_c0	272	--	--	--	--	--	--	--	--	--	--	--	--	--	--	--	--	--	--	--	--	--	--	--	--	--	--	--	--	--	--
comp1028278_c0	293	--	--	--	--	--	--	--	--	--	--	--	--	--	--	--	--	--	--	--	--	--	--	--	--	--	--	--	--	--	--
comp1028287_c0	281	--	--	--	--	--	--	--	--	--	--	--	--	--	--	--	--	--	--	--	--	--	--	--	--	--	--	--	--	--	--
comp1028293_c0	285	--	--	--	--	--	--	--	--	--	--	--	--	--	--	--	--	--	--	--	--	--	--	--	--	--	--	--	--	--	--
comp1028302_c0	217	--	--	--	--	--	--	--	--	--	--	--	--	--	--	--	--	--	--	--	--	--	--	--	--	--	--	--	--	--	--
comp1028306_c0	581	--	--	--	--	--	--	--	--	--	--	--	--	--	--	--	--	--	--	--	--	--	--	--	--	--	--	--	--	--	--
comp1028338_c0	210	--	--	--	--	--	--	--	--	--	--	--	--	--	--	--	--	--	--	--	--	PF08825	E2 binding domain	GO:0045116	protein neddylation	GO:0005524//GO:0016881	ATP binding//acid-amino acid ligase activity	--	--	--	--
comp1028340_c0	538	348542882	XP_003458913.1	303	4.48171e-29	PREDICTED: hypothetical protein LOC100699620 [Oreochromis niloticus]	--	--	--	--	--	--	--	--	--	--	--	--	--	--	--	PF00607	gag gene protein p24 (core nucleocapsid protein)	GO:0016032	viral reproduction	--	--	--	--	--	--
comp1028351_c0	639	--	--	--	--	--	270381536	FP236801.7	107	3.77481e-47	Zebrafish DNA sequence from clone CH73-383B21, complete sequence	--	--	--	--	--	--	--	--	--	--	PF01424	R3H domain	--	--	GO:0003676	nucleic acid binding	--	--	--	--
comp1028358_c0	273	--	--	--	--	--	--	--	--	--	--	--	--	--	--	--	--	--	--	--	--	--	--	--	--	--	--	--	--	--	--
comp1028360_c0	231	--	--	--	--	--	--	--	--	--	--	--	--	--	--	--	--	--	--	--	--	--	--	--	--	--	--	--	--	--	--
comp1028369_c0	457	--	--	--	--	--	48596607	BX957305.5	143	2.5745e-67	Zebrafish DNA sequence from clone DKEYP-11G8 in linkage group 20 Contains the 5&apos; end of the gene for a novel hemicentin protein, ivns1abpa gene for influenza virus NS1A binding protein a, three novel genes, the gene for a novel protein similar to zinc finger-like gene 1 (znfl1) and the 5&apos; end of the gene for a novel protein similar to vertebrate niban protein, complete sequence	--	--	--	--	--	--	--	--	--	--	--	--	--	--	--	--	--	--	--	--
comp1028370_c0	551	--	--	--	--	--	375213715	JN756007.1	113	1.49063e-50	Cyprinus carpio clone 634416 microsatellite sequence	--	--	--	--	--	--	--	--	--	--	--	--	--	--	--	--	--	--	--	--
comp1028380_c0	950	164698521	CAJ44287.1	205	2.30628e-15	TPA: interleukin 23 receptor [Danio rerio]	--	--	--	--	--	dre:100134972	205	2.46688e-15	--	--	--	--	--	--	--	--	--	--	--	--	--	--	--	--	--
comp1028388_c0	309	--	--	--	--	--	--	--	--	--	--	--	--	--	--	--	--	--	--	--	--	--	--	--	--	--	--	--	--	--	--
comp1028389_c0	579	--	--	--	--	--	--	--	--	--	--	--	--	--	--	--	--	--	--	--	--	--	--	--	--	--	--	--	--	--	--
comp1028394_c0	363	113678389	CAK11312.1	328	2.78609e-34	novel protein similar to vertebrate chondroitin sulfate proteoglycan 5 (neuroglycan C) (CSPG5) [Danio rerio]	113678388	NM_001044892.1	135	5.61445e-63	Danio rerio chondroitin sulfate proteoglycan 5b (cspg5b), mRNA	dre:559358	328	2.98009e-34	--	--	--	--	--	--	--	--	--	--	--	--	--	--	--	--	--
comp1028395_c0	204	326671087	XP_002660956.2	275	3.44011e-27	PREDICTED: enzymatic polyprotein-like [Danio rerio]	--	--	--	--	--	dre:100329396	275	3.67965e-27	--	--	--	--	--	--	--	PF00078	Reverse transcriptase (RNA-dependent DNA polymerase)	GO:0006278	RNA-dependent DNA replication	GO:0003964//GO:0003723	RNA-directed DNA polymerase activity//RNA binding	--	--	--	--
comp1028401_c0	328	--	--	--	--	--	--	--	--	--	--	--	--	--	--	--	--	--	--	--	--	--	--	--	--	--	--	--	--	--	--
comp1028409_c0	401	--	--	--	--	--	--	--	--	--	--	--	--	--	--	--	--	--	--	--	--	--	--	--	--	--	--	--	--	--	--
comp1028437_c0	446	--	--	--	--	--	--	--	--	--	--	--	--	--	--	--	--	--	--	--	--	--	--	--	--	--	--	--	--	--	--
comp1028438_c0	355	--	--	--	--	--	--	--	--	--	--	--	--	--	--	--	--	--	--	--	--	--	--	--	--	--	--	--	--	--	--
comp1028440_c0	244	--	--	--	--	--	--	--	--	--	--	--	--	--	--	--	--	--	--	--	--	--	--	--	--	--	--	--	--	--	--
comp1028445_c0	507	--	--	--	--	--	--	--	--	--	--	--	--	--	--	--	--	--	--	--	--	PF06056	Putative ATPase subunit of terminase (gpP-like)	GO:0019069	viral capsid assembly	GO:0005524	ATP binding	--	--	--	--
comp1028446_c0	380	--	--	--	--	--	--	--	--	--	--	--	--	--	--	--	--	--	--	--	--	--	--	--	--	--	--	--	--	--	--
comp1028456_c0	387	326665024	XP_003197942.1	244	3.90875e-24	PREDICTED: immunoglobulin iota chain-like [Danio rerio]	--	--	--	--	--	dre:100535245	244	4.18093e-24	--	--	--	--	--	--	--	--	--	--	--	--	--	--	--	--	--
comp1028474_c0	258	--	--	--	--	--	--	--	--	--	--	--	--	--	--	--	--	--	--	--	--	--	--	--	--	--	--	--	--	--	--
comp1028475_c0	248	--	--	--	--	--	--	--	--	--	--	--	--	--	--	--	--	--	--	--	--	--	--	--	--	--	--	--	--	--	--
comp1028480_c0	322	119358	AAA49280.1	506	3.08248e-61	electromotor neuron-associated protein, partial [Torpedo californica]	326680243	XM_001337978.4	259	5.76312e-132	PREDICTED: Danio rerio hypothetical protein LOC797545 (LOC797545), mRNA	dre:797545	514	5.03751e-58	K10429	microtubule-associated protein 1	http://www.genome.jp/dbget-bin/www_bget?ko:K10429	P14401	506	2.6277e-62	Electromotor neuron-associated protein 2 (Fragment)	PF00753	Metallo-beta-lactamase superfamily	--	--	GO:0016787	hydrolase activity	--	--	--	--
comp1028485_c0	273	--	--	--	--	--	--	--	--	--	--	--	--	--	--	--	--	--	--	--	--	--	--	--	--	--	--	--	--	--	--
comp1028499_c0	238	--	--	--	--	--	--	--	--	--	--	--	--	--	--	--	--	--	--	--	--	--	--	--	--	--	--	--	--	--	--
comp10285_c0	512	--	--	--	--	--	--	--	--	--	--	--	--	--	--	--	--	--	--	--	--	--	--	--	--	--	--	--	--	--	--
comp1028504_c0	729	326674345	XP_003200117.1	192	5.07532e-14	PREDICTED: collagen alpha-1(IV) chain-like [Danio rerio]	326674344	XM_003200069.1	281	8.14638e-144	PREDICTED: Danio rerio collagen alpha-1(IV) chain-like (LOC100535594), mRNA	dre:100535594	192	5.42874e-14	--	--	--	P02463	235	2.18761e-20	Collagen alpha-1(IV) chain	--	--	--	--	--	--	--	--	KOG3544	Collagens (type IV and type XIII), and related proteins
comp1028508_c0	791	--	--	--	--	--	--	--	--	--	--	--	--	--	--	--	--	--	--	--	--	--	--	--	--	--	--	--	--	--	--
comp1028525_c0	233	--	--	--	--	--	--	--	--	--	--	--	--	--	--	--	--	--	--	--	--	--	--	--	--	--	--	--	--	--	--
comp1028545_c0	254	--	--	--	--	--	--	--	--	--	--	--	--	--	--	--	--	--	--	--	--	--	--	--	--	--	--	--	--	--	--
comp1028546_c0	225	--	--	--	--	--	--	--	--	--	--	--	--	--	--	--	--	--	--	--	--	--	--	--	--	--	--	--	--	--	--
comp1028547_c0	277	--	--	--	--	--	--	--	--	--	--	--	--	--	--	--	--	--	--	--	--	--	--	--	--	--	--	--	--	--	--
comp1028562_c0	215	--	--	--	--	--	--	--	--	--	--	--	--	--	--	--	--	--	--	--	--	--	--	--	--	--	--	--	--	--	--
comp1028563_c0	282	--	--	--	--	--	--	--	--	--	--	--	--	--	--	--	--	--	--	--	--	--	--	--	--	--	--	--	--	--	--
comp1028565_c0	406	--	--	--	--	--	--	--	--	--	--	--	--	--	--	--	--	--	--	--	--	--	--	--	--	--	--	--	--	--	--
comp1028573_c0	328	--	--	--	--	--	--	--	--	--	--	--	--	--	--	--	--	--	--	--	--	--	--	--	--	--	--	--	--	--	--
comp1028578_c0	237	--	--	--	--	--	--	--	--	--	--	--	--	--	--	--	--	--	--	--	--	--	--	--	--	--	--	--	--	--	--
comp1028580_c0	413	--	--	--	--	--	--	--	--	--	--	--	--	--	--	--	--	--	--	--	--	--	--	--	--	--	--	--	--	--	--
comp1028594_c0	443	--	--	--	--	--	114213636	CR848029.6	198	6.63459e-98	Zebrafish DNA sequence from clone DKEY-46I24 in linkage group 6, complete sequence	--	--	--	--	--	--	--	--	--	--	PF04593//PF05669	Selenoprotein P, C terminal region//SOH1	GO:0006355	regulation of transcription, DNA-dependent	GO:0001104//GO:0008430	RNA polymerase II transcription cofactor activity//selenium binding	GO:0016592	mediator complex	--	--
comp1028599_c0	308	--	--	--	--	--	--	--	--	--	--	--	--	--	--	--	--	--	--	--	--	--	--	--	--	--	--	--	--	--	--
comp10286_c0	288	--	--	--	--	--	--	--	--	--	--	--	--	--	--	--	--	--	--	--	--	--	--	--	--	--	--	--	--	--	--
comp1028602_c0	227	--	--	--	--	--	--	--	--	--	--	--	--	--	--	--	--	--	--	--	--	--	--	--	--	--	--	--	--	--	--
comp1028604_c0	260	--	--	--	--	--	--	--	--	--	--	--	--	--	--	--	--	--	--	--	--	--	--	--	--	--	--	--	--	--	--
comp1028606_c0	552	--	--	--	--	--	82524177	CR855314.5	274	4.72935e-140	Zebrafish DNA sequence from clone CH211-262O5 in linkage group 15, complete sequence	--	--	--	--	--	--	--	--	--	--	--	--	--	--	--	--	--	--	--	--
comp1028617_c0	822	--	--	--	--	--	25955873	AL929271.4	313	1.50221e-161	Zebrafish DNA sequence from clone CH211-278C13 in linkage group 2 Contains the 3&apos; end of the tcea1 gene for transcription elongation factor A (SII) 1, the gene for a novel protein similar to vertebrate regulator of G-protein signalling 20 (RGS20, zgc:92650) and the 5&apos; end of the atp6v1h gene for ATPase H+ transporting lysosomal V1 subunit H, complete sequence	--	--	--	--	--	--	--	--	--	--	--	--	--	--	--	--	--	--	--	--
comp1028618_c0	370	--	--	--	--	--	--	--	--	--	--	--	--	--	--	--	--	--	--	--	--	--	--	--	--	--	--	--	--	--	--
comp1028625_c0	555	--	--	--	--	--	33235530	AL929115.9	198	8.4231e-98	Zebrafish DNA sequence from clone CH211-146M13 in linkage group 7, complete sequence	--	--	--	--	--	--	--	--	--	--	--	--	--	--	--	--	--	--	--	--
comp1028629_c0	324	--	--	--	--	--	--	--	--	--	--	--	--	--	--	--	--	--	--	--	--	--	--	--	--	--	--	--	--	--	--
comp1028633_c0	231	--	--	--	--	--	--	--	--	--	--	--	--	--	--	--	--	--	--	--	--	--	--	--	--	--	--	--	--	--	--
comp1028635_c0	397	--	--	--	--	--	--	--	--	--	--	--	--	--	--	--	--	--	--	--	--	--	--	--	--	--	--	--	--	--	--
comp1028638_c0	277	--	--	--	--	--	--	--	--	--	--	--	--	--	--	--	--	--	--	--	--	--	--	--	--	--	--	--	--	--	--
comp1028640_c0	327	62955571	AAI64249.1	392	9.1749e-45	Zgc:110333 protein [Danio rerio]	315201246	HQ656014.1	118	1.41107e-53	Carassius auratus claudin 8d mRNA, partial cds	dre:550497	392	9.81378e-45	--	--	--	--	--	--	--	PF06072//PF01209	Alphaherpesvirus tegument protein US9//ubiE/COQ5 methyltransferase family	--	--	GO:0008168//GO:0005198	methyltransferase activity//structural molecule activity	GO:0019033//GO:0016021//GO:0005923	viral tegument//integral to membrane//tight junction	--	--
comp1028641_c0	297	--	--	--	--	--	--	--	--	--	--	--	--	--	--	--	--	--	--	--	--	--	--	--	--	--	--	--	--	--	--
comp1028643_c0	273	--	--	--	--	--	--	--	--	--	--	--	--	--	--	--	--	--	--	--	--	--	--	--	--	--	--	--	--	--	--
comp1028666_c0	287	--	--	--	--	--	152956225	CR356240.19	148	2.56661e-70	Zebrafish DNA sequence from clone CH211-226E7 in linkage group 21, complete sequence	--	--	--	--	--	--	--	--	--	--	--	--	--	--	--	--	--	--	--	--
comp1028677_c0	587	--	--	--	--	--	--	--	--	--	--	--	--	--	--	--	--	--	--	--	--	--	--	--	--	--	--	--	--	--	--
comp1028684_c0	300	--	--	--	--	--	--	--	--	--	--	--	--	--	--	--	--	--	--	--	--	--	--	--	--	--	--	--	--	--	--
comp1028686_c0	275	--	--	--	--	--	45598091	BX255919.15	171	4.00679e-83	Zebrafish DNA sequence from clone DKEY-259P11 in linkage group 8, complete sequence	--	--	--	--	--	--	--	--	--	--	--	--	--	--	--	--	--	--	--	--
comp1028689_c0	230	--	--	--	--	--	--	--	--	--	--	--	--	--	--	--	--	--	--	--	--	--	--	--	--	--	--	--	--	--	--
comp1028690_c0	347	57768867	AAH78322.1	162	2.86965e-11	Zgc:100997 [Danio rerio]	--	--	--	--	--	dre:445211	162	3.06947e-11	--	--	--	--	--	--	--	--	--	--	--	--	--	--	--	--	--
comp102870_c0	376	--	--	--	--	--	--	--	--	--	--	--	--	--	--	--	--	--	--	--	--	--	--	--	--	--	--	--	--	--	--
comp1028715_c0	387	--	--	--	--	--	--	--	--	--	--	--	--	--	--	--	--	--	--	--	--	--	--	--	--	--	--	--	--	--	--
comp1028720_c0	353	--	--	--	--	--	--	--	--	--	--	--	--	--	--	--	--	--	--	--	--	--	--	--	--	--	--	--	--	--	--
comp1028734_c0	220	--	--	--	--	--	--	--	--	--	--	--	--	--	--	--	--	--	--	--	--	--	--	--	--	--	--	--	--	--	--
comp1028747_c0	459	--	--	--	--	--	--	--	--	--	--	--	--	--	--	--	--	--	--	--	--	--	--	--	--	--	--	--	--	--	--
comp1028751_c0	214	--	--	--	--	--	--	--	--	--	--	--	--	--	--	--	--	--	--	--	--	--	--	--	--	--	--	--	--	--	--
comp1028763_c0	290	--	--	--	--	--	--	--	--	--	--	--	--	--	--	--	--	--	--	--	--	--	--	--	--	--	--	--	--	--	--
comp1028769_c0	429	--	--	--	--	--	--	--	--	--	--	--	--	--	--	--	--	--	--	--	--	--	--	--	--	--	--	--	--	--	--
comp1028771_c0	209	--	--	--	--	--	--	--	--	--	--	--	--	--	--	--	--	--	--	--	--	--	--	--	--	--	--	--	--	--	--
comp1028775_c0	297	--	--	--	--	--	--	--	--	--	--	--	--	--	--	--	--	--	--	--	--	--	--	--	--	--	--	--	--	--	--
comp1028776_c0	455	--	--	--	--	--	--	--	--	--	--	--	--	--	--	--	--	--	--	--	--	--	--	--	--	--	--	--	--	--	--
comp1028788_c0	228	--	--	--	--	--	--	--	--	--	--	--	--	--	--	--	--	--	--	--	--	--	--	--	--	--	--	--	--	--	--
comp1028799_c0	223	--	--	--	--	--	--	--	--	--	--	--	--	--	--	--	--	--	--	--	--	--	--	--	--	--	--	--	--	--	--
comp1028809_c0	217	--	--	--	--	--	42111504	AL935049.19	122	5.31892e-56	Zebrafish DNA sequence from clone CH211-185K2 in linkage group 20 Contains the 3&apos; end of the gene for a novel protein similar to vertebrate Eph receptor A7 (EPHA7) and two CpG islands, complete sequence	--	--	--	--	--	--	--	--	--	--	--	--	--	--	--	--	--	--	--	--
comp1028812_c0	357	--	--	--	--	--	--	--	--	--	--	--	--	--	--	--	--	--	--	--	--	--	--	--	--	--	--	--	--	--	--
comp1028858_c0	336	--	--	--	--	--	82617460	BX897740.7	92	4.12973e-39	Zebrafish DNA sequence from clone CH211-257M21 in linkage group 5 Contains the gene for a novel protein (zgc:111974), the 5&apos; end of the gene for a novel ubiquitin specific protease, the 3&apos; end of a novel gene and three CpG islands, complete sequence	--	--	--	--	--	--	--	--	--	--	--	--	--	--	--	--	--	--	--	--
comp1028860_c0	368	--	--	--	--	--	32407520	BX470214.6	137	4.4058e-64	Zebrafish DNA sequence from clone DKEY-27M7 in linkage group 13 Contains the 3&apos; end of the gene for a novel protein similar to vertebrate membrane-associated ring finger (C3HC4) 8 (MARCH8, zgc:171495), the vdac2 gene for voltage-dependent anion channel 2, the gene for a novel protein similar to vertebrate neurofilament medium polypeptide (NEFM), the gene for a novel protein (zgc:123282), the…	--	--	--	--	--	--	--	--	--	--	--	--	--	--	--	--	--	--	--	--
comp1028865_c0	240	--	--	--	--	--	--	--	--	--	--	--	--	--	--	--	--	--	--	--	--	--	--	--	--	--	--	--	--	--	--
comp1028868_c0	313	--	--	--	--	--	--	--	--	--	--	--	--	--	--	--	--	--	--	--	--	--	--	--	--	--	--	--	--	--	--
comp1028870_c0	320	--	--	--	--	--	--	--	--	--	--	--	--	--	--	--	--	--	--	--	--	--	--	--	--	--	--	--	--	--	--
comp1028872_c0	656	--	--	--	--	--	34850312	AL953864.6	215	3.56485e-107	Zebrafish DNA sequence from clone DKEY-32E6 in linkage group 23 Contains the gene for a novel protein similar to vertebrate ubiquitin specific peptidase 19 (USP19), the gene for a novel protein similar to vertebrate extracellular matrix protein 2, female organ and adipocyte specific (ECM2), the 5&apos; end of the gene for a novel protein similar to biglycan-like protein 3 (bgl3, zgc:77123), the t…	--	--	--	--	--	--	--	--	--	--	--	--	--	--	--	--	--	--	--	--
comp1028877_c0	534	--	--	--	--	--	290965070	CU571260.11	55	2.5171e-18	Zebrafish DNA sequence from clone DKEY-249P23 in linkage group 3, complete sequence	--	--	--	--	--	--	--	--	--	--	--	--	--	--	--	--	--	--	--	--
comp1028879_c0	290	--	--	--	--	--	--	--	--	--	--	--	--	--	--	--	--	--	--	--	--	--	--	--	--	--	--	--	--	--	--
comp1028880_c0	218	--	--	--	--	--	--	--	--	--	--	--	--	--	--	--	--	--	--	--	--	--	--	--	--	--	--	--	--	--	--
comp1028891_c0	333	--	--	--	--	--	--	--	--	--	--	--	--	--	--	--	--	--	--	--	--	--	--	--	--	--	--	--	--	--	--
comp1028893_c0	580	--	--	--	--	--	--	--	--	--	--	--	--	--	--	--	--	--	--	--	--	--	--	--	--	--	--	--	--	--	--
comp1028895_c0	740	292628230	XP_001338211.3	1121	7.92497e-150	PREDICTED: glutaminase liver isoform, mitochondrial-like [Danio rerio]	292628229	XM_001338175.3	452	0	PREDICTED: Danio rerio glutaminase liver isoform, mitochondrial-like (LOC797748), mRNA	dre:797748	1121	8.47682e-150	--	--	--	P28492	174	5.53739e-13	Glutaminase liver isoform, mitochondrial	--	--	--	--	--	--	--	--	KOG0506	Glutaminase (contains ankyrin repeat)
comp1028918_c0	226	--	--	--	--	--	--	--	--	--	--	--	--	--	--	--	--	--	--	--	--	--	--	--	--	--	--	--	--	--	--
comp1028947_c0	217	--	--	--	--	--	--	--	--	--	--	--	--	--	--	--	--	--	--	--	--	--	--	--	--	--	--	--	--	--	--
comp1028957_c0	260	--	--	--	--	--	--	--	--	--	--	--	--	--	--	--	--	--	--	--	--	--	--	--	--	--	--	--	--	--	--
comp1028965_c0	440	--	--	--	--	--	145370742	CR450843.24	88	9.27461e-37	Zebrafish DNA sequence from clone CH211-246B11 in linkage group 12, complete sequence	--	--	--	--	--	--	--	--	--	--	--	--	--	--	--	--	--	--	--	--
comp1028973_c0	436	--	--	--	--	--	--	--	--	--	--	--	--	--	--	--	--	--	--	--	--	PF01667	Ribosomal protein S27	GO:0006412	translation	GO:0003735	structural constituent of ribosome	GO:0005840//GO:0005622	ribosome//intracellular	--	--
comp1028982_c0	347	--	--	--	--	--	--	--	--	--	--	--	--	--	--	--	--	--	--	--	--	--	--	--	--	--	--	--	--	--	--
comp1028989_c0	290	--	--	--	--	--	--	--	--	--	--	--	--	--	--	--	--	--	--	--	--	--	--	--	--	--	--	--	--	--	--
comp1028996_c0	215	--	--	--	--	--	--	--	--	--	--	--	--	--	--	--	--	--	--	--	--	--	--	--	--	--	--	--	--	--	--
comp1029_c0	206	--	--	--	--	--	37652292	BX511214.8	41	5.33336e-11	Zebrafish DNA sequence from clone DKEY-191C11, complete sequence	--	--	--	--	--	--	--	--	--	--	--	--	--	--	--	--	--	--	--	--
comp1029004_c0	772	326674275	XP_690922.4	206	6.13881e-16	PREDICTED: CAP-Gly domain-containing linker protein 3 [Danio rerio]	326674274	XM_685830.5	563	0	PREDICTED: Danio rerio similar to LOC495693 protein (LOC562450), mRNA	dre:562450	206	6.56627e-16	K10423	CAP-Gly domain-containing linker protein 3/4	http://www.genome.jp/dbget-bin/www_bget?ko:K10423	Q5U243	211	1.19262e-17	CAP-Gly domain-containing linker protein 3	PF00023	Ankyrin repeat	--	--	GO:0005515	protein binding	--	--	KOG4568	Cytoskeleton-associated protein and related proteins
comp1029005_c0	267	--	--	--	--	--	--	--	--	--	--	--	--	--	--	--	--	--	--	--	--	--	--	--	--	--	--	--	--	--	--
comp1029006_c0	1025	94957744	CAI21161.2	1376	0	novel protein similar to vertebrate ankyrin repeat and SOCS box-containing 15 (ASB15) [Danio rerio]	94957743	NM_001039890.1	492	0	Danio rerio ankyrin repeat and SOCS box containing 15b (asb15b), mRNA	dre:568579	1376	0	K10337	ankyrin repeat and SOCS box protein 15	http://www.genome.jp/dbget-bin/www_bget?ko:K10337	Q8HXA6	873	1.59459e-110	Ankyrin repeat and SOCS box protein 15	PF07525//PF00023	SOCS box//Ankyrin repeat	GO:0035556	intracellular signal transduction	GO:0005515	protein binding	--	--	KOG0504	FOG: Ankyrin repeat
comp1029025_c0	437	--	--	--	--	--	--	--	--	--	--	--	--	--	--	--	--	--	--	--	--	PF00631	GGL domain	GO:0007186	G-protein coupled receptor signaling pathway	GO:0004871	signal transducer activity	GO:0005834	heterotrimeric G-protein complex	--	--
comp1029048_c0	346	--	--	--	--	--	--	--	--	--	--	--	--	--	--	--	--	--	--	--	--	--	--	--	--	--	--	--	--	--	--
comp1029065_c0	254	--	--	--	--	--	--	--	--	--	--	--	--	--	--	--	--	--	--	--	--	--	--	--	--	--	--	--	--	--	--
comp1029091_c0	260	--	--	--	--	--	--	--	--	--	--	--	--	--	--	--	--	--	--	--	--	--	--	--	--	--	--	--	--	--	--
comp10291_c0	341	--	--	--	--	--	--	--	--	--	--	--	--	--	--	--	--	--	--	--	--	--	--	--	--	--	--	--	--	--	--
comp1029105_c0	202	--	--	--	--	--	--	--	--	--	--	--	--	--	--	--	--	--	--	--	--	--	--	--	--	--	--	--	--	--	--
comp1029108_c0	312	--	--	--	--	--	--	--	--	--	--	--	--	--	--	--	--	--	--	--	--	PF04664	Opioid growth factor receptor (OGFr) conserved region	--	--	GO:0004872	receptor activity	GO:0016020	membrane	--	--
comp1029109_c0	229	--	--	--	--	--	--	--	--	--	--	--	--	--	--	--	--	--	--	--	--	--	--	--	--	--	--	--	--	--	--
comp1029118_c0	225	--	--	--	--	--	--	--	--	--	--	--	--	--	--	--	--	--	--	--	--	--	--	--	--	--	--	--	--	--	--
comp1029125_c0	431	--	--	--	--	--	168742774	CU571330.9	209	4.94401e-104	Zebrafish DNA sequence from clone CH73-38P6 in linkage group 2 Contains the 3&apos; end of the gene for a novel protein similar to vertebrate zinc finger SWIM-type containing 5 (ZSWIM5), the urod gene for uroporphyrinogen decarboxylase, the gene for a novel protein (zgc:92124), the 3&apos; end of the gene for a novel protein similar to vertebrate trimethylguanosine synthase homolog (S. cerevisiae…	--	--	--	--	--	--	--	--	--	--	--	--	--	--	--	--	--	--	--	--
comp1029142_c0	221	--	--	--	--	--	--	--	--	--	--	--	--	--	--	--	--	--	--	--	--	--	--	--	--	--	--	--	--	--	--
comp1029149_c0	250	--	--	--	--	--	--	--	--	--	--	--	--	--	--	--	--	--	--	--	--	--	--	--	--	--	--	--	--	--	--
comp1029156_c0	224	--	--	--	--	--	--	--	--	--	--	--	--	--	--	--	--	--	--	--	--	--	--	--	--	--	--	--	--	--	--
comp1029172_c0	227	--	--	--	--	--	--	--	--	--	--	--	--	--	--	--	--	--	--	--	--	PF02765//PF02453	Telomeric single stranded DNA binding POT1/CDC13//Reticulon	GO:0000723	telomere maintenance	GO:0003677	DNA binding	GO:0005783//GO:0000784	endoplasmic reticulum//nuclear chromosome, telomeric region	--	--
comp1029174_c0	430	--	--	--	--	--	51469402	BX294188.11	198	6.42474e-98	Zebrafish DNA sequence from clone DKEY-255G14, complete sequence	--	--	--	--	--	--	--	--	--	--	--	--	--	--	--	--	--	--	--	--
comp1029188_c0	525	--	--	--	--	--	--	--	--	--	--	--	--	--	--	--	--	--	--	--	--	--	--	--	--	--	--	--	--	--	--
comp1029203_c0	302	326667855	XP_698107.3	401	1.38358e-43	PREDICTED: A disintegrin and metalloproteinase with thrombospondin motifs 8 [Danio rerio]	326667854	XM_693015.3	198	4.35849e-98	PREDICTED: Danio rerio novel protein similar to vertebrate ADAM metallopeptidase with thrombospondin type 1 motif, 8 (ADAMTS8) (LOC569618), mRNA	dre:569618	401	1.47992e-43	K08623	ADAM metallopeptidase with thrombospondin type 1 motif, 8	http://www.genome.jp/dbget-bin/www_bget?ko:K08623	P57110	291	1.03426e-29	A disintegrin and metalloproteinase with thrombospondin motifs 8	PF01567//PF01421	Hantavirus glycoprotein G1//Reprolysin (M12B) family zinc metalloprotease	GO:0006508//GO:0030683	proteolysis//evasion or tolerance by virus of host immune response	GO:0004222	metalloendopeptidase activity	GO:0044423	virion part	KOG3538	Disintegrin metalloproteinases with thrombospondin repeats
comp1029205_c0	259	290489500	ADD31134.1	431	9.18531e-52	envelope membrane protein [Rhododendron simsii]	290489499	GQ997789.1	232	4.60789e-117	Rhododendron simsii voucher FLAS:M.J. Moore 324 envelope membrane protein (cemA) gene, complete cds; chloroplast	vvi:4025049	361	2.96021e-41	--	--	--	Q8S8W5	382	1.72276e-45	Chloroplast envelope membrane protein	PF03040	CemA family	--	--	--	--	GO:0016021	integral to membrane	--	--
comp1029221_c0	323	--	--	--	--	--	--	--	--	--	--	--	--	--	--	--	--	--	--	--	--	PF00078	Reverse transcriptase (RNA-dependent DNA polymerase)	GO:0006278	RNA-dependent DNA replication	GO:0003964//GO:0003723	RNA-directed DNA polymerase activity//RNA binding	--	--	--	--
comp1029234_c0	215	--	--	--	--	--	--	--	--	--	--	--	--	--	--	--	--	--	--	--	--	--	--	--	--	--	--	--	--	--	--
comp1029238_c0	219	--	--	--	--	--	--	--	--	--	--	--	--	--	--	--	--	--	--	--	--	--	--	--	--	--	--	--	--	--	--
comp1029249_c0	312	--	--	--	--	--	--	--	--	--	--	--	--	--	--	--	--	--	--	--	--	--	--	--	--	--	--	--	--	--	--
comp1029252_c0	202	--	--	--	--	--	--	--	--	--	--	--	--	--	--	--	--	--	--	--	--	--	--	--	--	--	--	--	--	--	--
comp1029255_c0	384	--	--	--	--	--	--	--	--	--	--	--	--	--	--	--	--	--	--	--	--	--	--	--	--	--	--	--	--	--	--
comp1029262_c0	269	--	--	--	--	--	--	--	--	--	--	--	--	--	--	--	--	--	--	--	--	--	--	--	--	--	--	--	--	--	--
comp1029263_c0	204	--	--	--	--	--	284518946	GQ141736.1	201	6.00481e-100	Ctenopharyngodon idella nucleotide-binding oligomerization domain-2 (NOD2) gene, complete cds	--	--	--	--	--	--	--	--	--	--	--	--	--	--	--	--	--	--	--	--
comp1029271_c0	595	34392557	BAC82607.1	265	1.14164e-23	pol-like protein [Tetraodon nigroviridis]	--	--	--	--	--	xtr:100490320	264	1.92173e-23	--	--	--	P14381	229	4.86148e-20	Transposon TX1 uncharacterized 149 kDa protein	PF00078	Reverse transcriptase (RNA-dependent DNA polymerase)	GO:0006278	RNA-dependent DNA replication	GO:0003964//GO:0003723	RNA-directed DNA polymerase activity//RNA binding	--	--	KOG1075	FOG: Reverse transcriptase
comp1029278_c0	412	--	--	--	--	--	--	--	--	--	--	--	--	--	--	--	--	--	--	--	--	--	--	--	--	--	--	--	--	--	--
comp1029293_c0	305	--	--	--	--	--	--	--	--	--	--	--	--	--	--	--	--	--	--	--	--	--	--	--	--	--	--	--	--	--	--
comp10293_c0	264	--	--	--	--	--	--	--	--	--	--	--	--	--	--	--	--	--	--	--	--	--	--	--	--	--	--	--	--	--	--
comp1029302_c0	350	18859251	CAQ15526.1	592	1.33499e-73	POU domain gene 47 [Danio rerio]	56296009	CR533571.9	332	1.66039e-172	Zebrafish DNA sequence from clone CH211-209O12 in linkage group 16, complete sequence	dre:30397	592	1.42795e-73	--	--	--	P79746	592	1.13803e-74	POU domain, class 3, transcription factor 2	--	--	GO:0007275//GO:0006355	multicellular organismal development//regulation of transcription, DNA-dependent	GO:0043565//GO:0003700	sequence-specific DNA binding//sequence-specific DNA binding transcription factor activity	GO:0005634	nucleus	--	--
comp1029322_c0	318	--	--	--	--	--	--	--	--	--	--	--	--	--	--	--	--	--	--	--	--	--	--	--	--	--	--	--	--	--	--
comp1029323_c0	677	--	--	--	--	--	--	--	--	--	--	--	--	--	--	--	--	--	--	--	--	--	--	--	--	--	--	--	--	--	--
comp1029326_c0	207	--	--	--	--	--	--	--	--	--	--	--	--	--	--	--	--	--	--	--	--	--	--	--	--	--	--	--	--	--	--
comp1029335_c0	399	--	--	--	--	--	--	--	--	--	--	--	--	--	--	--	--	--	--	--	--	--	--	--	--	--	--	--	--	--	--
comp1029340_c0	440	--	--	--	--	--	--	--	--	--	--	--	--	--	--	--	--	--	--	--	--	PF00078	Reverse transcriptase (RNA-dependent DNA polymerase)	GO:0006278	RNA-dependent DNA replication	GO:0003964//GO:0003723	RNA-directed DNA polymerase activity//RNA binding	--	--	--	--
comp1029346_c0	491	--	--	--	--	--	--	--	--	--	--	--	--	--	--	--	--	--	--	--	--	PF00418	Tau and MAP protein, tubulin-binding repeat	--	--	GO:0015631	tubulin binding	--	--	--	--
comp1029353_c0	378	--	--	--	--	--	--	--	--	--	--	--	--	--	--	--	--	--	--	--	--	--	--	--	--	--	--	--	--	--	--
comp1029359_c0	636	--	--	--	--	--	--	--	--	--	--	--	--	--	--	--	--	--	--	--	--	--	--	--	--	--	--	--	--	--	--
comp1029364_c0	251	--	--	--	--	--	--	--	--	--	--	--	--	--	--	--	--	--	--	--	--	--	--	--	--	--	--	--	--	--	--
comp1029365_c0	218	--	--	--	--	--	--	--	--	--	--	--	--	--	--	--	--	--	--	--	--	--	--	--	--	--	--	--	--	--	--
comp1029375_c0	421	--	--	--	--	--	--	--	--	--	--	--	--	--	--	--	--	--	--	--	--	PF00802	Pneumovirus attachment glycoprotein G	GO:0019062	viral attachment to host cell	--	--	GO:0055036//GO:0033644	virion membrane//host cell membrane	--	--
comp1029376_c0	214	--	--	--	--	--	--	--	--	--	--	--	--	--	--	--	--	--	--	--	--	--	--	--	--	--	--	--	--	--	--
comp1029395_c0	248	--	--	--	--	--	--	--	--	--	--	--	--	--	--	--	--	--	--	--	--	--	--	--	--	--	--	--	--	--	--
comp10294_c0	213	--	--	--	--	--	--	--	--	--	--	--	--	--	--	--	--	--	--	--	--	--	--	--	--	--	--	--	--	--	--
comp1029401_c0	289	--	--	--	--	--	--	--	--	--	--	--	--	--	--	--	--	--	--	--	--	--	--	--	--	--	--	--	--	--	--
comp1029405_c0	486	--	--	--	--	--	--	--	--	--	--	--	--	--	--	--	--	--	--	--	--	--	--	--	--	--	--	--	--	--	--
comp1029407_c0	221	--	--	--	--	--	--	--	--	--	--	--	--	--	--	--	--	--	--	--	--	--	--	--	--	--	--	--	--	--	--
comp1029413_c0	319	--	--	--	--	--	--	--	--	--	--	--	--	--	--	--	--	--	--	--	--	--	--	--	--	--	--	--	--	--	--
comp1029415_c0	307	--	--	--	--	--	--	--	--	--	--	--	--	--	--	--	--	--	--	--	--	--	--	--	--	--	--	--	--	--	--
comp1029416_c0	266	--	--	--	--	--	--	--	--	--	--	--	--	--	--	--	--	--	--	--	--	--	--	--	--	--	--	--	--	--	--
comp1029428_c0	208	348533975	XP_003454479.1	285	4.71102e-28	PREDICTED: dynein heavy chain 11, axonemal-like [Oreochromis niloticus]	--	--	--	--	--	aml:100472538	272	2.75133e-26	--	--	--	Q96DT5	260	8.75072e-26	Dynein heavy chain 11, axonemal	--	--	--	--	--	--	--	--	--	--
comp1029436_c0	345	--	--	--	--	--	--	--	--	--	--	--	--	--	--	--	--	--	--	--	--	PF01030	Receptor L domain	--	--	--	--	GO:0016020	membrane	--	--
comp1029458_c0	432	--	--	--	--	--	--	--	--	--	--	--	--	--	--	--	--	--	--	--	--	--	--	--	--	--	--	--	--	--	--
comp1029465_c0	1104	--	--	--	--	--	--	--	--	--	--	--	--	--	--	--	--	--	--	--	--	--	--	--	--	--	--	--	--	--	--
comp1029484_c0	360	--	--	--	--	--	--	--	--	--	--	--	--	--	--	--	--	--	--	--	--	--	--	--	--	--	--	--	--	--	--
comp1029487_c0	372	--	--	--	--	--	--	--	--	--	--	--	--	--	--	--	--	--	--	--	--	--	--	--	--	--	--	--	--	--	--
comp1029499_c0	237	--	--	--	--	--	--	--	--	--	--	--	--	--	--	--	--	--	--	--	--	--	--	--	--	--	--	--	--	--	--
comp1029508_c0	226	--	--	--	--	--	--	--	--	--	--	--	--	--	--	--	--	--	--	--	--	--	--	--	--	--	--	--	--	--	--
comp1029509_c0	235	--	--	--	--	--	--	--	--	--	--	--	--	--	--	--	--	--	--	--	--	--	--	--	--	--	--	--	--	--	--
comp1029513_c0	403	357615114	EHJ69477.1	193	1.65143e-15	endonuclease-reverse transcriptase HmRTE-e01 [Danaus plexippus]	--	--	--	--	--	nve:NEMVE_v1g93095	181	1.25987e-14	--	--	--	--	--	--	--	--	--	--	--	--	--	--	--	--	--
comp1029530_c0	453	--	--	--	--	--	--	--	--	--	--	--	--	--	--	--	--	--	--	--	--	--	--	--	--	--	--	--	--	--	--
comp1029536_c0	464	--	--	--	--	--	--	--	--	--	--	--	--	--	--	--	--	--	--	--	--	--	--	--	--	--	--	--	--	--	--
comp1029542_c0	336	--	--	--	--	--	--	--	--	--	--	--	--	--	--	--	--	--	--	--	--	--	--	--	--	--	--	--	--	--	--
comp1029551_c0	313	--	--	--	--	--	--	--	--	--	--	--	--	--	--	--	--	--	--	--	--	--	--	--	--	--	--	--	--	--	--
comp1029554_c0	389	--	--	--	--	--	55057051	CR846181.1	111	1.32946e-49	Takifugu rubripes DNA, highly conserved vertebrate non-coding sequence, element ID CNE77	--	--	--	--	--	--	--	--	--	--	--	--	--	--	--	--	--	--	--	--
comp1029558_c0	326	--	--	--	--	--	--	--	--	--	--	--	--	--	--	--	--	--	--	--	--	--	--	--	--	--	--	--	--	--	--
comp1029566_c0	215	--	--	--	--	--	--	--	--	--	--	--	--	--	--	--	--	--	--	--	--	--	--	--	--	--	--	--	--	--	--
comp1029575_c0	423	--	--	--	--	--	--	--	--	--	--	--	--	--	--	--	--	--	--	--	--	--	--	--	--	--	--	--	--	--	--
comp1029579_c0	252	--	--	--	--	--	--	--	--	--	--	--	--	--	--	--	--	--	--	--	--	--	--	--	--	--	--	--	--	--	--
comp1029581_c0	489	--	--	--	--	--	--	--	--	--	--	--	--	--	--	--	--	--	--	--	--	--	--	--	--	--	--	--	--	--	--
comp1029588_c0	447	292613328	XP_002661882.1	184	1.36438e-14	PREDICTED: zinc finger protein 12-like [Danio rerio]	--	--	--	--	--	dre:100333922	184	1.45939e-14	--	--	--	--	--	--	--	PF02453	Reticulon	--	--	--	--	GO:0005783	endoplasmic reticulum	--	--
comp1029590_c0	205	--	--	--	--	--	56692130	BX649484.12	150	1.3544e-71	Zebrafish DNA sequence from clone CH211-197H24 in linkage group 16, complete sequence	--	--	--	--	--	--	--	--	--	--	--	--	--	--	--	--	--	--	--	--
comp10296_c0	248	--	--	--	--	--	--	--	--	--	--	--	--	--	--	--	--	--	--	--	--	--	--	--	--	--	--	--	--	--	--
comp1029603_c0	218	--	--	--	--	--	90954834	CR954297.15	160	4.01854e-77	Zebrafish DNA sequence from clone DKEY-69M3 in linkage group 8, complete sequence	--	--	--	--	--	--	--	--	--	--	--	--	--	--	--	--	--	--	--	--
comp1029608_c0	371	--	--	--	--	--	73663884	BX936329.9	188	1.98217e-92	Zebrafish DNA sequence from clone CH211-1F1 in linkage group 3, complete sequence	--	--	--	--	--	--	--	--	--	--	--	--	--	--	--	--	--	--	--	--
comp1029619_c0	215	--	--	--	--	--	--	--	--	--	--	--	--	--	--	--	--	--	--	--	--	--	--	--	--	--	--	--	--	--	--
comp1029621_c0	227	--	--	--	--	--	--	--	--	--	--	--	--	--	--	--	--	--	--	--	--	--	--	--	--	--	--	--	--	--	--
comp1029634_c0	290	--	--	--	--	--	62719164	CR759968.6	43	6.076e-12	Zebrafish DNA sequence from clone CH211-198N5 in linkage group 8 Contains the 5&apos; end of the calrl2 gene for calreticulin, like 2, the gene for a novel protein similar to vertebrate torsin family 3, member A (TOR3A), a novel gene, the gene for a novel protein similar to vertebrate oxysterol binding protein-like 9 (OSBPL9, zgc:154069), the gene for a novel protein similar to vertebrate methylc…	--	--	--	--	--	--	--	--	--	--	PF00056	lactate/malate dehydrogenase, NAD binding domain	GO:0055114	oxidation-reduction process	GO:0016491	oxidoreductase activity	--	--	--	--
comp1029644_c0	609	--	--	--	--	--	--	--	--	--	--	--	--	--	--	--	--	--	--	--	--	--	--	--	--	--	--	--	--	--	--
comp1029646_c0	478	--	--	--	--	--	--	--	--	--	--	--	--	--	--	--	--	--	--	--	--	--	--	--	--	--	--	--	--	--	--
comp1029669_c0	263	--	--	--	--	--	--	--	--	--	--	--	--	--	--	--	--	--	--	--	--	--	--	--	--	--	--	--	--	--	--
comp1029677_c0	298	--	--	--	--	--	--	--	--	--	--	--	--	--	--	--	--	--	--	--	--	--	--	--	--	--	--	--	--	--	--
comp1029682_c0	216	--	--	--	--	--	--	--	--	--	--	--	--	--	--	--	--	--	--	--	--	--	--	--	--	--	--	--	--	--	--
comp1029684_c0	445	--	--	--	--	--	30089250	BX004981.4	110	5.53163e-49	Zebrafish DNA sequence from clone CH211-169J7 in linkage group 5 Contains the 3&apos; end of the gene for a novel protein similar to human chromosome 9 open reading frame 126 (C9orf126), the gene for a novel protein similar to vertebrate calcium binding protein 7 (CABP7), the zmat5 gene for zinc finger matrin type 5, the gene for a novel protein similar to vertebrate TAO kinase 3 (TAOK3), the gen…	--	--	--	--	--	--	--	--	--	--	PF01407	Geminivirus AL3 protein	GO:0016032	viral reproduction	--	--	--	--	--	--
comp1029695_c0	390	--	--	--	--	--	--	--	--	--	--	--	--	--	--	--	--	--	--	--	--	PF08452	DNA polymerase family B exonuclease domain, N-terminal	--	--	GO:0003887	DNA-directed DNA polymerase activity	--	--	--	--
comp1029696_c0	260	62955347	AAH93152.1	397	4.24575e-46	Zgc:112001 [Danio rerio]	--	--	--	--	--	dre:550384	397	4.5414e-46	--	--	--	--	--	--	--	PF07525	SOCS box	GO:0035556	intracellular signal transduction	--	--	--	--	--	--
comp1029697_c0	582	153791336	CAN88632.1	558	2.75415e-63	novel protein similar to vertebrate syntaxin binding protein 5 (tomosyn) (STXBP5) [Danio rerio]	38143429	BX649312.6	305	2.92686e-157	Zebrafish DNA sequence from clone DKEY-170M15 in linkage group 20 Contains the 5&apos; end of the gene for a novel protein similar to vertebrate synaptic vesicle glycoprotein 2C (SV2C), the 5&apos; end of the gene for a novel protein similar to electrogenic Na+ bicarbonate cotransporter (nbce1), the gene for a novel protein similar to vertebrate polymerase (DNA directed) kappa (POLK), the gene fo…	dre:556789	558	2.94594e-63	K08518	syntaxin binding protein 5 (tomosyn)	http://www.genome.jp/dbget-bin/www_bget?ko:K08518	Q5T5C0	447	3.65848e-49	Syntaxin-binding protein 5	--	--	GO:0016192	vesicle-mediated transport	--	--	GO:0016021	integral to membrane	KOG1983	Tomosyn and related SNARE-interacting proteins
comp1029698_c0	235	--	--	--	--	--	--	--	--	--	--	--	--	--	--	--	--	--	--	--	--	--	--	--	--	--	--	--	--	--	--
comp1029703_c0	548	13431711	BAA22069.1	212	2.26949e-54	myosin heavy chain [Cyprinus carpio]	56790033	AB182405.1	406	0	Cyprinus carpio MYH gene for myosin heavy chain, complete cds	dre:100537594	209	2.44265e-53	--	--	--	Q90339	212	2.44468e-55	Myosin heavy chain, fast skeletal muscle	PF02183//PF00769//PF01025//PF01496	Homeobox associated leucine zipper//Ezrin/radixin/moesin family//GrpE//V-type ATPase 116kDa subunit family	GO:0006457//GO:0006355//GO:0015991	protein folding//regulation of transcription, DNA-dependent//ATP hydrolysis coupled proton transport	GO:0003677//GO:0008092//GO:0051087//GO:0042803//GO:0000774//GO:0015078	DNA binding//cytoskeletal protein binding//chaperone binding//protein homodimerization activity//adenyl-nucleotide exchange factor activity//hydrogen ion transmembrane transporter activity	GO:0005634//GO:0019898//GO:0005737//GO:0033177	nucleus//extrinsic to membrane//cytoplasm//proton-transporting two-sector ATPase complex, proton-transporting domain	KOG0161	Myosin class II heavy chain
comp1029709_c0	794	--	--	--	--	--	50831356	BX908724.8	77	2.25276e-30	Zebrafish DNA sequence from clone CH211-14C7 in linkage group 18 Contains the 3&apos; end of a novel gene and two CpG islands, complete sequence	--	--	--	--	--	--	--	--	--	--	--	--	--	--	--	--	--	--	--	--
comp1029723_c0	234	--	--	--	--	--	--	--	--	--	--	--	--	--	--	--	--	--	--	--	--	--	--	--	--	--	--	--	--	--	--
comp1029725_c0	461	--	--	--	--	--	163914062	CU459136.14	151	9.28081e-72	Zebrafish DNA sequence from clone DKEYP-1D11 in linkage group 21, complete sequence	--	--	--	--	--	--	--	--	--	--	--	--	--	--	--	--	--	--	--	--
comp1029732_c0	731	77681962	AAH59251.1	1007	2.84686e-126	Ankyrin 2, brain [Mus musculus]	71794960	BX901910.12	51	5.86822e-16	Zebrafish DNA sequence from clone DKEY-14I8 in linkage group 7 Contains the 3&apos; end of the gene for a novel protein similar to vertebrate ankyrin 2, neuronal (ANK2, zgc:101738, the 3&apos; end of the gene for a novel protein similar to vertebrate calcium/calmodulin-dependent protein kinase (CaM kinase) II delta (CAMK2D, zgc:101001)and two CpG islands, complete sequence	cfa:487908	1011	2.45409e-123	K10380	ankyrin	http://www.genome.jp/dbget-bin/www_bget?ko:K10380	Q8C8R3	1007	6.69987e-123	Ankyrin-2	--	--	GO:0003283//GO:0072661//GO:0033292//GO:0086015//GO:1901018//GO:0060307//GO:0086091//GO:0070972//GO:0010628//GO:0043268//GO:0034394//GO:0051928//GO:0010881//GO:2001259//GO:0086005//GO:1901021//GO:0086014//GO:0050821//GO:0042981	atrial septum development//protein targeting to plasma membrane//T-tubule organization//regulation of SA node cell action potential//positive regulation of potassium ion transmembrane transporter activity//regulation of ventricular cardiac muscle cell membrane repolarization//regulation of heart rate by cardiac conduction//protein localization to endoplasmic reticulum//positive regulation of gene…	GO:0019901//GO:0030674//GO:0051117//GO:0030507//GO:0015459//GO:0044325	protein kinase binding//protein binding, bridging//ATPase binding//spectrin binding//potassium channel regulator activity//ion channel binding	GO:0016323//GO:0005887//GO:0030018//GO:0014704//GO:0030315//GO:0005856//GO:0048471//GO:0031430//GO:0043034	basolateral plasma membrane//integral to plasma membrane//Z disc//intercalated disc//T-tubule//cytoskeleton//perinuclear region of cytoplasm//M band//costamere	KOG4177	Ankyrin
comp1029742_c0	376	--	--	--	--	--	--	--	--	--	--	--	--	--	--	--	--	--	--	--	--	PF10186	UV radiation resistance protein and autophagy-related subunit 14	GO:0010508	positive regulation of autophagy	--	--	--	--	--	--
comp1029747_c0	744	--	--	--	--	--	--	--	--	--	--	--	--	--	--	--	--	--	--	--	--	--	--	--	--	--	--	--	--	--	--
comp1029763_c0	269	--	--	--	--	--	--	--	--	--	--	--	--	--	--	--	--	--	--	--	--	PF02148	Zn-finger in ubiquitin-hydrolases and other protein	--	--	GO:0008270	zinc ion binding	--	--	--	--
comp1029784_c0	486	--	--	--	--	--	--	--	--	--	--	--	--	--	--	--	--	--	--	--	--	--	--	--	--	--	--	--	--	--	--
comp1029788_c0	769	--	--	--	--	--	109638101	CT025944.8	589	0	Zebrafish DNA sequence from clone CH211-239N6 in linkage group 18 Contains the gene for a novel protein similar to H.sapiens carboxylesterase (zgc:153863) and a CpG island, complete sequence	--	--	--	--	--	--	--	--	--	--	--	--	--	--	--	--	--	--	--	--
comp1029796_c0	286	--	--	--	--	--	--	--	--	--	--	--	--	--	--	--	--	--	--	--	--	--	--	--	--	--	--	--	--	--	--
comp10298_c0	270	--	--	--	--	--	--	--	--	--	--	--	--	--	--	--	--	--	--	--	--	--	--	--	--	--	--	--	--	--	--
comp1029800_c0	315	--	--	--	--	--	--	--	--	--	--	--	--	--	--	--	--	--	--	--	--	--	--	--	--	--	--	--	--	--	--
comp1029804_c0	339	--	--	--	--	--	--	--	--	--	--	--	--	--	--	--	--	--	--	--	--	--	--	--	--	--	--	--	--	--	--
comp1029815_c0	204	--	--	--	--	--	--	--	--	--	--	--	--	--	--	--	--	--	--	--	--	--	--	--	--	--	--	--	--	--	--
comp1029816_c0	660	--	--	--	--	--	--	--	--	--	--	--	--	--	--	--	--	--	--	--	--	--	--	--	--	--	--	--	--	--	--
comp1029820_c0	568	--	--	--	--	--	--	--	--	--	--	--	--	--	--	--	--	--	--	--	--	--	--	--	--	--	--	--	--	--	--
comp1029832_c0	305	--	--	--	--	--	--	--	--	--	--	--	--	--	--	--	--	--	--	--	--	--	--	--	--	--	--	--	--	--	--
comp1029837_c0	960	--	--	--	--	--	71142341	BX510337.13	269	5.08392e-137	Zebrafish DNA sequence from clone DKEY-27L20 in linkage group 9 Contains a novel gene, the 3&apos; end of the nrp2b gene for neuropilin 2b and three CpG islands, complete sequence	--	--	--	--	--	--	--	--	--	--	--	--	--	--	--	--	--	--	--	--
comp1029841_c0	203	--	--	--	--	--	--	--	--	--	--	--	--	--	--	--	--	--	--	--	--	--	--	--	--	--	--	--	--	--	--
comp1029842_c0	921	66472602	AAI64798.1	1302	1.67092e-172	Fign protein [Danio rerio]	182891041	BC164798.1	696	0	Danio rerio fidgetin, mRNA (cDNA clone MGC:191973 IMAGE:100060282), complete cds	dre:553599	1302	1.78727e-172	--	--	--	Q503S1	1302	1.4244e-173	Fidgetin	PF00004//PF05496//PF07728//PF06068	ATPase family associated with various cellular activities (AAA)//Holliday junction DNA helicase ruvB N-terminus//AAA domain (dynein-related subfamily)//TIP49 C-terminus	GO:0006281//GO:0006310	DNA repair//DNA recombination	GO:0005524//GO:0009378//GO:0017111//GO:0003678//GO:0016887	ATP binding//four-way junction helicase activity//nucleoside-triphosphatase activity//DNA helicase activity//ATPase activity	--	--	KOG0740	AAA+-type ATPase
comp1029844_c0	337	--	--	--	--	--	--	--	--	--	--	--	--	--	--	--	--	--	--	--	--	--	--	--	--	--	--	--	--	--	--
comp1029845_c0	412	--	--	--	--	--	--	--	--	--	--	--	--	--	--	--	--	--	--	--	--	--	--	--	--	--	--	--	--	--	--
comp1029846_c0	440	--	--	--	--	--	71142341	BX510337.13	185	1.10992e-90	Zebrafish DNA sequence from clone DKEY-27L20 in linkage group 9 Contains a novel gene, the 3&apos; end of the nrp2b gene for neuropilin 2b and three CpG islands, complete sequence	--	--	--	--	--	--	--	--	--	--	--	--	--	--	--	--	--	--	--	--
comp1029871_c0	213	--	--	--	--	--	--	--	--	--	--	--	--	--	--	--	--	--	--	--	--	--	--	--	--	--	--	--	--	--	--
comp1029874_c0	244	--	--	--	--	--	--	--	--	--	--	--	--	--	--	--	--	--	--	--	--	--	--	--	--	--	--	--	--	--	--
comp1029881_c0	281	--	--	--	--	--	--	--	--	--	--	--	--	--	--	--	--	--	--	--	--	--	--	--	--	--	--	--	--	--	--
comp1029890_c0	349	--	--	--	--	--	--	--	--	--	--	--	--	--	--	--	--	--	--	--	--	--	--	--	--	--	--	--	--	--	--
comp1029892_c0	248	348535540	XP_003455258.1	215	1.35072e-18	PREDICTED: A disintegrin and metalloproteinase with thrombospondin motifs 2-like [Oreochromis niloticus]	--	--	--	--	--	dre:571682	196	4.74819e-16	K08618	ADAM metallopeptidase with thrombospondin type 1 motif, 2	http://www.genome.jp/dbget-bin/www_bget?ko:K08618	O15072	176	1.68974e-14	A disintegrin and metalloproteinase with thrombospondin motifs 3	--	--	--	--	--	--	--	--	--	--
comp1029909_c0	228	--	--	--	--	--	77993172	BX936299.14	60	1.64584e-21	Zebrafish DNA sequence from clone CH211-2I17 in linkage group 1 Contains part of the gene for a novel protein similar to H.sapiens CNTLN, centlein, centrosomal protein (CNTLN) and a novel gene, complete sequence	--	--	--	--	--	--	--	--	--	--	--	--	--	--	--	--	--	--	--	--
comp1029922_c0	262	--	--	--	--	--	--	--	--	--	--	--	--	--	--	--	--	--	--	--	--	--	--	--	--	--	--	--	--	--	--
comp1029931_c0	263	--	--	--	--	--	--	--	--	--	--	--	--	--	--	--	--	--	--	--	--	--	--	--	--	--	--	--	--	--	--
comp1029950_c0	375	195454241	EDW85138.1	633	6.83641e-82	GK12772 [Drosophila willistoni]	281362202	NM_169953.2	372	0	Drosophila melanogaster Rab-protein 1 (Rab1), mRNA	dya:Dyak_GE25003	633	7.31246e-82	K07874	Ras-related protein Rab-1A	http://www.genome.jp/dbget-bin/www_bget?ko:K07874	Q05974	497	2.06605e-62	Ras-related protein Rab-1A	PF00071//PF00634//PF02421//PF00025//PF08477	Ras family//BRCA2 repeat//Ferrous iron transport protein B//ADP-ribosylation factor family//Miro-like protein	GO:0006302//GO:0015684//GO:0007264//GO:0015031	double-strand break repair//ferrous iron transport//small GTPase mediated signal transduction//protein transport	GO:0005515//GO:0015093//GO:0005525	protein binding//ferrous iron transmembrane transporter activity//GTP binding	GO:0016021//GO:0005622	integral to membrane//intracellular	KOG0084	GTPase Rab1/YPT1, small G protein superfamily, and related GTP-binding proteins
comp1029953_c0	314	326666182	XP_694050.5	490	2.15771e-55	PREDICTED: potassium channel subfamily T member 2-like [Danio rerio]	326666181	XM_688958.5	178	5.97256e-87	PREDICTED: Danio rerio potassium channel subfamily T member 2-like (LOC565691), mRNA	dre:565691	490	2.30796e-55	K04947	potassium channel, subfamily T, member 2	http://www.genome.jp/dbget-bin/www_bget?ko:K04947	Q6UVM4	317	4.92833e-33	Potassium channel subfamily T member 2	--	--	--	--	--	--	--	--	KOG3193	K+ channel subunit
comp1029956_c0	360	--	--	--	--	--	--	--	--	--	--	--	--	--	--	--	--	--	--	--	--	--	--	--	--	--	--	--	--	--	--
comp1029965_c0	270	--	--	--	--	--	--	--	--	--	--	--	--	--	--	--	--	--	--	--	--	--	--	--	--	--	--	--	--	--	--
comp1029975_c0	363	--	--	--	--	--	119833572	CT033813.18	278	1.80321e-142	Zebrafish DNA sequence from clone CH211-193I15, complete sequence	--	--	--	--	--	--	--	--	--	--	--	--	--	--	--	--	--	--	--	--
comp1029976_c0	330	--	--	--	--	--	--	--	--	--	--	--	--	--	--	--	--	--	--	--	--	PF00662	NADH-Ubiquinone oxidoreductase (complex I), chain 5 N-terminus	GO:0042773//GO:0055114	ATP synthesis coupled electron transport//oxidation-reduction process	GO:0008137	NADH dehydrogenase (ubiquinone) activity	--	--	--	--
comp1029984_c0	340	326677062	XP_003200745.1	380	6.08926e-40	PREDICTED: hypothetical protein LOC559994 [Danio rerio]	375234622	JN776914.1	105	2.48278e-46	Cyprinus carpio clone 885244 microsatellite sequence	dre:559994	380	6.51328e-40	--	--	--	--	--	--	--	--	--	--	--	--	--	--	--	--	--
comp1029993_c0	214	--	--	--	--	--	--	--	--	--	--	--	--	--	--	--	--	--	--	--	--	--	--	--	--	--	--	--	--	--	--
comp1029997_c0	805	--	--	--	--	--	--	--	--	--	--	--	--	--	--	--	--	--	--	--	--	--	--	--	--	--	--	--	--	--	--
comp103_c0	337	--	--	--	--	--	--	--	--	--	--	--	--	--	--	--	--	--	--	--	--	--	--	--	--	--	--	--	--	--	--
comp1030_c0	467	--	--	--	--	--	--	--	--	--	--	--	--	--	--	--	--	--	--	--	--	--	--	--	--	--	--	--	--	--	--
comp1030010_c0	435	--	--	--	--	--	--	--	--	--	--	--	--	--	--	--	--	--	--	--	--	--	--	--	--	--	--	--	--	--	--
comp1030022_c0	260	--	--	--	--	--	--	--	--	--	--	--	--	--	--	--	--	--	--	--	--	--	--	--	--	--	--	--	--	--	--
comp1030023_c0	287	--	--	--	--	--	--	--	--	--	--	--	--	--	--	--	--	--	--	--	--	--	--	--	--	--	--	--	--	--	--
comp1030029_c0	523	--	--	--	--	--	--	--	--	--	--	--	--	--	--	--	--	--	--	--	--	--	--	--	--	--	--	--	--	--	--
comp1030032_c0	246	--	--	--	--	--	338899772	AB485676.1	46	1.08323e-13	Danio rerio ROR-like mRNA for RAR-related orphan receptor-like, complete cds	--	--	--	--	--	--	--	--	--	--	--	--	--	--	--	--	--	--	--	--
comp1030035_c0	303	--	--	--	--	--	--	--	--	--	--	--	--	--	--	--	--	--	--	--	--	--	--	--	--	--	--	--	--	--	--
comp1030036_c0	362	--	--	--	--	--	--	--	--	--	--	--	--	--	--	--	--	--	--	--	--	--	--	--	--	--	--	--	--	--	--
comp1030039_c0	334	--	--	--	--	--	--	--	--	--	--	--	--	--	--	--	--	--	--	--	--	--	--	--	--	--	--	--	--	--	--
comp1030060_c0	209	--	--	--	--	--	--	--	--	--	--	--	--	--	--	--	--	--	--	--	--	--	--	--	--	--	--	--	--	--	--
comp1030063_c0	241	--	--	--	--	--	--	--	--	--	--	--	--	--	--	--	--	--	--	--	--	--	--	--	--	--	--	--	--	--	--
comp1030076_c0	376	326674343	XP_003200116.1	298	3.27978e-30	PREDICTED: collagen alpha-2(IV) chain-like [Danio rerio]	--	--	--	--	--	dre:100535559	298	3.50817e-30	--	--	--	Q14055	158	1.04512e-11	Collagen alpha-2(IX) chain	--	--	--	--	--	--	--	--	KOG3544	Collagens (type IV and type XIII), and related proteins
comp1030090_c0	294	--	--	--	--	--	--	--	--	--	--	--	--	--	--	--	--	--	--	--	--	--	--	--	--	--	--	--	--	--	--
comp1030091_c0	202	--	--	--	--	--	--	--	--	--	--	--	--	--	--	--	--	--	--	--	--	--	--	--	--	--	--	--	--	--	--
comp10301_c0	392	--	--	--	--	--	--	--	--	--	--	--	--	--	--	--	--	--	--	--	--	--	--	--	--	--	--	--	--	--	--
comp1030108_c0	337	--	--	--	--	--	--	--	--	--	--	--	--	--	--	--	--	--	--	--	--	PF00770	Adenovirus endoprotease	GO:0006508	proteolysis	GO:0004197	cysteine-type endopeptidase activity	--	--	--	--
comp1030115_c0	481	--	--	--	--	--	--	--	--	--	--	--	--	--	--	--	--	--	--	--	--	--	--	--	--	--	--	--	--	--	--
comp1030117_c0	353	--	--	--	--	--	--	--	--	--	--	--	--	--	--	--	--	--	--	--	--	--	--	--	--	--	--	--	--	--	--
comp1030118_c0	300	--	--	--	--	--	--	--	--	--	--	--	--	--	--	--	--	--	--	--	--	--	--	--	--	--	--	--	--	--	--
comp1030126_c0	301	--	--	--	--	--	--	--	--	--	--	--	--	--	--	--	--	--	--	--	--	--	--	--	--	--	--	--	--	--	--
comp1030134_c0	260	--	--	--	--	--	--	--	--	--	--	--	--	--	--	--	--	--	--	--	--	--	--	--	--	--	--	--	--	--	--
comp1030151_c0	217	--	--	--	--	--	--	--	--	--	--	--	--	--	--	--	--	--	--	--	--	--	--	--	--	--	--	--	--	--	--
comp1030160_c0	235	326666939	XP_003198425.1	158	7.26294e-12	PREDICTED: gastrula zinc finger protein XlCGF57.1-like, partial [Danio rerio]	--	--	--	--	--	dre:100537767	158	7.76869e-12	--	--	--	Q4R882	171	3.52959e-14	Zinc finger protein 561	PF02148//PF00096//PF00130	Zn-finger in ubiquitin-hydrolases and other protein//Zinc finger, C2H2 type//Phorbol esters/diacylglycerol binding domain (C1 domain)	GO:0035556	intracellular signal transduction	GO:0008270	zinc ion binding	GO:0005622	intracellular	KOG1721	FOG: Zn-finger
comp1030162_c0	503	--	--	--	--	--	215262974	CU694372.8	81	8.33556e-33	Zebrafish DNA sequence from clone CH73-330K17 in linkage group 25, complete sequence	--	--	--	--	--	--	--	--	--	--	--	--	--	--	--	--	--	--	--	--
comp1030164_c0	365	--	--	--	--	--	--	--	--	--	--	--	--	--	--	--	--	--	--	--	--	--	--	--	--	--	--	--	--	--	--
comp1030165_c0	325	--	--	--	--	--	--	--	--	--	--	--	--	--	--	--	--	--	--	--	--	--	--	--	--	--	--	--	--	--	--
comp1030180_c0	421	--	--	--	--	--	--	--	--	--	--	--	--	--	--	--	--	--	--	--	--	--	--	--	--	--	--	--	--	--	--
comp1030184_c0	356	--	--	--	--	--	--	--	--	--	--	--	--	--	--	--	--	--	--	--	--	PF08386	TAP-like protein	--	--	GO:0008233	peptidase activity	--	--	--	--
comp1030190_c0	248	--	--	--	--	--	--	--	--	--	--	--	--	--	--	--	--	--	--	--	--	--	--	--	--	--	--	--	--	--	--
comp1030210_c0	240	--	--	--	--	--	--	--	--	--	--	--	--	--	--	--	--	--	--	--	--	--	--	--	--	--	--	--	--	--	--
comp1030221_c0	877	--	--	--	--	--	--	--	--	--	--	--	--	--	--	--	--	--	--	--	--	--	--	--	--	--	--	--	--	--	--
comp1030226_c0	280	--	--	--	--	--	--	--	--	--	--	--	--	--	--	--	--	--	--	--	--	--	--	--	--	--	--	--	--	--	--
comp1030250_c0	448	--	--	--	--	--	56711199	CR381694.8	143	2.51998e-67	Zebrafish DNA sequence from clone CH211-55I2 in linkage group 10, complete sequence	--	--	--	--	--	--	--	--	--	--	--	--	--	--	--	--	--	--	--	--
comp1030254_c0	215	--	--	--	--	--	--	--	--	--	--	--	--	--	--	--	--	--	--	--	--	--	--	--	--	--	--	--	--	--	--
comp1030271_c0	477	--	--	--	--	--	40994817	BX005260.12	214	9.16182e-107	Zebrafish DNA sequence from clone DKEY-209F7 in linkage group 16, complete sequence	--	--	--	--	--	--	--	--	--	--	--	--	--	--	--	--	--	--	--	--
comp1030276_c0	276	--	--	--	--	--	--	--	--	--	--	--	--	--	--	--	--	--	--	--	--	--	--	--	--	--	--	--	--	--	--
comp1030278_c0	229	--	--	--	--	--	--	--	--	--	--	--	--	--	--	--	--	--	--	--	--	--	--	--	--	--	--	--	--	--	--
comp1030280_c0	278	--	--	--	--	--	--	--	--	--	--	--	--	--	--	--	--	--	--	--	--	--	--	--	--	--	--	--	--	--	--
comp1030283_c0	292	--	--	--	--	--	133920061	CU013512.6	56	3.63338e-19	Zebrafish DNA sequence from clone CH73-339H18 in linkage group 23, complete sequence	--	--	--	--	--	--	--	--	--	--	--	--	--	--	--	--	--	--	--	--
comp1030284_c0	266	--	--	--	--	--	--	--	--	--	--	--	--	--	--	--	--	--	--	--	--	PF05699//PF08996	hAT family dimerisation domain//DNA Polymerase alpha zinc finger	GO:0006260	DNA replication	GO:0003887//GO:0046983//GO:0001882	DNA-directed DNA polymerase activity//protein dimerization activity//nucleoside binding	--	--	--	--
comp1030292_c0	249	--	--	--	--	--	--	--	--	--	--	--	--	--	--	--	--	--	--	--	--	--	--	--	--	--	--	--	--	--	--
comp1030298_c0	233	--	--	--	--	--	109638101	CT025944.8	139	2.0484e-65	Zebrafish DNA sequence from clone CH211-239N6 in linkage group 18 Contains the gene for a novel protein similar to H.sapiens carboxylesterase (zgc:153863) and a CpG island, complete sequence	--	--	--	--	--	--	--	--	--	--	--	--	--	--	--	--	--	--	--	--
comp1030316_c0	557	--	--	--	--	--	110321640	CR932017.9	121	5.38514e-55	Zebrafish DNA sequence from clone DKEY-33F9 in linkage group 12, complete sequence	--	--	--	--	--	--	--	--	--	--	--	--	--	--	--	--	--	--	--	--
comp1030320_c0	294	--	--	--	--	--	--	--	--	--	--	--	--	--	--	--	--	--	--	--	--	--	--	--	--	--	--	--	--	--	--
comp1030331_c0	571	--	--	--	--	--	58418400	BX510906.21	219	1.8397e-109	Zebrafish DNA sequence from clone CH211-203M24 in linkage group 20 Contains part of the gene for a novel protein similar to vertebrate mannosidase, alpha, class 1A, member 1 (MAN1A1), complete sequence	--	--	--	--	--	--	--	--	--	--	--	--	--	--	--	--	--	--	--	--
comp1030339_c0	312	--	--	--	--	--	--	--	--	--	--	--	--	--	--	--	--	--	--	--	--	--	--	--	--	--	--	--	--	--	--
comp1030342_c0	214	--	--	--	--	--	--	--	--	--	--	--	--	--	--	--	--	--	--	--	--	--	--	--	--	--	--	--	--	--	--
comp1030362_c0	289	--	--	--	--	--	--	--	--	--	--	--	--	--	--	--	--	--	--	--	--	--	--	--	--	--	--	--	--	--	--
comp1030374_c0	256	--	--	--	--	--	--	--	--	--	--	--	--	--	--	--	--	--	--	--	--	--	--	--	--	--	--	--	--	--	--
comp1030376_c0	685	--	--	--	--	--	--	--	--	--	--	--	--	--	--	--	--	--	--	--	--	--	--	--	--	--	--	--	--	--	--
comp1030378_c0	682	--	--	--	--	--	--	--	--	--	--	--	--	--	--	--	--	--	--	--	--	--	--	--	--	--	--	--	--	--	--
comp1030385_c0	275	--	--	--	--	--	--	--	--	--	--	--	--	--	--	--	--	--	--	--	--	--	--	--	--	--	--	--	--	--	--
comp1030386_c0	220	--	--	--	--	--	--	--	--	--	--	--	--	--	--	--	--	--	--	--	--	--	--	--	--	--	--	--	--	--	--
comp1030391_c0	460	--	--	--	--	--	61656769	BX901976.22	92	5.81422e-39	Zebrafish DNA sequence from clone DKEY-101P20 in linkage group 22, complete sequence	--	--	--	--	--	--	--	--	--	--	--	--	--	--	--	--	--	--	--	--
comp10304_c0	231	--	--	--	--	--	--	--	--	--	--	--	--	--	--	--	--	--	--	--	--	--	--	--	--	--	--	--	--	--	--
comp1030408_c0	376	--	--	--	--	--	--	--	--	--	--	--	--	--	--	--	--	--	--	--	--	--	--	--	--	--	--	--	--	--	--
comp1030430_c0	410	--	--	--	--	--	--	--	--	--	--	--	--	--	--	--	--	--	--	--	--	--	--	--	--	--	--	--	--	--	--
comp1030431_c0	260	--	--	--	--	--	--	--	--	--	--	--	--	--	--	--	--	--	--	--	--	--	--	--	--	--	--	--	--	--	--
comp1030460_c0	439	--	--	--	--	--	--	--	--	--	--	--	--	--	--	--	--	--	--	--	--	--	--	--	--	--	--	--	--	--	--
comp1030470_c0	652	297468849	DAA12557.1	177	2.21479e-12	zinc finger, BED-type containing 1-like [Bos taurus]	--	--	--	--	--	bta:539266	177	2.36901e-12	--	--	--	O96006	166	4.32092e-12	Zinc finger BED domain-containing protein 1	--	--	--	--	--	--	--	--	--	--
comp1030490_c0	225	--	--	--	--	--	--	--	--	--	--	--	--	--	--	--	--	--	--	--	--	--	--	--	--	--	--	--	--	--	--
comp1030495_c0	617	--	--	--	--	--	--	--	--	--	--	--	--	--	--	--	--	--	--	--	--	--	--	--	--	--	--	--	--	--	--
comp1030498_c0	483	--	--	--	--	--	37650849	BX510327.10	170	2.67463e-82	Zebrafish DNA sequence from clone CH211-253J24 in linkage group 20, complete sequence	--	--	--	--	--	--	--	--	--	--	--	--	--	--	--	--	--	--	--	--
comp10305_c0	206	--	--	--	--	--	--	--	--	--	--	--	--	--	--	--	--	--	--	--	--	--	--	--	--	--	--	--	--	--	--
comp1030501_c0	221	133777251	AAH99989.1	255	6.56374e-25	T-box gene 6 [Danio rerio]	--	--	--	--	--	dre:30254	249	5.04502e-24	--	--	--	P79742	249	4.02072e-25	T-box transcription factor TBX6L	--	--	--	--	--	--	--	--	--	--
comp1030507_c0	225	--	--	--	--	--	--	--	--	--	--	--	--	--	--	--	--	--	--	--	--	--	--	--	--	--	--	--	--	--	--
comp1030508_c0	462	153792636	CAN88560.1	245	1.55585e-21	novel protein similar to vertebrate complement component 3 (C3) [Danio rerio]	--	--	--	--	--	dre:563665	245	1.66419e-21	--	--	--	P01027	189	2.7897e-15	Complement C3	PF01821	Anaphylotoxin-like domain	--	--	GO:0004866	endopeptidase inhibitor activity	GO:0005615//GO:0005576	extracellular space//extracellular region	--	--
comp1030527_c0	508	--	--	--	--	--	--	--	--	--	--	--	--	--	--	--	--	--	--	--	--	PF08686	PLAC (protease and lacunin) domain	--	--	GO:0008233	peptidase activity	--	--	--	--
comp1030539_c0	264	--	--	--	--	--	--	--	--	--	--	--	--	--	--	--	--	--	--	--	--	--	--	--	--	--	--	--	--	--	--
comp1030542_c0	249	77403694	BAE46429.1	187	6.63798e-15	ORF2-encoded protein [Danio rerio]	--	--	--	--	--	spu:760692	159	1.34793e-11	--	--	--	--	--	--	--	--	--	--	--	--	--	--	--	--	--
comp1030550_c0	370	--	--	--	--	--	--	--	--	--	--	--	--	--	--	--	--	--	--	--	--	--	--	--	--	--	--	--	--	--	--
comp1030562_c0	339	--	--	--	--	--	34582251	BX005075.5	95	8.96387e-41	Zebrafish DNA sequence from clone CH211-112P11 in linkage group 12, complete sequence	--	--	--	--	--	--	--	--	--	--	--	--	--	--	--	--	--	--	--	--
comp1030570_c0	598	--	--	--	--	--	--	--	--	--	--	--	--	--	--	--	--	--	--	--	--	--	--	--	--	--	--	--	--	--	--
comp1030572_c0	287	--	--	--	--	--	134286098	CT573404.9	92	3.46408e-39	Zebrafish DNA sequence from clone CH211-156J16 in linkage group 8 Contains the 5&apos; end of the gene for a novel protein, the gene for a novel protein, the gene for a novel protein similar to vertebrate family with sequence similarity 80 (zgc:92164) and four CpG islands, complete sequence	--	--	--	--	--	--	--	--	--	--	--	--	--	--	--	--	--	--	--	--
comp1030575_c0	241	--	--	--	--	--	--	--	--	--	--	--	--	--	--	--	--	--	--	--	--	--	--	--	--	--	--	--	--	--	--
comp1030577_c0	342	--	--	--	--	--	--	--	--	--	--	--	--	--	--	--	--	--	--	--	--	--	--	--	--	--	--	--	--	--	--
comp1030580_c0	220	--	--	--	--	--	94536592	CR848841.19	142	4.1194e-67	Zebrafish DNA sequence from clone DKEY-202I12 in linkage group 16, complete sequence	--	--	--	--	--	--	--	--	--	--	--	--	--	--	--	--	--	--	--	--
comp1030589_c0	329	--	--	--	--	--	58696600	BX927073.7	132	2.34383e-61	Zebrafish DNA sequence from clone DKEYP-78C2 in linkage group 23, complete sequence	--	--	--	--	--	--	--	--	--	--	--	--	--	--	--	--	--	--	--	--
comp1030594_c0	406	--	--	--	--	--	--	--	--	--	--	--	--	--	--	--	--	--	--	--	--	--	--	--	--	--	--	--	--	--	--
comp1030598_c0	238	--	--	--	--	--	--	--	--	--	--	--	--	--	--	--	--	--	--	--	--	--	--	--	--	--	--	--	--	--	--
comp1030601_c0	364	--	--	--	--	--	--	--	--	--	--	--	--	--	--	--	--	--	--	--	--	--	--	--	--	--	--	--	--	--	--
comp1030610_c0	212	--	--	--	--	--	--	--	--	--	--	--	--	--	--	--	--	--	--	--	--	--	--	--	--	--	--	--	--	--	--
comp1030620_c0	675	--	--	--	--	--	37805656	BX005478.7	167	1.77069e-80	Zebrafish DNA sequence from clone CH211-77G9, complete sequence	--	--	--	--	--	--	--	--	--	--	PF04724	Glycosyltransferase family 17	GO:0006487	protein N-linked glycosylation	GO:0003830	beta-1,4-mannosylglycoprotein 4-beta-N-acetylglucosaminyltransferase activity	GO:0016020	membrane	--	--
comp1030634_c0	329	195328813	EDW42092.1	474	3.09003e-54	GM24208 [Drosophila sechellia]	281361816	NM_169625.2	323	1.56175e-167	Drosophila melanogaster heat shock protein cognate 4 (Hsc70-4), transcript variant B, mRNA	dya:Dyak_GE24282	474	3.3052e-54	K03283	heat shock 70kDa protein 1/8	http://www.genome.jp/dbget-bin/www_bget?ko:K03283	P11147	474	2.63414e-55	Heat shock 70 kDa protein cognate 4	PF02782	FGGY family of carbohydrate kinases, C-terminal domain	GO:0005975	carbohydrate metabolic process	GO:0005524//GO:0016773	ATP binding//phosphotransferase activity, alcohol group as acceptor	--	--	KOG0101	Molecular chaperones HSP70/HSC70, HSP70 superfamily
comp1030643_c0	781	--	--	--	--	--	--	--	--	--	--	--	--	--	--	--	--	--	--	--	--	--	--	--	--	--	--	--	--	--	--
comp1030653_c0	264	189529778	XP_001921726.1	168	1.73802e-12	PREDICTED: GTPase IMAP family member 8-like [Danio rerio]	--	--	--	--	--	dre:100005864	168	1.85904e-12	--	--	--	--	--	--	--	PF04548	AIG1 family	--	--	GO:0005525	GTP binding	--	--	--	--
comp1030660_c0	399	--	--	--	--	--	33457036	BX294114.8	261	5.63808e-133	Zebrafish DNA sequence from clone DKEY-152J12 in linkage group 1, complete sequence	--	--	--	--	--	--	--	--	--	--	--	--	--	--	--	--	--	--	--	--
comp1030667_c0	259	--	--	--	--	--	47825257	BX470235.7	84	8.63474e-35	Zebrafish DNA sequence from clone DKEY-22N8 in linkage group 1 Contains the 3&apos; end of the itsn1 gene for intersectin 1 (SH3 domain protein) the pknox1.2 gene for pbx/knotted 1 homeobox 1.2, the gene for a novel protein similar to vertebrate transmembrane protease serine 3 (TMPRSS3), the 5&apos; end of the gene for a novel protein similar to vertebrate pyridoxal (pyridoxine, vitamin B6) kinas…	--	--	--	--	--	--	--	--	--	--	--	--	--	--	--	--	--	--	--	--
comp1030673_c0	241	--	--	--	--	--	--	--	--	--	--	--	--	--	--	--	--	--	--	--	--	--	--	--	--	--	--	--	--	--	--
comp1030687_c0	251	--	--	--	--	--	103429897	CT025717.13	151	4.73776e-72	Zebrafish DNA sequence from clone CH211-33H21 in linkage group 4, complete sequence	--	--	--	--	--	--	--	--	--	--	--	--	--	--	--	--	--	--	--	--
comp1030700_c0	315	--	--	--	--	--	--	--	--	--	--	--	--	--	--	--	--	--	--	--	--	--	--	--	--	--	--	--	--	--	--
comp1030705_c0	293	--	--	--	--	--	37652251	BX569795.5	153	4.36491e-73	Zebrafish DNA sequence from clone CH211-206A19 in linkage group 22 Contains the 5&apos; end of the gene for a novel protein similar to vertebrate transducin-like enhancer family, the gene for a novel protein (zgc:66434), a novel gene and two CpG islands, complete sequence	--	--	--	--	--	--	--	--	--	--	--	--	--	--	--	--	--	--	--	--
comp1030709_c0	203	--	--	--	--	--	--	--	--	--	--	--	--	--	--	--	--	--	--	--	--	--	--	--	--	--	--	--	--	--	--
comp1030712_c0	267	--	--	--	--	--	--	--	--	--	--	--	--	--	--	--	--	--	--	--	--	--	--	--	--	--	--	--	--	--	--
comp1030724_c0	292	--	--	--	--	--	--	--	--	--	--	--	--	--	--	--	--	--	--	--	--	--	--	--	--	--	--	--	--	--	--
comp1030736_c0	316	--	--	--	--	--	--	--	--	--	--	--	--	--	--	--	--	--	--	--	--	PF03169	OPT oligopeptide transporter protein	GO:0055085	transmembrane transport	--	--	--	--	--	--
comp1030742_c0	268	--	--	--	--	--	--	--	--	--	--	--	--	--	--	--	--	--	--	--	--	--	--	--	--	--	--	--	--	--	--
comp1030755_c0	206	--	--	--	--	--	--	--	--	--	--	--	--	--	--	--	--	--	--	--	--	--	--	--	--	--	--	--	--	--	--
comp1030760_c0	266	--	--	--	--	--	--	--	--	--	--	--	--	--	--	--	--	--	--	--	--	--	--	--	--	--	--	--	--	--	--
comp1030764_c0	293	--	--	--	--	--	--	--	--	--	--	--	--	--	--	--	--	--	--	--	--	--	--	--	--	--	--	--	--	--	--
comp1030780_c0	301	348546225	XP_003460579.1	429	2.01346e-49	PREDICTED: myosin heavy chain, fast skeletal muscle-like, partial [Oreochromis niloticus]	160332464	AB303686.1	130	2.7461e-60	Hypophthalmichthys molitrix MYH scfast2 mRNA for myosin heavy chain fast skeletal type 2, complete cds	dre:100008070	421	8.61063e-46	--	--	--	Q90339	416	3.21783e-46	Myosin heavy chain, fast skeletal muscle	PF08702//PF00015//PF04111//PF10473//PF05130//PF10280//PF01576//PF04523//PF07926//PF02403//PF02183//PF07352//PF01548//PF01920//PF04513	Fibrinogen alpha/beta chain family//Methyl-accepting chemotaxis protein (MCP) signaling domain//Autophagy protein Apg6//Leucine-rich repeats of kinetochore protein Cenp-F/LEK1//FlgN protein//Mediator complex protein//Myosin tail//Herpes virus tegument protein U30//TPR/MLP1/MLP2-like protein//Seryl-tRNA synthetase N-terminal domain//Homeobox associated leucine zipper//Bacteriophage Mu Gam like pro…	GO:0042262//GO:0019068//GO:0006313//GO:0006914//GO:0006457//GO:0007165//GO:0006606//GO:0006355//GO:0030168//GO:0006434//GO:0009296//GO:0006357//GO:0051258	DNA protection//virion assembly//transposition, DNA-mediated//autophagy//protein folding//signal transduction//protein import into nucleus//regulation of transcription, DNA-dependent//platelet activation//seryl-tRNA aminoacylation//flagellum assembly//regulation of transcription from RNA polymerase II promoter//protein polymerization	GO:0004828//GO:0003774//GO:0045502//GO:0005102//GO:0003690//GO:0004871//GO:0003677//GO:0005524//GO:0004803//GO:0030674//GO:0000166//GO:0001104//GO:0042803//GO:0051082//GO:0005198//GO:0008134	serine-tRNA ligase activity//motor activity//dynein binding//receptor binding//double-stranded DNA binding//signal transducer activity//DNA binding//ATP binding//transposase activity//protein binding, bridging//nucleotide binding//RNA polymerase II transcription cofactor activity//protein homodimerization activity//unfolded protein binding//structural molecule activity//transcription factor bindi…	GO:0016020//GO:0019028//GO:0005737//GO:0016272//GO:0019861//GO:0016459//GO:0005643//GO:0005577//GO:0005634//GO:0016592//GO:0019031	membrane//viral capsid//cytoplasm//prefoldin complex//flagellum//myosin complex//nuclear pore//fibrinogen complex//nucleus//mediator complex//viral envelope	KOG0161	Myosin class II heavy chain
comp1030781_c0	205	292630533	XP_002667924.1	79	1.32004e-17	PREDICTED: hypothetical protein LOC100333442 [Danio rerio]	--	--	--	--	--	dre:100333442	79	1.38534e-17	--	--	--	--	--	--	--	--	--	--	--	--	--	--	--	--	--
comp1030793_c0	449	--	--	--	--	--	--	--	--	--	--	--	--	--	--	--	--	--	--	--	--	PF00048	Small cytokines (intecrine/chemokine), interleukin-8 like	GO:0006955	immune response	GO:0008009	chemokine activity	GO:0005576	extracellular region	--	--
comp1030796_c0	217	--	--	--	--	--	--	--	--	--	--	--	--	--	--	--	--	--	--	--	--	--	--	--	--	--	--	--	--	--	--
comp10308_c0	403	--	--	--	--	--	--	--	--	--	--	--	--	--	--	--	--	--	--	--	--	PF01529	DHHC zinc finger domain	--	--	GO:0008270	zinc ion binding	--	--	--	--
comp1030838_c0	478	--	--	--	--	--	--	--	--	--	--	--	--	--	--	--	--	--	--	--	--	PF02395	Immunoglobulin A1 protease	GO:0006508	proteolysis	GO:0004252	serine-type endopeptidase activity	--	--	--	--
comp1030844_c0	308	--	--	--	--	--	--	--	--	--	--	--	--	--	--	--	--	--	--	--	--	--	--	--	--	--	--	--	--	--	--
comp1030852_c0	253	--	--	--	--	--	--	--	--	--	--	--	--	--	--	--	--	--	--	--	--	--	--	--	--	--	--	--	--	--	--
comp1030861_c0	246	--	--	--	--	--	46934912	BX649265.5	110	2.86627e-49	Zebrafish DNA sequence from clone CH211-134G22 in linkage group 16, complete sequence	--	--	--	--	--	--	--	--	--	--	--	--	--	--	--	--	--	--	--	--
comp1030878_c0	377	--	--	--	--	--	--	--	--	--	--	--	--	--	--	--	--	--	--	--	--	--	--	--	--	--	--	--	--	--	--
comp1030891_c0	492	--	--	--	--	--	--	--	--	--	--	--	--	--	--	--	--	--	--	--	--	PF07462	Merozoite surface protein 1 (MSP1) C-terminus	GO:0009405	pathogenesis	--	--	GO:0016020	membrane	--	--
comp10309_c0	312	--	--	--	--	--	39840713	BX005004.12	192	9.7839e-95	Zebrafish DNA sequence from clone DKEY-11L18, complete sequence	--	--	--	--	--	--	--	--	--	--	--	--	--	--	--	--	--	--	--	--
comp1030910_c0	234	--	--	--	--	--	57834165	BX548018.9	61	4.71542e-22	Zebrafish DNA sequence from clone DKEY-23O18 in linkage group 14, complete sequence	--	--	--	--	--	--	--	--	--	--	--	--	--	--	--	--	--	--	--	--
comp1030922_c0	288	--	--	--	--	--	--	--	--	--	--	--	--	--	--	--	--	--	--	--	--	--	--	--	--	--	--	--	--	--	--
comp1030928_c0	316	--	--	--	--	--	375226037	JN768327.1	54	5.13393e-18	Cyprinus carpio clone 769453 microsatellite sequence	--	--	--	--	--	--	--	--	--	--	--	--	--	--	--	--	--	--	--	--
comp1030937_c0	207	--	--	--	--	--	--	--	--	--	--	--	--	--	--	--	--	--	--	--	--	--	--	--	--	--	--	--	--	--	--
comp1030940_c0	558	189526926	XP_690089.3	939	2.27167e-114	PREDICTED: si:ch211-120p12.4 [Danio rerio]	292620210	XM_684997.4	411	0	PREDICTED: Danio rerio si:ch211-120p12.4 (si:ch211-120p12.4), mRNA	dre:561583	939	2.42986e-114	--	--	--	Q8VI59	640	6.99083e-75	Pecanex-like protein 3	--	--	--	--	--	--	--	--	KOG3604	Pecanex
comp1030949_c0	419	--	--	--	--	--	--	--	--	--	--	--	--	--	--	--	--	--	--	--	--	--	--	--	--	--	--	--	--	--	--
comp1030953_c0	324	--	--	--	--	--	--	--	--	--	--	--	--	--	--	--	--	--	--	--	--	PF07535	DBF zinc finger	--	--	GO:0008270//GO:0003676	zinc ion binding//nucleic acid binding	--	--	--	--
comp103096_c0	375	--	--	--	--	--	219911908	FP101909.6	147	1.24168e-69	Zebrafish DNA sequence from clone CH73-137I19 in linkage group 5, complete sequence	--	--	--	--	--	--	--	--	--	--	--	--	--	--	--	--	--	--	--	--
comp1030973_c0	456	--	--	--	--	--	--	--	--	--	--	--	--	--	--	--	--	--	--	--	--	--	--	--	--	--	--	--	--	--	--
comp1030978_c0	402	--	--	--	--	--	--	--	--	--	--	--	--	--	--	--	--	--	--	--	--	--	--	--	--	--	--	--	--	--	--
comp1030998_c0	217	24641542	AAF48168.2	396	1.34293e-43	larval serum protein 1 alpha [Drosophila melanogaster]	24641541	NM_078583.2	217	8.23407e-109	Drosophila melanogaster larval serum protein 1 alpha (Lsp1alpha), mRNA	dme:Dmel_CG2559	396	1.43644e-43	--	--	--	P11995	396	1.1448e-44	Larval serum protein 1 alpha chain	--	--	--	--	--	--	--	--	--	--
comp1031034_c0	249	--	--	--	--	--	--	--	--	--	--	--	--	--	--	--	--	--	--	--	--	--	--	--	--	--	--	--	--	--	--
comp1031038_c0	272	--	--	--	--	--	--	--	--	--	--	--	--	--	--	--	--	--	--	--	--	--	--	--	--	--	--	--	--	--	--
comp1031041_c0	202	--	--	--	--	--	133740896	BX548015.16	74	2.357e-29	Zebrafish DNA sequence from clone DKEY-18J14 in linkage group 1 Contains the gene for a novel protein similar to H.sapiens methionine aminopeptidase 1D (zgc:110461), the 3&apos; end of the gene for a novel protein similar to H.sapiens PPP1R9A, protein phosphatase 1, regulatory (inhibitor) subunit 9A (PPP1R9A), the dlx2b gene for distal-less homeobox gene 2b, the gene for a novel protein similar t…	--	--	--	--	--	--	--	--	--	--	--	--	--	--	--	--	--	--	--	--
comp1031042_c0	396	--	--	--	--	--	--	--	--	--	--	--	--	--	--	--	--	--	--	--	--	--	--	--	--	--	--	--	--	--	--
comp1031045_c0	247	--	--	--	--	--	--	--	--	--	--	--	--	--	--	--	--	--	--	--	--	--	--	--	--	--	--	--	--	--	--
comp1031051_c0	283	--	--	--	--	--	--	--	--	--	--	--	--	--	--	--	--	--	--	--	--	--	--	--	--	--	--	--	--	--	--
comp1031059_c0	205	--	--	--	--	--	--	--	--	--	--	--	--	--	--	--	--	--	--	--	--	--	--	--	--	--	--	--	--	--	--
comp1031078_c0	448	--	--	--	--	--	--	--	--	--	--	--	--	--	--	--	--	--	--	--	--	--	--	--	--	--	--	--	--	--	--
comp1031081_c0	455	--	--	--	--	--	113208177	CT025924.9	133	9.28141e-62	Zebrafish DNA sequence from clone CH211-117P19 in linkage group 18, complete sequence	--	--	--	--	--	--	--	--	--	--	--	--	--	--	--	--	--	--	--	--
comp1031089_c0	376	--	--	--	--	--	--	--	--	--	--	--	--	--	--	--	--	--	--	--	--	PF00273	Serum albumin family	--	--	--	--	GO:0005615	extracellular space	--	--
comp1031095_c0	259	--	--	--	--	--	--	--	--	--	--	--	--	--	--	--	--	--	--	--	--	--	--	--	--	--	--	--	--	--	--
comp1031096_c0	455	--	--	--	--	--	51571717	BX510928.5	231	3.08826e-116	Zebrafish DNA sequence from clone DKEY-190G11 in linkage group 8 Contains the gene for a novel protein similar to vertebrate phosphodiesterase 4D, cAMP-specific (phosphodiesterase E3 dunce homolog, Drosophila) (PDE4D), the gene for a novel protein similar to H.sapiens RAB3C ,RAB3C, member RAS oncogene family (RAB3C, zgc:92916), two genes for novel proteins, the gene for a novel protein similar to…	--	--	--	--	--	--	--	--	--	--	--	--	--	--	--	--	--	--	--	--
comp1031097_c0	231	--	--	--	--	--	--	--	--	--	--	--	--	--	--	--	--	--	--	--	--	--	--	--	--	--	--	--	--	--	--
comp1031099_c0	292	--	--	--	--	--	51950558	BX510930.15	95	7.59155e-41	Zebrafish DNA sequence from clone DKEY-91L18 in linkage group 14, complete sequence	--	--	--	--	--	--	--	--	--	--	--	--	--	--	--	--	--	--	--	--
comp10311_c0	214	221459388	AAF56440.2	374	8.42456e-42	CG10513 [Drosophila melanogaster]	281362554	NM_143113.3	211	1.75362e-105	Drosophila melanogaster CG10513 (CG10513), mRNA	dme:Dmel_CG10513	374	9.01119e-42	--	--	--	--	--	--	--	PF01633	Choline/ethanolamine kinase	--	--	GO:0016773//GO:0016772	phosphotransferase activity, alcohol group as acceptor//transferase activity, transferring phosphorus-containing groups	--	--	--	--
comp1031106_c0	241	--	--	--	--	--	--	--	--	--	--	--	--	--	--	--	--	--	--	--	--	--	--	--	--	--	--	--	--	--	--
comp1031109_c0	411	--	--	--	--	--	--	--	--	--	--	--	--	--	--	--	--	--	--	--	--	--	--	--	--	--	--	--	--	--	--
comp1031127_c0	205	--	--	--	--	--	--	--	--	--	--	--	--	--	--	--	--	--	--	--	--	--	--	--	--	--	--	--	--	--	--
comp1031129_c0	391	--	--	--	--	--	--	--	--	--	--	--	--	--	--	--	--	--	--	--	--	--	--	--	--	--	--	--	--	--	--
comp1031130_c0	232	--	--	--	--	--	--	--	--	--	--	--	--	--	--	--	--	--	--	--	--	--	--	--	--	--	--	--	--	--	--
comp1031142_c0	312	--	--	--	--	--	--	--	--	--	--	--	--	--	--	--	--	--	--	--	--	PF03519	Invasion protein B family	GO:0009306	protein secretion	--	--	--	--	--	--
comp1031155_c0	238	--	--	--	--	--	--	--	--	--	--	--	--	--	--	--	--	--	--	--	--	--	--	--	--	--	--	--	--	--	--
comp1031165_c0	547	--	--	--	--	--	34556137	BX324159.6	166	5.09878e-80	Zebrafish DNA sequence from clone CH211-10O1 in linkage group 21, complete sequence	--	--	--	--	--	--	--	--	--	--	--	--	--	--	--	--	--	--	--	--
comp1031171_c0	1195	--	--	--	--	--	--	--	--	--	--	--	--	--	--	--	--	--	--	--	--	--	--	--	--	--	--	--	--	--	--
comp1031172_c0	225	--	--	--	--	--	--	--	--	--	--	--	--	--	--	--	--	--	--	--	--	--	--	--	--	--	--	--	--	--	--
comp1031174_c0	690	238550177	NP_001032663.2	796	1.38565e-102	DnaJ (Hsp40) homolog, subfamily B, member 5-like [Danio rerio]	238550176	NM_001037574.2	382	0	Danio rerio zgc:122979 (zgc:122979), mRNA	dre:641576	796	1.48214e-102	--	--	--	Q5BIP8	315	1.65353e-32	DnaJ homolog subfamily B member 5	PF08094//PF00226	Conotoxin TVIIA/GS family//DnaJ domain	GO:0009405	pathogenesis	GO:0031072//GO:0019871	heat shock protein binding//sodium channel inhibitor activity	GO:0005576	extracellular region	KOG0714	Molecular chaperone (DnaJ superfamily)
comp1031176_c0	217	--	--	--	--	--	--	--	--	--	--	--	--	--	--	--	--	--	--	--	--	--	--	--	--	--	--	--	--	--	--
comp1031194_c0	419	--	--	--	--	--	--	--	--	--	--	--	--	--	--	--	--	--	--	--	--	--	--	--	--	--	--	--	--	--	--
comp1031196_c0	402	--	--	--	--	--	--	--	--	--	--	--	--	--	--	--	--	--	--	--	--	--	--	--	--	--	--	--	--	--	--
comp1031219_c0	378	--	--	--	--	--	37650740	BX511240.5	170	2.05193e-82	Zebrafish DNA sequence from clone CH211-113H10, complete sequence	--	--	--	--	--	--	--	--	--	--	--	--	--	--	--	--	--	--	--	--
comp1031232_c0	290	--	--	--	--	--	--	--	--	--	--	--	--	--	--	--	--	--	--	--	--	--	--	--	--	--	--	--	--	--	--
comp1031252_c0	224	--	--	--	--	--	--	--	--	--	--	--	--	--	--	--	--	--	--	--	--	--	--	--	--	--	--	--	--	--	--
comp1031257_c0	705	--	--	--	--	--	37650855	BX000534.11	142	1.46352e-66	Zebrafish DNA sequence from clone DKEY-26G8 in linkage group 12, complete sequence	--	--	--	--	--	--	--	--	--	--	--	--	--	--	--	--	--	--	--	--
comp1031260_c0	330	--	--	--	--	--	--	--	--	--	--	--	--	--	--	--	--	--	--	--	--	--	--	--	--	--	--	--	--	--	--
comp1031280_c0	241	--	--	--	--	--	--	--	--	--	--	--	--	--	--	--	--	--	--	--	--	--	--	--	--	--	--	--	--	--	--
comp1031290_c0	366	348516278	XP_003445666.1	275	3.2497e-26	PREDICTED: rasGAP-activating-like protein 1 [Oreochromis niloticus]	--	--	--	--	--	mdo:100028662	232	2.06018e-20	--	--	--	O95294	162	3.13211e-12	RasGAP-activating-like protein 1	--	--	--	--	--	--	--	--	--	--
comp1031292_c0	386	--	--	--	--	--	--	--	--	--	--	--	--	--	--	--	--	--	--	--	--	--	--	--	--	--	--	--	--	--	--
comp1031311_c0	259	--	--	--	--	--	--	--	--	--	--	--	--	--	--	--	--	--	--	--	--	--	--	--	--	--	--	--	--	--	--
comp1031315_c0	389	--	--	--	--	--	71891541	CR759753.9	135	6.05547e-63	Zebrafish DNA sequence from clone DKEY-11G15 in linkage group 7, complete sequence	--	--	--	--	--	--	--	--	--	--	--	--	--	--	--	--	--	--	--	--
comp1031320_c0	212	--	--	--	--	--	--	--	--	--	--	--	--	--	--	--	--	--	--	--	--	--	--	--	--	--	--	--	--	--	--
comp1031326_c0	508	--	--	--	--	--	--	--	--	--	--	--	--	--	--	--	--	--	--	--	--	--	--	--	--	--	--	--	--	--	--
comp1031330_c0	574	348517698	XP_003446370.1	577	4.93649e-65	PREDICTED: nesprin-2-like [Oreochromis niloticus]	326677061	XM_003200697.1	269	2.96699e-137	PREDICTED: Danio rerio si:ch211-207i1.2 (si:ch211-207i1.2), mRNA	dre:559994	551	1.73312e-61	--	--	--	Q8WXH0	478	7.24681e-53	Nesprin-2	PF00307	Calponin homology (CH) domain	--	--	GO:0005515	protein binding	--	--	KOG0516	Dystonin, GAS (Growth-arrest-specific protein), and related proteins
comp1031339_c0	201	--	--	--	--	--	--	--	--	--	--	--	--	--	--	--	--	--	--	--	--	--	--	--	--	--	--	--	--	--	--
comp1031349_c0	695	--	--	--	--	--	375234574	JN776866.1	445	0	Cyprinus carpio clone 884685 microsatellite sequence	--	--	--	--	--	--	--	--	--	--	PF12800	4Fe-4S binding domain	--	--	GO:0009055//GO:0051536	electron carrier activity//iron-sulfur cluster binding	--	--	--	--
comp1031356_c0	507	--	--	--	--	--	--	--	--	--	--	--	--	--	--	--	--	--	--	--	--	PF04799	fzo-like conserved region	GO:0008053//GO:0006184	mitochondrial fusion//GTP catabolic process	GO:0003924	GTPase activity	GO:0016021//GO:0005741	integral to membrane//mitochondrial outer membrane	--	--
comp1031372_c0	329	--	--	--	--	--	--	--	--	--	--	--	--	--	--	--	--	--	--	--	--	--	--	--	--	--	--	--	--	--	--
comp1031374_c0	350	--	--	--	--	--	--	--	--	--	--	--	--	--	--	--	--	--	--	--	--	--	--	--	--	--	--	--	--	--	--
comp1031376_c0	456	--	--	--	--	--	--	--	--	--	--	--	--	--	--	--	--	--	--	--	--	--	--	--	--	--	--	--	--	--	--
comp1031383_c0	214	--	--	--	--	--	51241687	CR382376.7	108	3.1719e-48	Zebrafish DNA sequence from clone DKEY-54L11 in linkage group 18, complete sequence	--	--	--	--	--	--	--	--	--	--	--	--	--	--	--	--	--	--	--	--
comp1031388_c0	293	--	--	--	--	--	118403120	CT573348.8	70	6.01757e-27	Zebrafish DNA sequence from clone CH73-285F4 in linkage group 24, complete sequence	--	--	--	--	--	--	--	--	--	--	--	--	--	--	--	--	--	--	--	--
comp1031395_c0	342	--	--	--	--	--	63092655	CR627485.10	144	5.22118e-68	Zebrafish DNA sequence from clone DKEY-203E10 in linkage group 7, complete sequence	--	--	--	--	--	--	--	--	--	--	PF00641//PF08879	Zn-finger in Ran binding protein and others//WRC	--	--	GO:0005515//GO:0008270	protein binding//zinc ion binding	GO:0005622	intracellular	--	--
comp1031399_c0	553	--	--	--	--	--	148230696	NM_131713.2	91	2.53967e-38	Danio rerio asporin (LRR class 1) (aspn), mRNA	--	--	--	--	--	--	--	--	--	--	PF00876	Innexin	--	--	--	--	GO:0005921	gap junction	--	--
comp1031404_c0	211	--	--	--	--	--	--	--	--	--	--	--	--	--	--	--	--	--	--	--	--	--	--	--	--	--	--	--	--	--	--
comp1031409_c0	404	--	--	--	--	--	--	--	--	--	--	--	--	--	--	--	--	--	--	--	--	--	--	--	--	--	--	--	--	--	--
comp1031410_c0	277	--	--	--	--	--	213032530	CU928226.7	238	2.29753e-120	Zebrafish DNA sequence from clone CH73-211O14 in linkage group 9, complete sequence	--	--	--	--	--	--	--	--	--	--	--	--	--	--	--	--	--	--	--	--
comp1031415_c0	405	--	--	--	--	--	--	--	--	--	--	--	--	--	--	--	--	--	--	--	--	--	--	--	--	--	--	--	--	--	--
comp1031423_c0	277	--	--	--	--	--	--	--	--	--	--	--	--	--	--	--	--	--	--	--	--	--	--	--	--	--	--	--	--	--	--
comp1031430_c0	239	--	--	--	--	--	--	--	--	--	--	--	--	--	--	--	--	--	--	--	--	--	--	--	--	--	--	--	--	--	--
comp1031447_c0	336	--	--	--	--	--	--	--	--	--	--	--	--	--	--	--	--	--	--	--	--	--	--	--	--	--	--	--	--	--	--
comp1031454_c0	421	--	--	--	--	--	33504467	AL954331.8	241	7.84068e-122	Zebrafish DNA sequence from clone CH211-79E4 in linkage group 7, complete sequence	--	--	--	--	--	--	--	--	--	--	--	--	--	--	--	--	--	--	--	--
comp1031456_c0	495	--	--	--	--	--	56783531	BX950184.7	142	1.00875e-66	Zebrafish DNA sequence from clone CH211-103O12 in linkage group 13 Contains the gene for a novel protein similar to zebrafish lady bird-like homeobox 1 Drosophila homolog, the tlx1 gene for T-cell leukemia, homeobox 1 and three novel genes, complete sequence	--	--	--	--	--	--	--	--	--	--	--	--	--	--	--	--	--	--	--	--
comp1031460_c0	281	--	--	--	--	--	215539945	CU984601.3	157	2.48855e-75	Zebrafish DNA sequence from clone CH1073-206D21, complete sequence	--	--	--	--	--	--	--	--	--	--	PF00653	Inhibitor of Apoptosis domain	--	--	--	--	GO:0005622	intracellular	--	--
comp1031467_c0	239	--	--	--	--	--	--	--	--	--	--	--	--	--	--	--	--	--	--	--	--	--	--	--	--	--	--	--	--	--	--
comp1031478_c0	271	--	--	--	--	--	--	--	--	--	--	--	--	--	--	--	--	--	--	--	--	--	--	--	--	--	--	--	--	--	--
comp1031482_c0	218	--	--	--	--	--	--	--	--	--	--	--	--	--	--	--	--	--	--	--	--	--	--	--	--	--	--	--	--	--	--
comp1031491_c0	263	--	--	--	--	--	--	--	--	--	--	--	--	--	--	--	--	--	--	--	--	--	--	--	--	--	--	--	--	--	--
comp1031499_c0	210	323510670	NP_001191108.1	230	5.9285e-21	egg envelope glycoprotein-like precursor [Danio rerio]	--	--	--	--	--	dre:798996	230	6.34132e-21	--	--	--	--	--	--	--	--	--	--	--	--	--	--	--	--	--
comp1031502_c0	294	--	--	--	--	--	--	--	--	--	--	--	--	--	--	--	--	--	--	--	--	--	--	--	--	--	--	--	--	--	--
comp1031516_c0	239	--	--	--	--	--	118143047	CR855385.7	55	1.04585e-18	Zebrafish DNA sequence from clone DKEY-74G3 in linkage group 6, complete sequence	--	--	--	--	--	--	--	--	--	--	--	--	--	--	--	--	--	--	--	--
comp1031521_c0	216	--	--	--	--	--	--	--	--	--	--	--	--	--	--	--	--	--	--	--	--	--	--	--	--	--	--	--	--	--	--
comp1031524_c0	407	--	--	--	--	--	--	--	--	--	--	--	--	--	--	--	--	--	--	--	--	--	--	--	--	--	--	--	--	--	--
[truncated: 136,986 more rows]
