# Supplementary material for: De novo Assembly of the Grass Carp Ctenopharyngodon idella Transcriptome to Identify miRNA Targets Associated with Motile Aeromonad Septicemia
Source: PLoS One. 2014 Nov 19;9(11):e112722. doi: 10.1371/journal.pone.0112722 (PMC4237362; doi:10.1371/journal.pone.0112722)
Supplement: Table S2 — 721 genes differed significantly between the SG and RG groups of C. idella. (XLSX) [file pone.0112722.s002.xlsx]

## Sheet: Table S2
Gene_id	Gene_length	readcount_SG	readcount_RG	FPKM_SG	FPKM_RG	value1	value2	log2(Fold_change)	log2(Fold_change) normalized	z-score	p-value	q-value(Benjamini et al. 1995)	q-value(Storey et al. 2003)	Signature(q-value(Storey et al. 2003) < 0.01)
comp65597_c1	1564	258780	548.99	2694.97	6.77827	5147.27	8.68099	9.21173	8.63513	62.154	0	0	0	TRUE
comp52516_c1	1313	61690.5	172	765.268	2.52962	1227.06	2.71978	8.8175	8.2409	31.0066	4.39e-211	7.77e-208	7.77e-208	TRUE
comp37929_c0	1140	4572.87	17	65.3346	0.287962	90.9567	0	8.40242	7.82583	8.61432	7.04e-18	1.44e-15	1.44e-15	TRUE
comp71292_c8	1381	1458.77	6	17.2049	0.0838975	29.0157	0	8.25657	7.67998	4.89694	9.73e-07	6.41e-05	6.41e-05	TRUE
comp80466_c0	1606	1630.43	8	16.5355	0.0961913	32.4301	0	8.00204	7.42544	5.2312	1.68e-07	1.25e-05	1.25e-05	TRUE
comp66077_c0	1024	734657	4074.04	11685.4	76.8275	14612.7	64.4214	7.82547	7.24887	111.825	0	0	0	TRUE
comp39482_c0	625	97075.4	662	2529.81	20.4536	1930.88	10.468	7.52713	6.95053	41.0271	0	0	0	TRUE
comp53725_c0	2278	1804.75	14	12.904	0.118677	35.8974	0	7.34123	6.76463	5.62227	1.88e-08	1.65e-06	1.65e-06	TRUE
comp66922_c0	1865	5301.64	43	46.3011	0.445227	105.452	0	7.27696	6.70036	9.65162	4.84e-22	1.31e-19	1.31e-19	TRUE
comp69941_c3	2955	21651	183	119.338	1.19587	430.649	2.89372	7.21744	6.64085	19.5319	5.88e-85	4.87e-82	4.87e-82	TRUE
comp52847_c0	2275	1432.98	13	10.2593	0.110345	28.5027	0	7.11536	6.53877	5.03585	4.76e-07	3.3e-05	3.3e-05	TRUE
comp69941_c4	803	4514.37	42	91.5675	1.01001	89.7931	0	7.07899	6.5024	8.94473	3.73e-19	8.31e-17	8.31e-17	TRUE
comp51513_c0	2537	19952.1	186	128.094	1.41574	396.858	2.94116	7.0761	6.4995	18.8059	6.76e-79	5.25e-76	5.25e-76	TRUE
comp64765_c0	2342	1707.99	23	11.8784	0.189641	33.9728	0	6.54552	5.96893	5.53963	3.03e-08	2.58e-06	2.58e-06	TRUE
comp56743_c0	1215	1239.63	17	16.6179	0.270187	24.6569	0	6.51923	5.94263	4.72003	2.36e-06	0.00014533	0.00014533	TRUE
comp33696_c0	1011	6592.99	106	106.216	2.02463	131.138	1.67614	6.2898	5.7132	10.8896	1.29e-27	4.35e-25	4.35e-25	TRUE
comp62633_c0	2536	9959.89	176.98	63.9683	1.34762	198.107	2.79853	6.14547	5.56888	13.3767	8.28e-41	3.72e-38	3.72e-38	TRUE
comp28347_c0	2126	1504	27	11.5224	0.24524	29.9153	0	6.1307	5.55411	5.19754	2.02e-07	1.48e-05	1.48e-05	TRUE
comp34006_c0	1470	10477.9	200	116.096	2.62727	208.411	3.16253	6.04221	5.46561	13.7088	8.99e-43	4.28e-40	4.28e-40	TRUE
comp51620_c0	3083	3396.55	68	17.9442	0.425919	67.5591	1.07526	5.97339	5.3968	7.79929	6.23e-15	1e-12	1e-12	TRUE
comp60613_c0	2337	3110.95	64	21.6817	0.528826	61.8784	1.01201	5.93414	5.35754	7.46047	8.62e-14	1.26e-11	1.26e-11	TRUE
comp57006_c0	929	8153.66	169.77	142.954	3.52888	162.18	2.68452	5.91679	5.3402	12.0752	1.43e-33	5.54e-31	5.54e-31	TRUE
comp74530_c0	959	1440.15	0	24.4596	0	28.6453	0	5.84023	5.26363	5.06885	4e-07	2.81e-05	2.81e-05	TRUE
comp29332_c0	1095	1267	28	18.8461	0.493782	25.2013	0	5.83085	5.25425	4.75363	2e-06	0.000124175	0.000124175	TRUE
comp33081_c0	1215	4093.02	96	54.869	1.52576	81.4123	1.51802	5.74499	5.16839	8.53035	1.46e-17	2.91e-15	2.91e-15	TRUE
comp56528_c0	1111	1347.5	32	19.7549	0.556195	26.8025	0	5.72707	5.15047	4.89269	9.95e-07	6.55e-05	6.55e-05	TRUE
comp67571_c0	1389	38410.9	1089	450.414	15.1397	764.012	17.22	5.47144	4.89484	25.9516	1.74e-148	2.2e-145	2.2e-145	TRUE
comp47275_c0	980	1918.57	55	31.8868	1.08375	38.1613	0	5.45546	4.87886	5.79676	6.76e-09	6.25e-07	6.25e-07	TRUE
comp42160_c0	1177	21970	646.02	304.028	10.5989	436.994	10.2153	5.41881	4.84222	19.5933	1.76e-85	1.47e-82	1.47e-82	TRUE
comp49718_c0	2350	21138.1	678	146.507	5.57126	420.447	10.721	5.29342	4.71682	19.1323	1.36e-81	1.07e-78	1.07e-78	TRUE
comp25067_c1	1342	3054.76	98.02	37.0753	1.41044	60.7607	1.54996	5.29284	4.71624	7.2728	3.52e-13	4.89e-11	4.89e-11	TRUE
comp39002_c0	1590	6625.68	213.01	67.8723	2.58699	131.788	3.36826	5.29008	4.71348	10.7099	9.15e-27	2.96e-24	2.96e-24	TRUE
comp40222_c0	1731	502708	16908.6	4730.18	188.626	9999.11	267.369	5.22489	4.6483	93.1183	0	0	0	TRUE
comp51928_c0	1495	1644.99	57	17.9218	0.73625	32.7197	0	5.18197	4.60538	5.31259	1.08e-07	8.3e-06	8.3e-06	TRUE
comp51694_c0	1513	2024.92	71	21.7986	0.906172	40.2767	1.1227	5.1649	4.58831	5.8898	3.87e-09	3.71e-07	3.71e-07	TRUE
comp57134_c0	3438	98596.4	3594.45	467.105	20.1891	1961.13	56.8378	5.10869	4.5321	40.9992	0	0	0	TRUE
comp45174_c0	1061	5474.98	201	84.0479	3.65824	108.9	3.17835	5.09859	4.52199	9.65514	4.68e-22	1.27e-19	1.27e-19	TRUE
comp66079_c0	1046	135987	5377.53	2117.51	99.2756	2704.85	85.0331	4.99138	4.41479	47.8701	0	0	0	TRUE
comp64847_c0	1394	10441.1	412.99	121.995	5.72095	207.678	6.53047	4.99102	4.41442	13.2612	3.89e-40	1.71e-37	1.71e-37	TRUE
comp50228_c2	1111	1489.38	61	21.8349	1.06025	29.6245	0	4.94076	4.36416	4.99478	5.89e-07	4.05e-05	4.05e-05	TRUE
comp67585_c2	1662	10159.4	417	99.5625	4.84503	202.075	6.59388	4.93762	4.36102	13.043	6.97e-39	3.04e-36	3.04e-36	TRUE
comp50228_c0	1422	1744.63	72.87	19.9831	0.989556	34.7016	1.15227	4.91245	4.33586	5.39721	6.77e-08	5.41e-06	5.41e-06	TRUE
comp53816_c0	2444	11910	499	79.3728	3.94267	236.897	7.89052	4.908	4.3314	14.0985	3.88e-45	1.92e-42	1.92e-42	TRUE
comp44007_c0	1126	1926	82	27.8598	1.40626	38.3091	1.29664	4.88484	4.30824	5.66174	1.5e-08	1.33e-06	1.33e-06	TRUE
comp71627_c1	1274	1249.97	53.99	15.9805	0.818343	24.8625	0	4.86406	4.28746	4.55549	5.23e-06	0.000303913	0.000303913	TRUE
comp52260_c0	634	309124	13464.1	7941.52	410.089	6148.64	212.903	4.852	4.27541	71.6281	0	0	0	TRUE
comp72235_c0	806	16217	733	327.715	17.5614	322.565	11.5907	4.79855	4.22196	16.3428	4.9e-60	2.99e-57	2.99e-57	TRUE
comp61646_c0	3529	122837	5808.94	566.939	31.7861	2443.29	91.8548	4.73332	4.15673	44.7962	0	0	0	TRUE
comp49824_c0	734	5104.29	244	113.266	6.41926	101.527	3.85829	4.71776	4.14116	9.11986	7.52e-20	1.77e-17	1.77e-17	TRUE
comp67027_c0	4503	3127.54	152.86	11.3125	0.655516	62.2084	2.41712	4.68575	4.10915	7.12294	1.06e-12	1.42e-10	1.42e-10	TRUE
comp71348_c0	2309	19937.1	999.95	140.636	8.36269	396.559	15.8119	4.64846	4.07186	17.937	6.06e-72	4.33e-69	4.33e-69	TRUE
comp55028_c0	2250	2719	139	19.6828	1.19295	54.0823	2.19796	4.62092	4.04432	6.6105	3.83e-11	4.49e-09	4.49e-09	TRUE
comp71508_c4	1543	5197.41	275	54.8631	3.44158	103.379	4.34848	4.57129	3.99469	9.10538	8.6e-20	2.01e-17	2.01e-17	TRUE
comp134684_c0	9945	1189	63	1.94732	0.122328	23.6498	0	4.56925	3.99266	4.35436	1.33e-05	0.000717586	0.000717586	TRUE
comp69348_c2	1392	2919.8	155	34.1644	2.15022	58.0763	2.45096	4.56653	3.98993	6.82213	8.97e-12	1.12e-09	1.12e-09	TRUE
comp45174_c1	558	2718.01	150	79.3371	5.19097	54.0626	2.3719	4.51052	3.93392	6.55306	5.64e-11	6.5e-09	6.5e-09	TRUE
comp66846_c0	5289	8038.88	444.93	24.7561	1.62446	159.897	7.03553	4.50634	3.92975	11.2661	1.93e-29	6.77e-27	6.77e-27	TRUE
comp66459_c1	2324	2586.1	150	18.1246	1.24637	51.4388	2.3719	4.43874	3.86215	6.35398	2.1e-10	2.32e-08	2.32e-08	TRUE
comp67299_c0	2759	2378.34	143	14.0405	1.00087	47.3064	2.26121	4.38687	3.81027	6.06584	1.31e-09	1.35e-07	1.35e-07	TRUE
comp70935_c2	1322	1255.61	79	15.4697	1.15395	24.9747	1.2492	4.32139	3.7448	4.38107	1.18e-05	0.000641623	0.000641623	TRUE
comp71218_c5	4703	92157.8	5867.11	319.166	24.0902	1833.07	92.7746	4.30438	3.72779	37.4809	1.88e-307	4.91e-304	4.91e-304	TRUE
comp62546_c1	654	56580.5	3653.38	1409.12	107.872	1125.42	57.7697	4.284	3.70741	29.3087	8.04e-189	1.25e-185	1.25e-185	TRUE
comp28566_c0	2473	1488	104	9.80028	0.812083	29.5971	1.64452	4.16972	3.59312	4.698	2.63e-06	0.000161246	0.000161246	TRUE
comp62084_c1	1322	4534.36	324	55.8656	4.73266	90.1907	5.1233	4.13783	3.56124	8.17337	3e-16	5.5e-14	5.5e-14	TRUE
comp60951_c1	1267	1318.39	96	16.9483	1.46314	26.2234	1.51802	4.1106	3.534	4.39418	1.11e-05	0.00060747	0.00060747	TRUE
comp40652_c0	997	1288.02	94	21.042	1.82064	25.6194	1.48639	4.10735	3.53075	4.34172	1.41e-05	0.000755546	0.000755546	TRUE
comp69253_c1	1499	4302	315.74	46.7443	4.06742	85.569	4.99269	4.0992	3.5226	7.92772	2.23e-15	3.76e-13	3.76e-13	TRUE
comp67199_c0	2417	1358.8	101	9.15669	0.80693	27.0272	1.59708	4.08091	3.50431	4.44635	8.73e-06	0.000488317	0.000488317	TRUE
comp40425_c0	2893	81877	6110.09	460.97	40.7841	1628.57	96.6168	4.07519	3.4986	34.4995	8.17e-261	1.76e-257	1.76e-257	TRUE
comp61688_c0	2943	117982	8813.71	652.957	57.8309	2346.72	139.368	4.07367	3.49708	41.4098	0	0	0	TRUE
comp54099_c0	3216	2432.31	190.01	12.3186	1.14091	48.3799	3.00456	4.00918	3.43258	5.90001	3.63e-09	3.51e-07	3.51e-07	TRUE
comp64006_c0	2611	25598.4	2027.36	159.686	14.9939	509.166	32.058	3.98938	3.41278	19.0965	2.7e-81	2.12e-78	2.12e-78	TRUE
comp40719_c0	1871	18816.9	1513.86	163.807	15.6244	374.277	23.9382	3.96672	3.39013	16.3277	6.27e-60	3.8e-57	3.8e-57	TRUE
comp61966_c1	3263	19606.2	1585.39	97.8668	9.38232	389.977	25.0692	3.9594	3.3828	16.6518	2.94e-62	1.87e-59	1.87e-59	TRUE
comp40438_c0	1970	2287.08	185	18.9093	1.81341	45.4912	2.92534	3.95891	3.38231	5.6867	1.3e-08	1.16e-06	1.16e-06	TRUE
comp70702_c10	1677	4089.32	331	39.7171	3.81142	81.3387	5.23399	3.95796	3.38136	7.6032	2.89e-14	4.36e-12	4.36e-12	TRUE
comp71480_c6	2234	2153.09	175	15.6978	1.51268	42.8261	2.76722	3.95198	3.37539	5.51291	3.53e-08	2.97e-06	2.97e-06	TRUE
comp63672_c0	6923	115832	9440.86	272.517	26.3335	2303.96	149.285	3.94797	3.37138	40.4273	0	0	0	TRUE
comp70175_c0	1874	4377.27	357.32	38.0446	3.68196	87.0661	5.65018	3.94574	3.36915	7.85453	4.01e-15	6.6e-13	6.6e-13	TRUE
comp66459_c0	1426	1394.89	115	15.9324	1.55729	27.7451	1.81846	3.93145	3.35485	4.42603	9.6e-06	0.000531922	0.000531922	TRUE
comp71167_c0	2845	57113.1	4751.9	326.974	32.2535	1136.01	75.1402	3.91825	3.34165	28.2784	6.36e-176	9.09e-173	9.09e-173	TRUE
comp71480_c1	3524	4726.27	406	21.8445	2.22475	94.0079	6.41994	3.87215	3.29555	8.08584	6.17e-16	1.1e-13	1.1e-13	TRUE
comp73454_c0	1588	4959	426	50.8631	5.18025	98.637	6.73619	3.87212	3.29553	8.28251	1.21e-16	2.26e-14	2.26e-14	TRUE
comp71243_c9	3172	20675.7	1787.42	106.166	10.8814	411.251	28.2639	3.86299	3.28639	16.8925	5.11e-64	3.35e-61	3.35e-61	TRUE
comp60955_c1	4439	3281.56	287	12.0408	1.2485	65.2719	4.53823	3.84626	3.26966	6.71472	1.88e-11	2.3e-09	2.3e-09	TRUE
comp65989_c1	1242	4067.92	358.01	53.347	5.56628	80.913	5.66109	3.83722	3.26062	7.46711	8.2e-14	1.2e-11	1.2e-11	TRUE
comp71480_c0	913	1473	130	26.278	2.74956	29.2987	2.05565	3.83317	3.25658	4.49086	7.09e-06	0.000405289	0.000405289	TRUE
comp72017_c1	1965	1373.15	121.32	11.3819	1.19223	27.3127	1.91839	3.8316	3.255	4.33507	1.46e-05	0.000776878	0.000776878	TRUE
comp56830_c0	2125	2840.86	252	21.7746	2.28999	56.5062	3.98479	3.82583	3.24924	6.23056	4.65e-10	4.98e-08	4.98e-08	TRUE
comp52945_c1	1895	1781.33	158.03	15.3107	1.61036	35.4316	2.49888	3.82568	3.24909	4.93361	8.07e-07	5.4e-05	5.4e-05	TRUE
comp52052_c0	2141	1385.52	124	10.5404	1.1184	27.5587	1.96077	3.81302	3.23642	4.34366	1.4e-05	0.000749369	0.000749369	TRUE
comp57061_c0	2026	20622.5	1922.37	165.791	18.3227	410.191	30.3978	3.75426	3.17766	16.6229	4.76e-62	2.99e-59	2.99e-59	TRUE
comp52862_c0	718	1974.67	185.76	44.795	4.99596	39.2772	2.93736	3.7411	3.1645	5.13393	2.84e-07	2.03e-05	2.03e-05	TRUE
comp66976_c0	1914	1692.17	160.01	14.4	1.61435	33.6581	2.53018	3.73364	3.15704	4.74745	2.06e-06	0.000127668	0.000127668	TRUE
comp62503_c0	1898	13417.4	1274	115.142	12.9618	266.88	20.1453	3.72767	3.15108	13.3572	1.08e-40	4.81e-38	4.81e-38	TRUE
comp52315_c0	1575	578185	54991	5979.23	674.221	11500.4	869.554	3.72526	3.14867	87.7878	0	0	0	TRUE
comp60437_c0	2578	2397.96	230	15.1502	1.72281	47.6966	3.63691	3.7131	3.13651	5.63471	1.75e-08	1.54e-06	1.54e-06	TRUE
comp40131_c0	1445	114585	11132.8	1291.58	148.774	2279.16	176.039	3.69453	3.11794	38.8569	0	0	0	TRUE
comp40156_c1	2276	26151.4	2577	187.147	21.8642	520.165	40.7492	3.67413	3.09753	18.5025	1.97e-76	1.48e-73	1.48e-73	TRUE
comp70600_c4	849	4816.01	478.25	92.393	10.8777	95.7929	7.56241	3.663	3.08641	7.92638	2.26e-15	3.79e-13	3.78e-13	TRUE
comp65556_c0	2204	2431.39	243	17.9681	2.12905	48.3616	3.84248	3.65375	3.07716	5.62404	1.87e-08	1.64e-06	1.64e-06	TRUE
comp74973_c0	1283	2151.53	215.76	27.3137	3.2474	42.795	3.41174	3.64886	3.07227	5.28654	1.25e-07	9.49e-06	9.49e-06	TRUE
comp69523_c6	1628	3519.06	354.98	35.2072	4.21057	69.9959	5.61318	3.64038	3.06378	6.75228	1.46e-11	1.78e-09	1.78e-09	TRUE
comp31871_c0	1412	6462.39	669	74.5449	9.14919	128.54	10.5787	3.60299	3.02639	9.09743	9.25e-20	2.15e-17	2.15e-17	TRUE
comp66736_c1	4324	3505.44	363	13.2043	1.62111	69.725	5.74	3.60255	3.02596	6.69977	2.09e-11	2.52e-09	2.52e-09	TRUE
comp63643_c0	2417	3507.96	364.06	23.6395	2.90862	69.7751	5.75676	3.59938	3.02279	6.69883	2.1e-11	2.53e-09	2.53e-09	TRUE
comp70615_c0	4175	13001.4	1356.88	50.7214	6.27591	258.603	21.4559	3.5913	3.0147	12.8802	5.82e-38	2.49e-35	2.49e-35	TRUE
comp61966_c0	790	3477.52	364	71.6972	8.89745	69.1696	5.75581	3.58705	3.01045	6.6567	2.8e-11	3.32e-09	3.32e-09	TRUE
comp65989_c0	773	2115.97	222	44.5851	5.54581	42.0877	3.51041	3.58369	3.00709	5.18974	2.11e-07	1.53e-05	1.53e-05	TRUE
comp70973_c2	1698	1846.88	194.15	17.7158	2.20796	36.7354	3.07003	3.58085	3.00425	4.84633	1.26e-06	8.12e-05	8.12e-05	TRUE
comp69645_c0	2439	7868.6	828.54	52.5467	6.55984	156.51	13.1014	3.57846	3.00187	9.99964	1.53e-23	4.42e-21	4.42e-21	TRUE
comp72940_c0	987	5086.22	537	83.9339	10.5063	101.168	8.4914	3.5746	2.998	8.03454	9.39e-16	1.64e-13	1.64e-13	TRUE
comp61322_c0	2200	8096.22	887.2	59.9403	7.78736	161.038	14.029	3.52092	2.94432	10.0485	9.33e-24	2.73e-21	2.73e-21	TRUE
comp55375_c0	1118	37320.7	4144.08	543.71	71.5777	742.327	65.5289	3.50185	2.92525	21.5073	1.33e-102	1.38e-99	1.38e-99	TRUE
comp30678_c0	2521	11198.1	1251	72.3487	9.58243	222.736	19.7816	3.4931	2.9165	11.7627	6.08e-32	2.28e-29	2.28e-29	TRUE
comp73976_c0	2051	6284.65	707	49.9086	6.65649	125.005	11.1796	3.48305	2.90645	8.79685	1.41e-18	3e-16	3e-16	TRUE
comp57138_c0	3295	13693.4	1545.03	67.6887	9.05468	272.369	24.431	3.47878	2.90218	12.9758	1.68e-38	7.28e-36	7.28e-36	TRUE
comp56486_c1	686	12029.3	1363.62	285.612	38.3849	239.269	21.5625	3.47204	2.89544	12.1477	5.9e-34	2.33e-31	2.33e-31	TRUE
comp38010_c0	1758	44498.1	5085.63	412.27	55.8621	885.09	80.4174	3.46024	2.88365	23.3186	2.87e-120	3.18e-117	3.18e-117	TRUE
comp64018_c0	2460	19285.8	2240.85	127.692	17.5901	383.605	35.4338	3.43642	2.85983	15.2865	9.4e-53	5.34e-50	5.34e-50	TRUE
comp44758_c0	2613	5346.88	623	33.3289	4.60405	106.352	9.85129	3.43239	2.8558	8.04288	8.77e-16	1.53e-13	1.53e-13	TRUE
comp40197_c0	2365	2460.58	287	16.9459	2.34338	48.9422	4.53823	3.43088	2.85428	5.45456	4.91e-08	4.01e-06	4.01e-06	TRUE
comp45842_c0	1907	4739.57	554	40.4807	5.60984	94.2725	8.76022	3.4278	2.8512	7.56618	3.84e-14	5.76e-12	5.76e-12	TRUE
comp53822_c0	4400	32706.1	3849.65	121.07	16.8951	650.541	60.8732	3.41776	2.84116	19.8419	1.3e-87	1.12e-84	1.12e-84	TRUE
comp61708_c0	1429	64364.7	7700	733.626	104.052	1280.25	121.758	3.39434	2.81774	27.7206	3.95e-169	5.46e-166	5.46e-166	TRUE
comp70028_c6	1022	1947.82	238	31.0426	4.49694	38.7431	3.76341	3.36383	2.78723	4.79443	1.63e-06	0.000102761	0.000102761	TRUE
comp43324_c0	1460	15551.2	1904.33	173.489	25.1873	309.322	30.1125	3.36067	2.78408	13.5397	9.12e-42	4.16e-39	4.16e-39	TRUE
comp68355_c0	3045	32932.1	4034.96	176.154	25.5884	655.036	63.8035	3.35987	2.78327	19.7013	2.1e-86	1.77e-83	1.77e-83	TRUE
comp65414_c0	3148	26258.6	3253.84	135.862	19.9596	522.297	51.4519	3.34358	2.76698	17.5384	7.3e-69	4.97e-66	4.97e-66	TRUE
comp63907_c0	2123	2355.78	293	18.0736	2.66507	46.8577	4.63311	3.33823	2.76164	5.24748	1.54e-07	1.16e-05	1.16e-05	TRUE
comp62332_c1	1525	10316.2	1285.69	110.182	16.2801	205.195	20.3302	3.3353	2.75871	10.9753	5.03e-28	1.72e-25	1.72e-25	TRUE
comp71506_c6	2477	8028.64	1007.94	52.7929	7.85778	159.694	15.9382	3.32475	2.74815	9.66275	4.34e-22	1.18e-19	1.18e-19	TRUE
comp70573_c1	5318	28965	3673.17	88.7125	13.3378	576.129	58.0826	3.31021	2.73362	18.3036	7.75e-75	5.62e-72	5.62e-72	TRUE
comp63781_c0	2989	5129.81	650.91	27.9534	4.2052	102.035	10.2926	3.30938	2.73278	7.70101	1.35e-14	2.09e-12	2.09e-12	TRUE
comp69027_c10	1803	7672.48	980.69	69.3106	10.5033	152.61	15.5073	3.29882	2.72223	9.39901	5.51e-21	1.39e-18	1.39e-18	TRUE
comp77994_c0	2614	2676	343	16.674	2.53384	53.227	5.42374	3.2948	2.7182	5.54639	2.92e-08	2.48e-06	2.48e-06	TRUE
comp28379_c0	2187	5526.26	715.54	41.1568	6.31796	109.92	11.3146	3.2802	2.7036	7.9478	1.9e-15	3.22e-13	3.22e-13	TRUE
comp70962_c0	5656	3417.65	446.1	9.84187	1.52305	67.9788	7.05403	3.26857	2.69197	6.23584	4.49e-10	4.82e-08	4.82e-08	TRUE
comp59887_c0	1852	4613.11	604	40.5707	6.29778	91.7571	9.55085	3.26412	2.68752	7.23847	4.54e-13	6.25e-11	6.25e-11	TRUE
comp68446_c0	1557	5413.56	718.72	56.631	8.91379	107.678	11.3649	3.24408	2.66748	7.80998	5.72e-15	9.22e-13	9.22e-13	TRUE
comp52301_c0	2879	1842	246	10.421	1.65	36.6383	3.88992	3.23554	2.65895	4.54777	5.42e-06	0.000314852	0.000314852	TRUE
comp41106_c0	1020	28254.3	3798.04	451.174	71.9036	561.993	60.0571	3.22614	2.64955	17.7788	1.03e-70	7.19e-68	7.19e-68	TRUE
comp69160_c0	4435	3332.01	455.1	12.2369	1.98155	66.2754	7.19634	3.20314	2.62654	6.07607	1.23e-09	1.27e-07	1.27e-07	TRUE
comp52248_c0	2132	5462.64	750	41.7326	6.79306	108.655	11.8595	3.19564	2.61904	7.76777	7.99e-15	1.28e-12	1.28e-12	TRUE
comp67207_c0	4668	2618.86	362	9.13779	1.49751	52.0905	5.72418	3.18588	2.60928	5.36735	7.99e-08	6.26e-06	6.26e-06	TRUE
comp71189_c0	2994	12996.4	1796.49	70.7017	11.5868	258.505	28.4073	3.18586	2.60926	11.9572	5.96e-33	2.29e-30	2.29e-30	TRUE
comp71235_c6	1903	5144.43	712.02	44.0309	7.22512	102.325	11.2589	3.18402	2.60743	7.51981	5.49e-14	8.12e-12	8.12e-12	TRUE
comp68905_c0	3744	16180.4	2251.84	70.3904	11.6143	321.837	35.6076	3.17607	2.59948	13.3144	1.91e-40	8.45e-38	8.45e-38	TRUE
comp26371_c0	1162	1986.01	280	27.8378	4.65311	39.5028	4.42755	3.15737	2.58078	4.64589	3.39e-06	0.000202628	0.000202628	TRUE
comp39713_c0	2140	59316.8	8386.63	451.464	75.6772	1179.84	132.615	3.15328	2.57668	25.3728	5.04e-142	6.28e-139	6.28e-139	TRUE
comp56808_c0	1788	25063	3579.6	228.31	38.6597	498.516	56.603	3.13869	2.56209	16.4391	1e-60	6.21e-58	6.21e-58	TRUE
comp50533_c0	3132	12249.8	1760	63.704	10.8513	243.655	27.8303	3.13011	2.55351	11.4709	1.85e-30	6.62e-28	6.62e-28	TRUE
comp49544_c0	1119	6806.45	984.88	99.0718	16.9959	135.384	15.5736	3.11988	2.54329	8.53123	1.45e-17	2.9e-15	2.9e-15	TRUE
comp67874_c0	3936	7182.27	1067.97	29.7212	5.23957	142.859	16.8875	3.08057	2.50397	8.68712	3.72e-18	7.74e-16	7.74e-16	TRUE
comp64986_c0	2291	4690.79	699.91	33.3488	5.89941	93.3022	11.0674	3.07559	2.49899	7.01253	2.34e-12	3.02e-10	3.02e-10	TRUE
comp63697_c1	2619	7534.67	1131	46.8585	8.33909	149.868	17.8841	3.06695	2.49035	8.8702	7.3e-19	1.6e-16	1.6e-16	TRUE
comp68538_c0	3384	4324.51	650.79	20.8145	3.71366	86.0167	10.2907	3.06327	2.48668	6.7143	1.89e-11	2.3e-09	2.3e-09	TRUE
comp40156_c0	1380	8950.7	1347	105.642	18.8486	178.034	21.2997	3.06325	2.48665	9.65974	4.47e-22	1.21e-19	1.21e-19	TRUE
comp73127_c0	2677	11098	1671.9	67.524	12.0602	220.746	26.4372	3.06175	2.48515	10.7526	5.76e-27	1.88e-24	1.88e-24	TRUE
comp69523_c3	1905	4224.09	639.01	36.1158	6.47745	84.0193	10.1045	3.05573	2.47913	6.6244	3.49e-11	4.1e-09	4.1e-09	TRUE
comp53453_c0	2951	1850.01	280	10.2109	1.83223	36.7976	4.42755	3.05503	2.47844	4.38323	1.17e-05	0.000636856	0.000636856	TRUE
comp49664_c0	1977	14220.3	2188.25	117.155	21.3738	282.849	34.6021	3.0311	2.45451	12.0856	1.26e-33	4.91e-31	4.91e-31	TRUE
comp70028_c7	2987	10010.1	1540.87	54.5835	9.96144	199.105	24.3653	3.03063	2.45404	10.1386	3.72e-24	1.1e-21	1.1e-21	TRUE
comp65426_c0	2848	20941.6	3228.93	119.765	21.8932	416.539	51.058	3.02824	2.45165	14.6567	1.22e-48	6.51e-46	6.51e-46	TRUE
comp66430_c2	4479	4272.3	665.01	15.536	2.86707	84.9782	10.5156	3.01456	2.43797	6.59838	4.16e-11	4.86e-09	4.86e-09	TRUE
comp56486_c0	1229	33876.1	5333.94	448.954	83.8084	673.814	84.3438	2.998	2.4214	18.509	1.75e-76	1.32e-73	1.32e-73	TRUE
comp71268_c0	3577	6901.22	1089.92	31.4244	5.88392	137.269	17.2345	2.99363	2.41703	8.34456	7.15e-17	1.36e-14	1.36e-14	TRUE
comp47798_c0	1784	3662.33	579.02	33.4366	6.26744	72.8456	9.15585	2.99208	2.41548	6.07648	1.23e-09	1.27e-07	1.27e-07	TRUE
comp45842_c1	673	1898.05	300.23	45.9359	8.61451	37.7532	4.74744	2.99138	2.41478	4.37373	1.22e-05	0.000661168	0.000661168	TRUE
comp62172_c0	1193	10896.3	1726.02	148.765	27.9381	216.734	27.293	2.98932	2.41273	10.4746	1.13e-25	3.51e-23	3.51e-23	TRUE
comp67575_c0	1217	9827.87	1565	131.531	24.8322	195.481	24.7468	2.98172	2.40512	9.92946	3.1e-23	8.82e-21	8.82e-21	TRUE
comp61231_c0	3935	18411.2	2943.04	76.2073	14.4425	366.208	46.5373	2.9762	2.39961	13.5728	5.81e-42	2.68e-39	2.68e-39	TRUE
comp62592_c1	1939	37322.2	6036.36	313.508	60.1158	742.358	95.4509	2.95928	2.38269	19.246	1.52e-82	1.22e-79	1.22e-79	TRUE
comp39180_c0	1318	30812.8	5000	380.78	73.2565	612.881	79.0633	2.95453	2.37793	17.4664	2.58e-68	1.75e-65	1.75e-65	TRUE
comp64191_c0	2469	2629	429	17.3432	3.35527	52.2922	6.78363	2.94646	2.36987	5.09121	3.56e-07	2.52e-05	2.52e-05	TRUE
comp69852_c2	2436	10563	1724	70.6267	13.6663	210.103	27.261	2.94619	2.36959	10.2047	1.89e-24	5.67e-22	5.67e-22	TRUE
comp63592_c0	1221	1.85562e+06	304460	24753.3	4815.1	36909.3	4814.32	2.93858	2.36198	135.902	0	0	0	TRUE
comp59971_c0	1403	2939.09	483.1	34.1205	6.64922	58.46	7.6391	2.93598	2.35938	5.36902	7.92e-08	6.22e-06	6.22e-06	TRUE
comp61877_c0	1227	11438.8	1881.33	151.843	29.6082	227.524	29.7488	2.93511	2.35852	10.5901	3.31e-26	1.05e-23	1.05e-23	TRUE
comp25252_c0	2463	3329.72	548	22.0193	4.29643	66.2298	8.66534	2.93415	2.35756	5.71209	1.12e-08	1.01e-06	1.01e-06	TRUE
comp63684_c0	2280	7213.95	1200.48	51.5345	10.1674	143.489	18.9828	2.91818	2.34158	8.374	5.57e-17	1.06e-14	1.06e-14	TRUE
comp70503_c4	2760	43476.4	7292.83	256.569	51.0245	864.767	115.319	2.90668	2.33008	20.5002	2.14e-93	1.96e-90	1.96e-90	TRUE
comp64949_c0	2248	5856.53	983.75	42.433	8.45045	116.489	15.5557	2.90468	2.32809	7.51917	5.51e-14	8.14e-12	8.14e-12	TRUE
comp56515_c0	2531	12388.9	2088.42	79.7258	15.9337	246.421	33.0235	2.89956	2.32296	10.9221	9.04e-28	3.07e-25	3.07e-25	TRUE
comp67542_c0	9895	113192	19093.1	186.32	37.2608	2251.45	301.913	2.89865	2.32205	33.0183	4.44e-239	8.73e-236	8.73e-236	TRUE
comp68297_c0	3155	4077.18	690	21.0484	4.22319	81.0972	10.9107	2.8939	2.31731	6.25637	3.94e-10	4.24e-08	4.24e-08	TRUE
comp63989_c0	2253	2849.44	486	20.5996	4.16549	56.6768	7.68495	2.88265	2.30605	5.21499	1.84e-07	1.36e-05	1.36e-05	TRUE
comp51406_c0	1195	2477.98	422.82	33.7745	6.83249	49.2883	6.68591	2.88205	2.30545	4.86244	1.16e-06	7.53e-05	7.53e-05	TRUE
comp63401_c0	2289	6009.9	1029.11	42.7643	8.68175	119.54	16.273	2.87694	2.30035	7.5625	3.95e-14	5.91e-12	5.91e-12	TRUE
comp71906_c0	1692	2936.99	503	28.2723	5.74062	58.4182	7.95377	2.87671	2.30011	5.2863	1.25e-07	9.5e-06	9.5e-06	TRUE
comp56813_c0	1629	3400.59	585.01	34.0011	6.93479	67.6395	9.25057	2.87025	2.29366	5.67863	1.36e-08	1.21e-06	1.21e-06	TRUE
comp67881_c0	1964	22456.4	3863.88	186.234	37.9904	446.669	61.0982	2.87	2.29341	14.5928	3.12e-48	1.63e-45	1.63e-45	TRUE
comp70608_c3	3601	20046.2	3527.74	90.671	18.9175	398.729	55.783	2.83751	2.26092	13.6688	1.56e-42	7.35e-40	7.35e-40	TRUE
comp56720_c0	1692	5538.54	980.07	53.3156	11.1853	110.164	15.4975	2.82955	2.25295	7.16893	7.56e-13	1.03e-10	1.03e-10	TRUE
comp57113_c0	3002	2464.44	436.15	13.3711	2.80554	49.019	6.89669	2.82936	2.25277	4.78178	1.74e-06	0.000109139	0.000109139	TRUE
comp68002_c0	2403	4965.12	883.01	33.6539	7.09583	98.7588	13.9627	2.82233	2.24573	6.77439	1.25e-11	1.54e-09	1.54e-09	TRUE
comp35004_c0	1565	2301.01	409.56	23.9477	5.05353	45.7683	6.47623	2.82112	2.24452	4.61017	4.02e-06	0.000238496	0.000238496	TRUE
comp70311_c2	1573	5519.56	983	57.1525	12.0675	109.787	15.5438	2.82029	2.24369	7.13867	9.42e-13	1.27e-10	1.27e-10	TRUE
comp64011_c0	2299	2117.01	378.04	14.9984	3.17534	42.1084	5.97782	2.81642	2.23982	4.41634	1e-05	0.000553901	0.000553901	TRUE
comp56871_c0	1160	90149	16122.3	1265.79	268.386	1793.11	254.936	2.81426	2.23766	28.8116	1.53e-182	2.3e-179	2.3e-179	TRUE
comp56656_c0	4043	69429.3	12568.4	279.704	60.0297	1380.98	198.739	2.79675	2.22015	25.1612	1.06e-139	1.31e-136	1.31e-136	TRUE
comp63818_c1	3716	3432.52	621.59	15.0452	3.23013	68.2746	9.82899	2.79623	2.21964	5.59239	2.24e-08	1.94e-06	1.94e-06	TRUE
comp68226_c0	9003	93390	16922	168.956	36.2958	1857.57	267.582	2.79537	2.21877	29.1732	4.25e-187	6.48e-184	6.48e-184	TRUE
comp72545_c0	375	3430.59	624	149.004	32.1325	68.2362	9.8671	2.78984	2.21324	5.58089	2.39e-08	2.06e-06	2.06e-06	TRUE
comp65446_c0	2259	2090.94	382.12	15.076	3.26644	41.5899	6.04234	2.78305	2.20646	4.34875	1.37e-05	0.000734827	0.000734514	TRUE
comp72290_c0	1665	34994.3	6396.92	342.328	74.1905	696.055	101.152	2.78267	2.20608	17.791	8.3e-71	5.87e-68	5.87e-68	TRUE
comp72099_c0	664	2.10257e+06	385055	51575.3	11198.1	41821.1	6088.75	2.78002	2.20342	138.896	0	0	0	TRUE
comp26518_c0	2327	3483.67	643	24.3837	5.33588	69.292	10.1675	2.76872	2.19212	5.59065	2.26e-08	1.96e-06	1.96e-06	TRUE
comp34546_c0	1236	12149.9	2247.71	160.108	35.1167	241.667	35.5423	2.76541	2.18882	10.4313	1.78e-25	5.5e-23	5.5e-23	TRUE
comp56608_c0	2957	49177.8	9107.08	270.88	59.4729	978.171	144.007	2.76395	2.18735	20.9806	9.87e-98	9.93e-95	9.93e-95	TRUE
comp71106_c2	4551	246820	45770.7	883.349	194.21	4909.37	723.756	2.76196	2.18537	47.0117	0	0	0	TRUE
comp69187_c0	4491	3919.18	734.63	14.2138	3.15876	77.9545	11.6165	2.74646	2.16987	5.89231	3.81e-09	3.66e-07	3.66e-07	TRUE
comp69558_c0	2115	9852.56	1858.83	75.8749	16.9715	195.972	29.3931	2.7371	2.16051	9.31751	1.19e-20	2.91e-18	2.91e-18	TRUE
comp56941_c0	2424	16857.8	3190.55	113.273	25.417	335.31	50.4511	2.73254	2.15594	12.172	4.38e-34	1.75e-31	1.75e-31	TRUE
comp63697_c0	1731	4910.13	930.33	46.2014	10.3784	97.665	14.711	2.73095	2.15435	6.5658	5.18e-11	5.99e-09	5.99e-09	TRUE
comp71187_c0	4548	2157.01	412.06	7.72487	1.74957	42.904	6.51577	2.71911	2.14251	4.33671	1.45e-05	0.000771579	0.000771579	TRUE
comp34311_c0	915	5794.9	1109	103.154	23.4046	115.264	17.5362	2.71652	2.13993	7.10287	1.22e-12	1.63e-10	1.63e-10	TRUE
comp62604_c0	1372	19006.2	3641.99	225.632	51.2597	378.043	57.5896	2.71467	2.13808	12.8571	7.84e-38	3.34e-35	3.34e-35	TRUE
comp67757_c0	4135	16531.6	3175	65.1176	14.8272	328.822	50.2052	2.7114	2.1348	11.9793	4.56e-33	1.76e-30	1.76e-30	TRUE
comp61958_c0	1243	6030.76	1158.32	79.0243	17.9949	119.955	18.3161	2.71131	2.13471	7.23485	4.66e-13	6.4e-11	6.4e-11	TRUE
comp55676_c0	1458	49892.9	9653.53	557.366	127.856	992.394	152.648	2.7007	2.12411	20.7478	1.28e-95	1.22e-92	1.22e-92	TRUE
comp47224_c0	1828	5531.46	1072.92	49.286	11.334	110.024	16.9657	2.69712	2.12052	6.89976	5.21e-12	6.63e-10	6.63e-10	TRUE
comp68946_c0	3478	4448.44	864	20.8323	4.79706	88.4817	13.6621	2.6952	2.1186	6.18397	6.25e-10	6.6e-08	6.6e-08	TRUE
comp70311_c7	2350	11960.9	2324.96	82.9001	19.1046	237.908	36.7638	2.69405	2.11745	10.137	3.79e-24	1.12e-21	1.12e-21	TRUE
comp70757_c0	8987	4558.79	887.21	8.26218	1.90635	90.6767	14.0292	2.6923	2.11571	6.25479	3.98e-10	4.28e-08	4.28e-08	TRUE
comp65446_c1	4039	2172.43	423.22	8.76055	2.02341	43.2107	6.69224	2.69083	2.11423	4.31584	1.59e-05	0.000840115	0.000840115	TRUE
comp68983_c0	1239	7726.02	1508.67	101.565	23.5133	153.674	23.8561	2.68745	2.11085	8.1309	4.26e-16	7.74e-14	7.74e-14	TRUE
comp34291_c0	2261	10161	1985.32	73.1974	16.9559	202.108	31.3932	2.6866	2.11	9.32229	1.14e-20	2.79e-18	2.79e-18	TRUE
comp63598_c0	1349	43827.7	8644.49	529.171	123.742	871.755	136.692	2.67299	2.09639	19.2841	7.3e-83	5.87e-80	5.87e-80	TRUE
comp70093_c0	1984	2687.35	533.83	22.0619	5.1958	53.4528	8.44127	2.66273	2.08614	4.75948	1.94e-06	0.000121057	0.000121057	TRUE
comp32930_c0	5104	8667.07	1726	27.658	6.53013	172.392	27.2927	2.65911	2.08252	8.53811	1.36e-17	2.76e-15	2.76e-15	TRUE
comp68061_c0	1367	2305.07	468.4	27.4647	6.61667	45.849	7.40665	2.63	2.0534	4.36348	1.28e-05	0.000690373	0.000690373	TRUE
comp69839_c0	3066	3177	646.29	16.8774	4.07049	63.1922	10.2196	2.62841	2.05182	5.12018	3.05e-07	2.18e-05	2.18e-05	TRUE
comp65127_c1	1191	3218.99	655	44.0218	10.6199	64.0274	10.3573	2.62804	2.05144	5.15331	2.56e-07	1.84e-05	1.84e-05	TRUE
comp66533_c1	3078	4030.41	820.56	21.3275	5.14794	80.1669	12.9752	2.62725	2.05065	5.76493	8.17e-09	7.48e-07	7.48e-07	TRUE
comp57287_c2	740	2578	528	56.7428	13.7782	51.2777	8.34909	2.61864	2.04205	4.59811	4.26e-06	0.000251547	0.000251378	TRUE
comp71693_c6	2399	14668.7	3016.26	99.5915	24.279	291.769	47.6951	2.61291	2.03632	10.9488	6.73e-28	2.3e-25	2.3e-25	TRUE
comp64063_c0	3443	6767.53	1394.06	32.0149	7.81872	134.61	22.0438	2.61034	2.03374	7.43046	1.08e-13	1.57e-11	1.57e-11	TRUE
comp42922_c0	1830	13198.8	2724.26	117.474	28.7468	262.531	43.0778	2.60747	2.03088	10.3677	3.48e-25	1.06e-22	1.06e-22	TRUE
comp74927_c0	1600	2833.91	587	28.8487	7.08451	56.3679	9.28203	2.60236	2.02577	4.79601	1.62e-06	0.000102099	0.000102099	TRUE
comp71219_c1	2843	3650.11	758.07	20.9117	5.14901	72.6025	11.9871	2.59854	2.02194	5.43637	5.44e-08	4.41e-06	4.41e-06	TRUE
comp45982_c0	1444	6524.23	1366	73.5905	18.2673	129.77	21.6001	2.58685	2.01025	7.24082	4.46e-13	6.15e-11	6.15e-11	TRUE
comp34418_c0	766	5780.2	1213.75	122.906	30.5979	114.971	19.1926	2.58265	2.00605	6.80614	1e-11	1.25e-09	1.25e-09	TRUE
comp73054_c0	2674	12341.5	2595.85	75.1737	18.746	245.479	41.0473	2.58024	2.00364	9.93766	2.85e-23	8.15e-21	8.15e-21	TRUE
comp66412_c1	3683	3078.09	648.22	13.6125	3.39869	61.2248	10.2501	2.57848	2.00188	4.95993	7.05e-07	4.77e-05	4.77e-05	TRUE
comp31527_c0	1533	7520.32	1584	79.9013	19.9528	149.583	25.0473	2.57822	2.00163	7.75219	9.03e-15	1.43e-12	1.43e-12	TRUE
comp72080_c0	5998	1020.92	3449.37	2.77233	11.1052	20.3066	54.5437	-1.42546	-2.00206	-5.71738	1.08e-08	9.82e-07	9.82e-07	TRUE
comp27194_c0	2450	904.01	3065.52	6.00989	24.1618	17.9812	48.474	-1.43072	-2.00732	-5.39911	6.7e-08	5.36e-06	5.36e-06	TRUE
comp27959_c0	1272	842	2856	10.7816	43.3573	16.7478	45.161	-1.4311	-2.0077	-5.21198	1.87e-07	1.38e-05	1.38e-05	TRUE
comp70990_c4	3699	1058	3595.46	4.65866	18.7699	21.0442	56.8538	-1.43384	-2.01043	-5.85312	4.82e-09	4.56e-07	4.56e-07	TRUE
comp71261_c3	2260	565.02	1924.07	4.07207	16.4401	11.2385	30.4247	-1.43679	-2.01338	-4.2858	1.82e-05	0.000951845	0.000951845	TRUE
comp66937_c0	2512	977	3328	6.33482	25.5832	19.433	52.6245	-1.43723	-2.01382	-5.63738	1.73e-08	1.52e-06	1.52e-06	TRUE
comp72070_c0	3162	791.24	2695.58	4.07573	16.462	15.7382	42.6243	-1.43741	-2.014	-5.07384	3.9e-07	2.74e-05	2.74e-05	TRUE
comp64016_c0	5028	1874.03	6405.61	6.07073	24.6012	37.2754	101.29	-1.44219	-2.01879	-7.83373	4.74e-15	7.75e-13	7.75e-13	TRUE
comp68475_c0	1307	663	2273	8.26223	33.5827	13.1874	35.9422	-1.44652	-2.02311	-4.67287	2.97e-06	0.000179928	0.000179928	TRUE
comp69541_c0	3307	1867.66	6451.12	9.19863	37.6697	37.1487	102.009	-1.45732	-2.03391	-7.89968	2.8e-15	4.67e-13	4.67e-13	TRUE
comp67532_c1	4556	785.09	2715.28	2.8067	11.5086	15.6158	42.9358	-1.45917	-2.03577	-5.128	2.93e-07	2.1e-05	2.1e-05	TRUE
comp74512_c0	1784	883.95	3066.68	8.07035	33.1944	17.5822	48.4924	-1.46364	-2.04024	-5.45747	4.83e-08	3.95e-06	3.95e-06	TRUE
comp71886_c5	3436	4036.24	14018.4	19.133	78.7835	80.2829	221.668	-1.46523	-2.04183	-11.6747	1.72e-31	6.38e-29	6.38e-29	TRUE
comp39826_c0	1057	52562.8	182727	809.959	3338.24	1045.5	2889.39	-1.46657	-2.04317	-42.2019	0	0	0	TRUE
comp68835_c1	5630	1523.99	5313.51	4.40893	18.2249	30.3129	84.0207	-1.47081	-2.04741	-7.20007	6.02e-13	8.21e-11	8.21e-11	TRUE
comp28495_c0	1924	802	2796.92	6.78936	28.0715	15.9522	44.2268	-1.47116	-2.04776	-5.22431	1.75e-07	1.29e-05	1.29e-05	TRUE
comp69315_c1	3311	542.42	1892.38	2.66831	11.0367	10.789	29.9236	-1.47172	-2.04832	-4.29801	1.72e-05	0.000903592	0.000903592	TRUE
comp70008_c0	2876	14750.6	51537.6	83.5376	346.04	293.398	814.946	-1.47385	-2.05044	-22.4501	1.28e-111	1.38e-108	1.38e-108	TRUE
comp44262_c0	4319	1440.86	5045.19	5.43373	22.5572	28.6594	79.7779	-1.47698	-2.05357	-7.02953	2.07e-12	2.7e-10	2.7e-10	TRUE
comp68365_c0	4828	695	2435.18	2.34464	9.73992	13.8239	38.5067	-1.47794	-2.05454	-4.88516	1.03e-06	6.79e-05	6.79e-05	TRUE
comp70270_c0	5778	645	2260.98	1.8182	7.55632	12.8294	35.7521	-1.47858	-2.05517	-4.70812	2.5e-06	0.000153551	0.000153551	TRUE
comp56946_c0	3334	2684.99	9413.05	13.1171	54.52	53.4058	148.845	-1.47875	-2.05534	-9.60732	7.45e-22	1.99e-19	1.99e-19	TRUE
comp67585_c0	3876	558	1971.6	2.34482	9.8226	11.0989	31.1762	-1.49003	-2.06663	-4.41224	1.02e-05	0.000563076	0.000563076	TRUE
comp70156_c0	4742	1661.76	5874.68	5.70777	23.9229	33.0533	92.8943	-1.4908	-2.06739	-7.61823	2.57e-14	3.9e-12	3.9e-12	TRUE
comp61404_c1	928	733	2596.61	12.8652	54.0319	14.5797	41.0593	-1.49374	-2.07034	-5.06938	3.99e-07	2.8e-05	2.8e-05	TRUE
comp62327_c0	1155	1791.54	6352.81	25.2641	106.212	35.6346	100.455	-1.49519	-2.07179	-7.933	2.14e-15	3.61e-13	3.61e-13	TRUE
comp73384_c0	1560	1485	5269.44	15.5046	65.2276	29.5374	83.3239	-1.49619	-2.07278	-7.22716	4.93e-13	6.77e-11	6.77e-11	TRUE
comp61877_c1	2265	8082.6	28737	58.1223	244.999	160.767	454.409	-1.49902	-2.07562	-16.8941	4.97e-64	3.29e-61	3.29e-61	TRUE
comp66248_c0	3292	624	2218.68	3.08734	13.0145	12.4117	35.0832	-1.49908	-2.07568	-4.6937	2.68e-06	0.000163994	0.000163994	TRUE
comp56847_c0	2531	614	2187.85	3.95126	16.6923	12.2128	34.5957	-1.5022	-2.0788	-4.66545	3.08e-06	0.000185523	0.000185523	TRUE
comp46186_c0	3040	719.91	2571.8	3.85713	16.3363	14.3194	40.667	-1.50589	-2.08249	-5.06403	4.1e-07	2.87e-05	2.87e-05	TRUE
comp45991_c0	2039	695	2483.69	5.55171	23.5219	13.8239	39.2738	-1.5064	-2.083	-4.97731	6.45e-07	4.39e-05	4.39e-05	TRUE
comp71977_c0	2248	901.67	3224.79	6.53297	27.7011	17.9347	50.9925	-1.50753	-2.08413	-5.67347	1.4e-08	1.24e-06	1.24e-06	TRUE
comp52893_c0	1620	64066.6	229706	644.134	2738.09	1274.32	3632.26	-1.51114	-2.08774	-47.9872	0	0	0	TRUE
comp67269_c0	6028	805.92	2891.86	2.1776	9.26393	16.0302	45.728	-1.51229	-2.08889	-5.38044	7.43e-08	5.87e-06	5.87e-06	TRUE
comp62654_c0	2197	1002	3600	7.42843	31.642	19.9303	56.9256	-1.51411	-2.09071	-6.00654	1.9e-09	1.91e-07	1.91e-07	TRUE
comp66129_c0	2979	2928.75	10533.1	16.0129	68.2775	58.2543	166.557	-1.51557	-2.09217	-10.2792	8.75e-25	2.63e-22	2.63e-22	TRUE
comp71126_c4	3352	610.11	2195.93	2.96458	12.6504	12.1354	34.7235	-1.51669	-2.09329	-4.69483	2.67e-06	0.000163197	0.000163197	TRUE
comp70180_c0	4449	1951.47	7046.44	7.14429	30.5843	38.8157	111.423	-1.52133	-2.09793	-8.42206	3.7e-17	7.2e-15	7.2e-15	TRUE
comp66565_c1	3298	579	2098.98	2.85948	12.2899	11.5166	33.1905	-1.52705	-2.10365	-4.60447	4.14e-06	0.000244636	0.000244589	TRUE
comp57479_c0	3090	1857.24	6748.54	9.78969	42.1738	36.9415	106.712	-1.53042	-2.10701	-8.26476	1.4e-16	2.62e-14	2.62e-14	TRUE
comp70664_c0	1771	588.38	2139.67	5.41127	23.3303	11.7032	33.8339	-1.53157	-2.10816	-4.65522	3.24e-06	0.00019445	0.00019445	TRUE
comp56992_c0	4205	9208.3	33559.1	35.6675	154.112	183.158	530.658	-1.5347	-2.11129	-18.4563	4.64e-76	3.45e-73	3.45e-73	TRUE
comp70006_c0	2444	1582.57	5770.17	10.5468	45.591	31.4781	91.2418	-1.53534	-2.11194	-7.65353	1.96e-14	3e-12	3e-12	TRUE
comp66905_c0	4182	540	1973	2.10315	9.11034	10.7409	31.1984	-1.53836	-2.11496	-4.47936	7.49e-06	0.000423658	0.000423658	TRUE
comp61192_c1	5368	8494.21	31069.5	25.7733	111.767	168.954	491.291	-1.53995	-2.11654	-17.7862	9.04e-71	6.35e-68	6.35e-68	TRUE
comp63452_c1	2897	675.94	2473.97	3.80031	16.4906	13.4448	39.1201	-1.54086	-2.11746	-5.01968	5.18e-07	3.58e-05	3.58e-05	TRUE
comp68444_c7	2785	643.98	2367.98	3.76623	16.4189	12.8091	37.4441	-1.54757	-2.12417	-4.9208	8.62e-07	5.75e-05	5.75e-05	TRUE
comp71150_c0	4661	1574	5812.98	5.50028	24.083	31.3077	91.9187	-1.55384	-2.13044	-7.72435	1.12e-14	1.76e-12	1.76e-12	TRUE
comp69814_c0	5876	871.04	3227.28	2.41444	10.6059	17.3254	51.0319	-1.55851	-2.1351	-5.76334	8.25e-09	7.54e-07	7.54e-07	TRUE
comp71168_c2	1018	523	1941.73	8.36784	36.8326	10.4027	30.7039	-1.56146	-2.13806	-4.47431	7.67e-06	0.000432412	0.000432412	TRUE
comp50529_c0	1837	516.06	1917.62	4.57563	20.1579	10.2647	30.3227	-1.56271	-2.1393	-4.44807	8.66e-06	0.000484716	0.000484716	TRUE
comp66645_c3	4066	1300.98	4843.61	5.2115	23.0035	25.8772	76.5904	-1.56548	-2.14208	-7.07515	1.49e-12	1.98e-10	1.98e-10	TRUE
comp74735_c0	1136	498.99	1865.97	7.1544	31.7189	9.92517	29.506	-1.57184	-2.14844	-4.39953	1.08e-05	0.000593406	0.000593406	TRUE
comp71867_c0	2356	1013.67	3808.42	7.00779	31.2148	20.1624	60.2213	-1.5786	-2.1552	-6.29776	3.02e-10	3.29e-08	3.29e-08	TRUE
comp67003_c0	3284	1876.28	7070.29	9.30581	41.5744	37.3202	111.8	-1.58289	-2.15949	-8.59171	8.57e-18	1.75e-15	1.75e-15	TRUE
comp51409_c0	1911	609.7	2300.23	5.19655	23.2435	12.1272	36.3728	-1.58461	-2.1612	-4.90289	9.44e-07	6.25e-05	6.25e-05	TRUE
comp67768_c0	3267	1905.88	7193.99	9.5018	42.5218	37.9089	113.756	-1.58534	-2.16193	-8.67267	4.22e-18	8.77e-16	8.77e-16	TRUE
comp70037_c0	2064	495	1871	3.90621	17.5047	9.8458	29.5855	-1.58731	-2.16391	-4.42529	9.63e-06	0.000533406	0.000533406	TRUE
comp62686_c0	2147	971.3	3676.11	7.36853	33.0634	19.3197	58.1291	-1.58919	-2.16579	-6.20639	5.42e-10	5.78e-08	5.78e-08	TRUE
comp56809_c1	6858	1502.23	5686.58	3.56778	16.012	29.8801	89.92	-1.58946	-2.16605	-7.71982	1.16e-14	1.82e-12	1.82e-12	TRUE
comp71329_c0	1548	1515.99	5742.01	15.9509	71.6283	30.1538	90.7965	-1.5903	-2.16689	-7.75924	8.54e-15	1.36e-12	1.36e-12	TRUE
comp67283_c0	3125	473.63	1802.77	2.46859	11.1399	9.42074	28.5066	-1.59738	-2.17398	-4.35646	1.32e-05	0.00071201	0.00071201	TRUE
comp70536_c2	5519	883.23	3364.85	2.60659	11.7733	17.5679	53.2072	-1.59868	-2.17528	-5.95404	2.62e-09	2.59e-07	2.59e-07	TRUE
comp75692_c0	2199	665	2533.66	4.92556	22.2492	13.2272	40.0639	-1.5988	-2.17539	-5.16673	2.38e-07	1.72e-05	1.72e-05	TRUE
comp70689_c10	1702	538.48	2060.52	5.15311	23.3781	10.7106	32.5823	-1.60504	-2.18164	-4.66771	3.05e-06	0.000183746	0.00018372	TRUE
comp47840_c0	1585	746	2860.11	7.66601	34.8454	14.8383	45.226	-1.60782	-2.18442	-5.50367	3.72e-08	3.11e-06	3.11e-06	TRUE
comp69709_c4	2232	547	2103.03	3.99165	18.1946	10.8801	33.2545	-1.61186	-2.18845	-4.72476	2.3e-06	0.000142188	0.000142188	TRUE
comp71603_c0	1439	552.85	2125.88	6.25758	28.5279	10.9965	33.6158	-1.6121	-2.1887	-4.75069	2.03e-06	0.000125819	0.000125819	TRUE
comp69716_c1	2034	1815.47	7002.73	14.5378	66.4826	36.1106	110.732	-1.61657	-2.19317	-8.63338	5.96e-18	1.23e-15	1.23e-15	TRUE
comp51497_c0	1211	493.56	1907.24	6.63828	30.4125	9.81716	30.1585	-1.61919	-2.19579	-4.50879	6.52e-06	0.000375418	0.000375418	TRUE
comp69799_c0	1278	875	3405.44	11.1516	51.4557	17.4042	53.8491	-1.62949	-2.20608	-6.04233	1.52e-09	1.55e-07	1.55e-07	TRUE
comp53549_c0	1016	596	2320	9.55459	44.0946	11.8547	36.6854	-1.62974	-2.20634	-4.98758	6.11e-07	4.18e-05	4.18e-05	TRUE
comp65883_c0	2477	2147.85	8361.18	14.1233	65.1828	42.7218	132.213	-1.62981	-2.20641	-9.46893	2.83e-21	7.27e-19	7.27e-19	TRUE
comp38454_c0	1032	5066.7	19880.8	79.9659	372.003	100.779	314.369	-1.64126	-2.21786	-14.6485	1.38e-48	7.3e-46	7.3e-46	TRUE
comp64082_c0	1361	718	2837.3	8.59263	40.2567	14.2814	44.8653	-1.65146	-2.22806	-5.54907	2.87e-08	2.45e-06	2.45e-06	TRUE
comp67083_c0	5529	503.74	1993	1.48395	6.96069	10.0196	31.5146	-1.65319	-2.22979	-4.65292	3.27e-06	0.000195964	0.000195964	TRUE
comp30653_c0	2174	2047.01	8161.58	15.3363	72.4947	40.7161	129.056	-1.66433	-2.24093	-9.4449	3.56e-21	9.05e-19	9.05e-19	TRUE
comp51931_c0	1348	448	1787	5.41312	25.5992	8.91095	28.2572	-1.66497	-2.24157	-4.42014	9.86e-06	0.000544928	0.000544928	TRUE
comp70323_c2	4343	959.36	3826.89	3.59792	17.0156	19.0822	60.5133	-1.66503	-2.24162	-6.46856	9.89e-11	1.12e-08	1.12e-08	TRUE
comp51337_c0	2026	627	2505.06	5.04066	23.8765	12.4713	39.6117	-1.66731	-2.2439	-5.23674	1.63e-07	1.22e-05	1.22e-05	TRUE
comp58763_c0	4280	941.02	3763.67	3.58109	16.9808	18.7174	59.5136	-1.66884	-2.24544	-6.42157	1.35e-10	1.51e-08	1.51e-08	TRUE
comp63616_c0	4271	2024.02	8132.94	7.71871	36.7713	40.2588	128.603	-1.67555	-2.25215	-9.45712	3.17e-21	8.1e-19	8.1e-19	TRUE
comp66195_c0	3296	426.29	1716.77	2.10658	10.0581	8.47913	27.1467	-1.67879	-2.25539	-4.34869	1.37e-05	0.000734579	0.000734514	TRUE
comp68400_c3	5918	3342.9	13492.3	9.20043	44.0253	66.492	213.349	-1.68197	-2.25856	-12.2023	3.02e-34	1.22e-31	1.22e-31	TRUE
comp69023_c3	1085	419	1691.21	6.2899	30.0995	8.33412	26.7425	-1.68203	-2.25863	-4.31998	1.56e-05	0.000825488	0.000825488	TRUE
comp32488_c0	899	3333.58	13470.4	60.3964	289.341	66.3066	213.002	-1.68364	-2.26024	-12.1978	3.19e-34	1.28e-31	1.28e-31	TRUE
comp68783_c4	4526	2554.12	10379.5	9.1915	44.2847	50.8027	164.128	-1.69184	-2.26844	-10.7308	7.3e-27	2.37e-24	2.37e-24	TRUE
comp69464_c0	5933	521.14	2128.59	1.43067	6.92802	10.3657	33.6587	-1.69916	-2.27575	-4.86879	1.12e-06	7.32e-05	7.32e-05	TRUE
comp62605_c1	1474	1618.1	6614.77	17.88	86.658	32.1848	104.597	-1.70039	-2.27699	-8.58585	9.02e-18	1.84e-15	1.84e-15	TRUE
comp52268_c0	5436	8815.82	36049.4	26.4145	128.059	175.351	570.037	-1.70081	-2.27741	-20.0484	2.08e-89	1.84e-86	1.84e-86	TRUE
comp71610_c1	894	867.41	3547.75	15.8033	76.6314	17.2532	56.0994	-1.70112	-2.27771	-6.28899	3.2e-10	3.47e-08	3.47e-08	TRUE
comp68067_c3	2787	539.99	2215.94	3.15579	15.3537	10.7407	35.0399	-1.70591	-2.28251	-4.97661	6.47e-07	4.4e-05	4.4e-05	TRUE
comp70119_c0	2360	504	2075.83	3.47839	16.9852	10.0248	32.8244	-1.71119	-2.28779	-4.82343	1.41e-06	9.02e-05	9.02e-05	TRUE
comp69192_c2	3089	4769.12	19763	25.1466	123.545	94.8602	312.505	-1.72001	-2.2966	-14.9185	2.5e-50	1.36e-47	1.36e-47	TRUE
comp47550_c0	1653	1056.25	4386.35	10.4077	51.2415	21.0094	69.3599	-1.72307	-2.29967	-7.03349	2.01e-12	2.63e-10	2.63e-10	TRUE
comp66174_c0	2049	965.25	4044.42	7.67286	38.1159	19.1993	63.9531	-1.73596	-2.31255	-6.77648	1.23e-11	1.52e-09	1.52e-09	TRUE
comp71970_c7	639	1004.95	4215.42	25.6155	127.389	19.989	66.657	-1.73755	-2.31415	-6.92111	4.48e-12	5.72e-10	5.72e-10	TRUE
comp68390_c1	1663	631.82	2661.47	6.18815	30.9044	12.5672	42.0849	-1.74364	-2.32023	-5.50802	3.63e-08	3.04e-06	3.04e-06	TRUE
comp51814_c0	2581	703	2967.93	4.43636	22.2053	13.983	46.9309	-1.74686	-2.32346	-5.82134	5.84e-09	5.46e-07	5.46e-07	TRUE
comp71092_c0	5426	5329.35	22510.7	15.9976	80.1124	106.003	355.953	-1.74758	-2.32417	-16.0364	7.12e-58	4.23e-55	4.23e-55	TRUE
comp63962_c0	2844	1617.99	6841.9	9.26629	46.4556	32.1826	108.189	-1.74919	-2.32579	-8.84406	9.23e-19	1.99e-16	1.99e-16	TRUE
comp56582_c0	1294	1704.72	7210	21.4575	107.595	33.9078	114.009	-1.74946	-2.32606	-9.0795	1.09e-19	2.52e-17	2.52e-17	TRUE
comp68377_c0	1764	538.02	2286.75	4.96775	25.0329	10.7015	36.1596	-1.75657	-2.33316	-5.12252	3.01e-07	2.15e-05	2.15e-05	TRUE
comp71681_c0	6132	12861	54664.9	34.1611	172.146	255.811	864.398	-1.75661	-2.33321	-25.0514	1.69e-138	2.02e-135	2.02e-135	TRUE
comp56904_c0	2268	2041.05	8679.89	14.6578	73.9031	40.5975	137.252	-1.75737	-2.33396	-9.98234	1.82e-23	5.23e-21	5.23e-21	TRUE
comp52014_c0	1318	723	3085.09	8.93475	45.2006	14.3808	48.7835	-1.76225	-2.33884	-5.95852	2.55e-09	2.52e-07	2.52e-07	TRUE
comp66879_c0	3666	1096.56	4684.99	4.87191	24.6779	21.8111	74.0822	-1.76406	-2.34066	-7.34619	2.04e-13	2.89e-11	2.89e-11	TRUE
comp56538_c0	773	246616	1.05384e+06	5196.38	26326.1	4905.31	16664	-1.76432	-2.34092	-110.685	0	0	0	TRUE
comp69437_c2	1972	543.14	2323.02	4.48605	22.7477	10.8033	36.7331	-1.76561	-2.3422	-5.17488	2.28e-07	1.66e-05	1.66e-05	TRUE
comp38616_c1	312	71750.7	309461	3745.68	19153.3	1427.16	4893.41	-1.77769	-2.35429	-59.9892	0	0	0	TRUE
comp68622_c1	5998	2774.63	11999.7	7.53456	38.6328	55.1888	189.747	-1.78163	-2.35823	-11.8095	3.49e-32	1.31e-29	1.31e-29	TRUE
comp71747_c0	3267	1697.45	7357.32	8.46267	43.4872	33.7631	116.339	-1.78481	-2.36141	-9.25431	2.16e-20	5.21e-18	5.21e-18	TRUE
comp70135_c8	2056	606	2628.99	4.80075	24.6921	12.0536	41.5713	-1.78612	-2.36272	-5.53365	3.14e-08	2.66e-06	2.66e-06	TRUE
comp70821_c1	2457	709	3090.97	4.70003	24.293	14.1024	48.8765	-1.7932	-2.3698	-6.01081	1.85e-09	1.86e-07	1.86e-07	TRUE
comp66367_c1	2489	394	1719.24	2.57828	13.3384	7.83686	27.1858	-1.7945	-2.3711	-4.48427	7.32e-06	0.000415616	0.000415616	TRUE
comp44162_c0	1289	806.04	3522.89	10.1851	52.7761	16.0325	55.7063	-1.79684	-2.37343	-6.42285	1.34e-10	1.5e-08	1.5e-08	TRUE
comp71443_c3	9611	566	2487.05	0.959196	4.99698	11.258	39.3269	-1.80456	-2.38116	-5.4069	6.41e-08	5.15e-06	5.15e-06	TRUE
comp65123_c1	2494	609.05	2676.85	3.97755	20.7262	12.1143	42.3281	-1.8049	-2.3815	-5.6099	2.02e-08	1.77e-06	1.77e-06	TRUE
comp56846_c0	3111	478	2111.73	2.50258	13.1078	9.50766	33.3921	-1.81234	-2.38894	-4.99179	5.98e-07	4.1e-05	4.1e-05	TRUE
comp35783_c0	2725	388	1720	2.31913	12.1886	7.71752	27.1978	-1.81728	-2.39388	-4.51051	6.47e-06	0.000372642	0.000372642	TRUE
comp62688_c0	2451	394.52	1754.96	2.62171	13.8266	7.8472	27.7506	-1.82227	-2.39886	-4.56166	5.07e-06	0.000295689	0.000295689	TRUE
comp70043_c1	5800	428	1907.29	1.20192	6.35009	8.51314	30.1593	-1.82484	-2.40144	-4.7585	1.95e-06	0.000121557	0.000121557	TRUE
comp63801_c1	1742	1605.99	7171.25	15.016	79.4947	31.944	113.397	-1.82776	-2.40436	-9.23373	2.61e-20	6.29e-18	6.29e-18	TRUE
comp52412_c0	1964	490	2213	4.06363	21.7586	9.74635	34.9934	-1.84415	-2.42075	-5.14965	2.61e-07	1.88e-05	1.88e-05	TRUE
comp72804_c0	1544	2312	10516	24.3893	131.521	45.9869	166.287	-1.85438	-2.43097	-11.2536	2.22e-29	7.78e-27	7.78e-27	TRUE
comp63679_c1	412	547.47	2491.86	21.6433	116.793	10.8895	39.4029	-1.85537	-2.43197	-5.47916	4.27e-08	3.53e-06	3.53e-06	TRUE
comp69992_c1	2272	446.03	2037.38	3.19753	17.3163	8.87176	32.2164	-1.8605	-2.4371	-4.96039	7.04e-07	4.76e-05	4.76e-05	TRUE
comp53682_c0	1790	1081.92	4943.55	9.84468	53.3307	21.5199	78.1707	-1.86095	-2.43755	-7.72772	1.09e-14	1.72e-12	1.72e-12	TRUE
comp66410_c0	1670	631.99	2888.1	6.16387	33.3954	12.5706	45.6686	-1.86115	-2.43774	-5.90683	3.49e-09	3.38e-07	3.38e-07	TRUE
comp68324_c0	3802	621	2845	2.66035	14.4498	12.352	44.987	-1.86476	-2.44136	-5.8676	4.42e-09	4.21e-07	4.21e-07	TRUE
comp62163_c1	2659	578.76	2657.99	3.54519	19.3031	11.5118	42.0299	-1.8683	-2.44489	-5.67621	1.38e-08	1.23e-06	1.23e-06	TRUE
comp66633_c0	3573	1148.73	5284.91	5.23654	28.5625	22.8488	83.5685	-1.87084	-2.44744	-8.00875	1.16e-15	1.99e-13	1.99e-13	TRUE
comp69502_c1	2938	988.26	4549.88	5.47872	29.9047	19.657	71.9457	-1.87187	-2.44846	-7.43275	1.06e-13	1.55e-11	1.55e-11	TRUE
comp71864_c0	2291	463	2133.93	3.29166	17.9865	9.20931	33.7431	-1.87343	-2.45003	-5.09208	3.54e-07	2.51e-05	2.51e-05	TRUE
comp63862_c0	1681	447	2063.88	4.33111	23.7087	8.89106	32.6354	-1.87601	-2.45261	-5.01084	5.42e-07	3.74e-05	3.74e-05	TRUE
comp71508_c5	2311	3652.37	16979.3	25.7415	141.877	72.6475	268.489	-1.88588	-2.46247	-14.4064	4.72e-47	2.38e-44	2.38e-44	TRUE
comp66332_c0	7424	777.87	3634.52	1.70659	9.45367	15.4722	57.4714	-1.89316	-2.46976	-6.67621	2.45e-11	2.92e-09	2.92e-09	TRUE
comp67972_c0	3002	455.34	2128	2.4705	13.6884	9.05694	33.6493	-1.89348	-2.47008	-5.10883	3.24e-07	2.3e-05	2.3e-05	TRUE
comp38616_c0	336	34105.1	161067	1653.25	9256.78	678.368	2546.9	-1.9086	-2.4852	-44.6308	0	0	0	TRUE
comp67476_c0	1906	89764.2	424446	767.079	4300.23	1785.46	6711.63	-1.91037	-2.48697	-72.5579	0	0	0	TRUE
comp71259_c0	934	367.33	1761.42	6.40574	36.4173	7.30638	27.8527	-1.93059	-2.50719	-4.68759	2.76e-06	0.000168379	0.000168379	TRUE
comp33775_c0	970	1002.19	4807.82	16.8282	95.7123	19.9341	76.0244	-1.93123	-2.50782	-7.74569	9.51e-15	1.5e-12	1.5e-12	TRUE
comp72219_c0	996	7056.41	33883.3	115.394	656.927	140.356	535.785	-1.93257	-2.50916	-20.5713	4.96e-94	4.63e-91	4.63e-91	TRUE
comp39169_c0	1322	771	3702.98	9.4991	54.0893	15.3356	58.554	-1.93288	-2.50948	-6.80021	1.04e-11	1.29e-09	1.29e-09	TRUE
comp44972_c0	1120	966	4647.66	14.0481	80.1323	19.2142	73.4919	-1.93541	-2.51201	-7.62276	2.48e-14	3.78e-12	3.78e-12	TRUE
comp70733_c1	5531	337.84	1628.29	0.994871	5.68486	6.71981	25.7476	-1.93795	-2.51454	-4.51443	6.35e-06	0.000366049	0.000366049	TRUE
comp67933_c1	3289	973.06	4723.76	4.81876	27.7342	19.3547	74.6952	-1.94834	-2.52493	-7.70717	1.29e-14	2e-12	2e-12	TRUE
comp68432_c0	2698	2085.7	10136.1	12.5913	72.5471	41.4856	160.279	-1.9499	-2.52649	-11.294	1.41e-29	4.96e-27	4.96e-27	TRUE
comp67897_c0	2570	991	4839	6.28058	36.3592	19.7115	76.5175	-1.95675	-2.53335	-7.81522	5.49e-15	8.88e-13	8.88e-13	TRUE
comp57109_c0	3064	3394.7	16592.2	18.0456	104.57	67.5223	262.367	-1.95815	-2.53475	-14.4767	1.7e-47	8.7e-45	8.7e-45	TRUE
comp69641_c0	4198	1457.73	7170.3	5.6558	32.9827	28.995	113.382	-1.96731	-2.54391	-9.53559	1.49e-21	3.89e-19	3.89e-19	TRUE
comp56652_c0	1776	371	1826.73	3.40244	19.862	7.37938	28.8855	-1.96877	-2.54537	-4.81445	1.48e-06	9.41e-05	9.41e-05	TRUE
comp65053_c3	2011	378	1866	3.06154	17.9181	7.51861	29.5064	-1.97249	-2.54909	-4.86989	1.12e-06	7.29e-05	7.29e-05	TRUE
comp34696_c0	3065	406	2007.04	2.15752	12.6449	8.07555	31.7366	-1.97452	-2.55111	-5.05282	4.35e-07	3.04e-05	3.04e-05	TRUE
comp71911_c0	1956	322.4	1604.91	2.68464	15.8443	6.4127	25.3779	-1.98457	-2.56117	-4.52827	5.95e-06	0.000344225	0.000344058	TRUE
comp67374_c0	2817	491	2449.59	2.83893	16.7918	9.76624	38.7345	-1.98775	-2.56434	-5.59827	2.16e-08	1.88e-06	1.88e-06	TRUE
comp71630_c0	3046	2464.74	12339.1	13.1796	78.2252	49.0249	195.115	-1.99274	-2.56933	-12.5787	2.77e-36	1.17e-33	1.17e-33	TRUE
comp57198_c2	2315	756	3785	5.319	31.5723	15.0372	59.8509	-1.99284	-2.56943	-6.9666	3.25e-12	4.17e-10	4.17e-10	TRUE
comp53201_c0	1369	455	2296.23	5.41337	32.3894	9.05018	36.3095	-2.00433	-2.58093	-5.43959	5.34e-08	4.35e-06	4.35e-06	TRUE
comp63157_c0	2180	487	2461.66	3.63858	21.8053	9.68668	38.9254	-2.00664	-2.58323	-5.63492	1.75e-08	1.54e-06	1.54e-06	TRUE
comp67933_c0	5092	723.89	3667.03	2.31549	13.9065	14.3985	57.9855	-2.00977	-2.58637	-6.88214	5.9e-12	7.47e-10	7.47e-10	TRUE
comp50643_c0	755	770	3908	16.6113	99.9537	15.3157	61.7959	-2.0125	-2.5891	-7.1088	1.17e-12	1.56e-10	1.56e-10	TRUE
comp71138_c0	6921	296	1515	0.696598	4.22703	5.88759	23.9562	-2.02465	-2.60125	-4.43752	9.1e-06	0.000506854	0.00050667	TRUE
comp72174_c0	888	10295.3	52696.1	188.836	1145.93	204.779	833.265	-2.02471	-2.60131	-26.1768	4.89e-151	6.27e-148	6.27e-148	TRUE
comp68139_c0	2569	594	3062.01	3.76601	23.0162	11.815	48.4185	-2.03494	-2.61154	-6.32238	2.58e-10	2.82e-08	2.82e-08	TRUE
comp50969_c0	2986	666	3444.71	3.63282	22.2769	13.2471	54.47	-2.03979	-2.61638	-6.71266	1.91e-11	2.33e-09	2.33e-09	TRUE
comp71479_c1	4819	733	3791.45	2.47746	15.1929	14.5797	59.9529	-2.03986	-2.61646	-7.04252	1.89e-12	2.47e-10	2.47e-10	TRUE
comp57275_c0	1845	1609	8386.36	14.2043	87.7745	32.0038	132.611	-2.05088	-2.62748	-10.4982	8.8e-26	2.74e-23	2.74e-23	TRUE
comp56219_c0	990	6433.05	33594.3	105.838	655.272	127.957	531.216	-2.05364	-2.63024	-21.0258	3.81e-98	3.87e-95	3.87e-95	TRUE
comp30369_c0	1821	272	1424.39	2.43287	15.1046	5.41022	22.5234	-2.05767	-2.63426	-4.33253	1.47e-05	0.000784963	0.000784625	TRUE
comp70080_c1	4325	1302	6849.31	4.90325	30.581	25.8974	108.306	-2.06423	-2.64083	-9.51362	1.84e-21	4.79e-19	4.79e-19	TRUE
comp65007_c0	1441	331.28	1745.77	3.74447	23.3945	6.58933	27.6053	-2.06674	-2.64334	-4.80542	1.54e-06	9.8e-05	9.8e-05	TRUE
comp63887_c0	1845	466.99	2463.77	4.1226	25.7867	9.28867	38.9588	-2.0684	-2.645	-5.71067	1.13e-08	1.02e-06	1.02e-06	TRUE
comp54367_c0	1328	3968.36	20968.3	48.6713	304.899	78.9327	331.564	-2.07059	-2.64719	-16.6684	2.22e-62	1.43e-59	1.43e-59	TRUE
comp60234_c1	1514	529	2806.94	5.69101	35.8013	10.5221	44.3852	-2.07666	-2.65325	-6.10571	1.02e-09	1.06e-07	1.06e-07	TRUE
comp53986_c0	1022	693.94	3683.35	11.0594	69.5959	13.8028	58.2436	-2.07714	-2.65373	-6.99495	2.65e-12	3.42e-10	3.42e-10	TRUE
comp68298_c0	540	3743	19889.7	112.898	711.257	74.4502	314.51	-2.07876	-2.65535	-16.261	1.87e-59	1.12e-56	1.12e-56	TRUE
comp36954_c0	1554	8049	42910.3	84.3627	533.214	160.099	678.526	-2.08344	-2.66004	-23.9092	2.46e-126	2.79e-123	2.79e-123	TRUE
comp66140_c0	3590	495	2648	2.2458	14.2434	9.8458	41.8719	-2.0884	-2.665	-5.94446	2.77e-09	2.73e-07	2.73e-07	TRUE
comp69198_c1	3792	989	5321.27	4.24803	27.0981	19.6717	84.1435	-2.09673	-2.67332	-8.441	3.15e-17	6.16e-15	6.16e-15	TRUE
comp44713_c0	3421	1315	7091.16	6.26083	40.0272	26.156	112.13	-2.09996	-2.67656	-9.75055	1.83e-22	5.09e-20	5.09e-20	TRUE
comp67603_c1	1979	410.09	2219	3.37515	21.6522	8.1569	35.0883	-2.1049	-2.68149	-5.45971	4.77e-08	3.91e-06	3.91e-06	TRUE
comp62282_c0	1646	2478	13433.2	24.5206	157.594	49.2887	212.415	-2.10755	-2.68415	-13.4409	3.48e-41	1.58e-38	1.58e-38	TRUE
comp71271_c0	1451	390.3	2121.08	4.38118	28.2281	7.76327	33.5399	-2.11114	-2.68774	-5.34454	9.06e-08	7.04e-06	7.04e-06	TRUE
comp60489_c0	2130	716	3898	5.47511	35.3389	14.2416	61.6378	-2.1137	-2.6903	-7.24897	4.2e-13	5.81e-11	5.81e-11	TRUE
comp37268_c0	2432	5829.21	31894.5	39.0396	253.246	115.946	504.337	-2.12093	-2.69753	-20.7673	8.55e-96	8.22e-93	8.22e-93	TRUE
comp56579_c0	1736	534.1	2933.91	5.01109	32.6354	10.6235	46.3929	-2.12664	-2.70324	-6.30503	2.88e-10	3.15e-08	3.15e-08	TRUE
comp72001_c5	1513	511	2812.55	5.501	35.8966	10.1641	44.4739	-2.12948	-2.70608	-6.17669	6.55e-10	6.9e-08	6.9e-08	TRUE
comp34304_c0	979	1273	7021.28	21.179	138.492	25.3206	111.025	-2.1325	-2.7091	-9.76512	1.59e-22	4.42e-20	4.42e-20	TRUE
comp68624_c0	1841	706.1	3900.41	6.24701	40.9117	14.0447	61.6759	-2.13468	-2.71128	-7.28123	3.31e-13	4.62e-11	4.62e-11	TRUE
comp71458_c1	2737	359	1984.02	2.13638	13.9979	7.14069	31.3726	-2.13537	-2.71197	-5.19372	2.06e-07	1.51e-05	1.51e-05	TRUE
comp74418_c0	1317	331	1831	4.09357	26.8469	6.58376	28.953	-2.13673	-2.71332	-4.99073	6.02e-07	4.12e-05	4.12e-05	TRUE
comp70688_c0	8633	988.02	5470.29	1.86408	12.236	19.6522	86.4999	-2.13801	-2.7146	-8.62858	6.21e-18	1.28e-15	1.28e-15	TRUE
comp70851_c1	2456	544.78	3022.01	3.61287	23.7607	10.836	47.786	-2.14076	-2.71736	-6.4167	1.39e-10	1.56e-08	1.56e-08	TRUE
comp69046_c0	4460	499	2770	1.82232	11.9932	9.92536	43.8011	-2.14177	-2.71837	-6.14453	8.02e-10	8.38e-08	8.38e-08	TRUE
comp53136_c0	2573	245.81	1372.7	1.55603	10.3021	4.88929	21.706	-2.1504	-2.727	-4.33272	1.47e-05	0.000784727	0.000784625	TRUE
comp69927_c0	4022	299	1670.2	1.21085	8.01896	5.94726	26.4103	-2.1508	-2.7274	-4.7796	1.76e-06	0.000110169	0.000110169	TRUE
comp68024_c0	2907	982.44	5570.78	5.50453	37.0052	19.5412	88.0889	-2.17244	-2.74903	-8.76547	1.86e-18	3.94e-16	3.94e-16	TRUE
comp49874_c0	1968	365.97	2084.1	3.02887	20.4496	7.27933	32.9552	-2.17863	-2.75522	-5.36762	7.98e-08	6.26e-06	6.26e-06	TRUE
comp71954_c2	1338	247	1408.31	3.00677	20.3251	4.91296	22.2691	-2.18038	-2.75698	-4.41382	1.02e-05	0.000559335	0.000559335	TRUE
comp70606_c0	1759	387.98	2234.39	3.59255	24.5293	7.71712	35.3317	-2.19483	-2.77142	-5.57479	2.48e-08	2.13e-06	2.13e-06	TRUE
comp68611_c4	569	343	1980	9.81842	67.1961	6.82244	31.3091	-2.19822	-2.77482	-5.25119	1.51e-07	1.14e-05	1.14e-05	TRUE
comp71390_c0	5269	303	1750.15	0.936643	6.41414	6.02682	27.6745	-2.19909	-2.77569	-4.93779	7.9e-07	5.29e-05	5.29e-05	TRUE
comp70853_c0	2171	373	2155.92	2.79839	19.1763	7.41916	34.0908	-2.20006	-2.77665	-5.48139	4.22e-08	3.5e-06	3.5e-06	TRUE
comp73615_c0	977	498	2888.02	8.30222	57.0817	9.90547	45.6673	-2.20486	-2.78146	-6.34987	2.15e-10	2.38e-08	2.38e-08	TRUE
comp68859_c0	7742	894	5206.21	1.88081	12.9855	17.7821	82.324	-2.21089	-2.78748	-8.53524	1.4e-17	2.81e-15	2.81e-15	TRUE
comp65053_c2	1724	373.03	2179.45	3.52424	24.4119	7.41976	34.4629	-2.2156	-2.7922	-5.52717	3.25e-08	2.75e-06	2.75e-06	TRUE
comp70999_c2	541	546.86	3201.07	16.4641	114.259	10.8773	50.6174	-2.21831	-2.79491	-6.70186	2.06e-11	2.49e-09	2.49e-09	TRUE
comp73061_c0	716	324.67	1913.95	7.38565	51.6189	6.45785	30.2646	-2.22851	-2.8051	-5.19189	2.08e-07	1.52e-05	1.52e-05	TRUE
comp56772_c0	3494	416.99	2460.78	1.94385	13.6001	8.29414	38.9115	-2.23003	-2.80663	-5.88869	3.89e-09	3.73e-07	3.73e-07	TRUE
comp62568_c1	3075	2242.9	13257.9	11.8802	83.2567	44.6124	209.642	-2.23241	-2.80901	-13.6749	1.43e-42	6.79e-40	6.79e-40	TRUE
comp72090_c0	2268	255.11	1511.08	1.83208	12.8658	5.07427	23.8942	-2.23539	-2.81199	-4.61902	3.86e-06	0.000229017	0.000229017	TRUE
comp76820_c0	1972	412	2450.32	3.40291	23.9943	8.19489	38.7461	-2.24125	-2.81785	-5.88819	3.9e-09	3.74e-07	3.74e-07	TRUE
comp64028_c1	372	356	2118.78	15.5871	109.985	7.08102	33.5036	-2.24228	-2.81888	-5.47639	4.34e-08	3.59e-06	3.59e-06	TRUE
comp59892_c0	2225	323	1936.37	2.36446	16.8054	6.42463	30.6192	-2.25275	-2.82934	-5.24526	1.56e-07	1.17e-05	1.17e-05	TRUE
comp78560_c0	2690	415	2488.01	2.51279	17.8604	8.25456	39.3421	-2.25281	-2.82941	-5.94572	2.75e-09	2.71e-07	2.71e-07	TRUE
comp62155_c0	2636	217	1312.6	1.34083	9.61564	4.31624	20.7557	-2.26566	-2.84226	-4.32856	1.5e-05	0.000796821	0.000796821	TRUE
comp67511_c1	2683	277.96	1688.11	1.68741	12.1499	5.52877	26.6935	-2.27146	-2.84806	-4.91391	8.93e-07	5.94e-05	5.94e-05	TRUE
comp49547_c0	4812	1602	9781.95	5.42246	39.2547	31.8646	154.679	-2.27925	-2.85584	-11.8455	2.27e-32	8.59e-30	8.59e-30	TRUE
comp69165_c0	1443	698.09	4320.91	7.87961	57.823	13.8854	68.3251	-2.29885	-2.87545	-7.89976	2.79e-15	4.68e-13	4.67e-13	TRUE
comp71626_c0	5753	208	1290.41	0.588882	4.33136	4.13723	20.4048	-2.30217	-2.87877	-4.31954	1.56e-05	0.000826648	0.000826648	TRUE
comp71309_c0	7014	1013.93	6300.29	2.35452	17.3455	20.1676	99.6244	-2.30446	-2.88106	-9.54847	1.32e-21	3.47e-19	3.46e-19	TRUE
comp66387_c0	3617	471.55	2958.77	2.12343	15.7963	9.37937	46.786	-2.31852	-2.89511	-6.55934	5.4e-11	6.24e-09	6.24e-09	TRUE
comp62885_c0	1574	301	1890.96	3.11474	23.199	5.98704	29.9011	-2.32028	-2.89688	-5.24537	1.56e-07	1.17e-05	1.17e-05	TRUE
comp72097_c1	2495	328	2073.09	2.14123	16.045	6.52409	32.7811	-2.32902	-2.90561	-5.5004	3.79e-08	3.16e-06	3.16e-06	TRUE
comp53259_c0	1561	365	2320.05	3.80846	28.7003	7.26004	36.6862	-2.33719	-2.91378	-5.82692	5.65e-09	5.29e-07	5.29e-07	TRUE
comp70911_c1	3096	625.59	3977.68	3.29116	24.8096	12.4433	62.8977	-2.33764	-2.91423	-7.63029	2.34e-14	3.58e-12	3.58e-12	TRUE
comp70703_c1	5593	697	4450.01	2.02977	15.3641	13.8637	70.3665	-2.34358	-2.92017	-8.07875	6.54e-16	1.16e-13	1.16e-13	TRUE
comp69293_c3	6514	859.42	5499.9	2.14891	16.3042	17.0943	86.9681	-2.34697	-2.92357	-8.98652	2.55e-19	5.79e-17	5.79e-17	TRUE
comp70971_c0	6132	1072.73	6978.34	2.84936	21.9756	21.3371	110.346	-2.3706	-2.94719	-10.1627	2.91e-24	8.64e-22	8.64e-22	TRUE
comp28354_c0	899	220	1432.05	3.98586	30.7603	4.37591	22.6445	-2.37151	-2.9481	-4.60437	4.14e-06	0.000244589	0.000244589	TRUE
comp56034_c0	1206	1016.16	6636	13.7238	106.255	20.2119	104.933	-2.37619	-2.95278	-9.91948	3.43e-23	9.69e-21	9.69e-21	TRUE
comp61748_c4	1541	341	2239	3.60422	28.0571	6.78266	35.4046	-2.38401	-2.96061	-5.76921	7.96e-09	7.3e-07	7.3e-07	TRUE
comp71822_c0	3617	7677.02	50498.1	34.5703	269.599	152.7	798.509	-2.38661	-2.96321	-27.4148	1.83e-165	2.45e-162	2.45e-162	TRUE
comp65669_c0	2448	203	1352	1.35065	10.6649	4.03777	21.3787	-2.40454	-2.98114	-4.49814	6.86e-06	0.000392683	0.000392683	TRUE
comp70058_c0	4673	269.09	1792.96	0.93791	7.40911	5.35234	28.3515	-2.40518	-2.98178	-5.18055	2.21e-07	1.61e-05	1.61e-05	TRUE
comp69908_c5	2914	893.02	5957.79	4.9915	39.4809	17.7626	94.2085	-2.40701	-2.98361	-9.44643	3.51e-21	8.94e-19	8.94e-19	TRUE
comp31084_c0	1471	949	6332.72	10.5078	83.1322	18.8761	100.137	-2.40735	-2.98394	-9.73967	2.04e-22	5.65e-20	5.65e-20	TRUE
comp66482_c0	2220	539	3606.94	3.95453	31.3745	10.721	57.0353	-2.41142	-2.98801	-7.3553	1.9e-13	2.71e-11	2.71e-11	TRUE
comp70028_c3	3084	458.89	3096.81	2.42356	19.3906	9.12756	48.9688	-2.42356	-3.00016	-6.82865	8.57e-12	1.07e-09	1.07e-09	TRUE
comp66015_c0	1270	599.17	4051.16	7.68433	61.5981	11.9178	64.0596	-2.4263	-3.00289	-7.81374	5.55e-15	8.97e-13	8.97e-13	TRUE
comp56625_c0	1524	7423.11	50292.3	79.3342	637.247	147.649	795.255	-2.42924	-3.00584	-27.5481	4.66e-167	6.35e-164	6.35e-164	TRUE
comp69261_c0	4011	273	1855.49	1.10859	8.933	5.43011	29.3402	-2.43383	-3.01042	-5.29439	1.19e-07	9.1e-06	9.1e-06	TRUE
comp67011_c0	4200	613.54	4176.54	2.37932	19.2025	12.2036	66.0422	-2.43608	-3.01268	-7.94609	1.92e-15	3.26e-13	3.26e-13	TRUE
comp56696_c0	2641	577	3929.09	3.5585	28.7286	11.4768	62.1294	-2.43655	-3.01315	-7.70768	1.28e-14	1.99e-12	1.99e-12	TRUE
comp68564_c1	3821	749	5103.49	3.19275	25.7918	14.898	80.6998	-2.43745	-3.01404	-8.78566	1.55e-18	3.31e-16	3.31e-16	TRUE
comp71002_c2	4971	10534.6	72050.6	34.5169	279.889	209.538	1139.31	-2.44288	-3.01948	-33.047	1.72e-239	3.46e-236	3.46e-236	TRUE
comp65439_c1	2907	193	1325.54	1.08136	8.8052	3.83887	20.9603	-2.44891	-3.0255	-4.48557	7.27e-06	0.000414418	0.000414418	TRUE
comp48222_c0	2000	603	4145.87	4.91074	40.0292	11.994	65.5572	-2.45045	-3.02704	-7.93484	2.11e-15	3.57e-13	3.57e-13	TRUE
comp71258_c2	3078	191	1323.17	1.0107	8.30115	3.79909	20.9228	-2.46135	-3.03795	-4.4903	7.11e-06	0.000406106	0.000406106	TRUE
comp55278_c0	1155	332	2306	4.68183	38.5539	6.60365	36.464	-2.46514	-3.04173	-5.93136	3e-09	2.94e-07	2.94e-07	TRUE
comp41160_c0	1056	2541.02	17772.2	39.1926	324.989	50.5422	281.026	-2.47514	-3.05174	-16.4927	4.14e-61	2.58e-58	2.58e-58	TRUE
comp47306_c0	2734	626.2	4426.39	3.73056	31.2639	12.4554	69.993	-2.49044	-3.06703	-8.24984	1.59e-16	2.96e-14	2.96e-14	TRUE
comp64057_c0	3518	1382.77	9788.9	6.40197	53.7316	27.504	154.789	-2.49259	-3.06918	-12.2726	1.27e-34	5.23e-32	5.23e-32	TRUE
comp71504_c0	1550	2975.36	21090.6	31.2656	262.754	59.1814	333.499	-2.49447	-3.07106	-18.0201	1.36e-72	9.75e-70	9.75e-70	TRUE
comp70926_c4	2740	228	1618.4	1.35533	11.4058	4.53504	25.5912	-2.49646	-3.07306	-4.99297	5.95e-07	4.08e-05	4.08e-05	TRUE
comp72315_c0	842	1759.82	12568.7	34.0421	288.25	35.0037	198.745	-2.50534	-3.08193	-13.9335	3.96e-44	1.92e-41	1.92e-41	TRUE
comp69783_c0	3425	343	2459.78	1.63115	13.8684	6.82244	38.8957	-2.51125	-3.08785	-6.16932	6.86e-10	7.21e-08	7.21e-08	TRUE
comp69956_c0	442	1003.22	7219.45	36.9686	315.408	19.9546	114.159	-2.51625	-3.09285	-10.5773	3.8e-26	1.2e-23	1.2e-23	TRUE
comp69941_c1	4174	588.36	4245.25	2.29589	19.64	11.7028	67.1287	-2.52008	-3.09667	-8.11556	4.84e-16	8.73e-14	8.73e-14	TRUE
comp69322_c2	3088	174	1263	0.917765	7.89801	3.46095	19.9714	-2.5287	-3.10529	-4.43223	9.33e-06	0.000518463	0.000518335	TRUE
comp63750_c0	4281	625	4547.14	2.3779	20.5109	12.4316	71.9024	-2.53203	-3.10863	-8.41415	3.96e-17	7.68e-15	7.68e-15	TRUE
comp46529_c0	1251	469.24	3416.94	6.10938	52.7438	9.33342	54.0309	-2.53331	-3.1099	-7.29525	2.98e-13	4.19e-11	4.19e-11	TRUE
comp69032_c0	1125	254.98	1860.79	3.69159	31.9401	5.07168	29.424	-2.53646	-3.11306	-5.38605	7.2e-08	5.73e-06	5.73e-06	TRUE
comp53865_c0	1608	181	1337.77	1.83338	16.0652	3.60018	21.1537	-2.55477	-3.13136	-4.57911	4.67e-06	0.000273693	0.000273693	TRUE
comp57257_c0	4734	272	2025	0.935837	8.26015	5.41022	32.0206	-2.56524	-3.14184	-5.64242	1.68e-08	1.48e-06	1.48e-06	TRUE
comp68611_c0	1902	530.99	3960.28	4.54711	40.2075	10.5617	62.6226	-2.56785	-3.14444	-7.89374	2.93e-15	4.87e-13	4.87e-13	TRUE
comp51810_c0	3163	195.15	1463.52	1.00491	8.93492	3.88163	23.1421	-2.57579	-3.15238	-4.80411	1.55e-06	9.85e-05	9.85e-05	TRUE
comp62679_c1	1600	207	1554	2.10722	18.7552	4.11734	24.5729	-2.57728	-3.15388	-4.95146	7.37e-07	4.97e-05	4.97e-05	TRUE
comp71951_c0	3458	230	1727.98	1.08333	9.64951	4.57482	27.324	-2.57838	-3.15498	-5.22211	1.77e-07	1.31e-05	1.31e-05	TRUE
comp66496_c0	1490	163	1229.54	1.78181	15.9348	3.24215	19.4423	-2.58417	-3.16077	-4.40867	1.04e-05	0.000571734	0.000571734	TRUE
comp61756_c0	1354	522	3943.06	6.2793	56.2349	10.3828	62.3503	-2.58619	-3.16279	-7.89737	2.85e-15	4.74e-13	4.74e-13	TRUE
comp60316_c0	4553	284	2160.09	1.01597	9.16148	5.6489	34.1568	-2.59613	-3.17272	-5.85347	4.81e-09	4.56e-07	4.56e-07	TRUE
comp69068_c3	13432	1255.22	9806.79	1.52208	14.0987	24.967	155.071	-2.63484	-3.21144	-12.5402	4.5e-36	1.89e-33	1.89e-33	TRUE
comp60055_c0	1811	221	1729.59	1.98762	18.4423	4.3958	27.3494	-2.63731	-3.21391	-5.26805	1.38e-07	1.05e-05	1.05e-05	TRUE
comp62906_c0	1769	319	2521.42	2.93712	27.5238	6.34507	39.8704	-2.65161	-3.2282	-6.37314	1.85e-10	2.06e-08	2.06e-08	TRUE
comp53195_c0	2258	176	1399.97	1.26955	11.9725	3.50073	22.1373	-2.66075	-3.23734	-4.75477	1.99e-06	0.000123653	0.00012358	TRUE
comp77650_c0	1217	180.15	1444.97	2.41103	22.9277	3.58328	22.8488	-2.67277	-3.24937	-4.83843	1.31e-06	8.42e-05	8.42e-05	TRUE
comp73327_c0	1714	870.07	6994.81	8.26805	78.8055	17.3061	110.607	-2.67608	-3.25268	-10.6503	1.74e-26	5.59e-24	5.59e-24	TRUE
comp70924_c0	5742	173.14	1397.09	0.491127	4.69843	3.44384	22.0917	-2.68141	-3.25801	-4.7631	1.91e-06	0.000118984	0.000118984	TRUE
comp64262_c0	1574	220	1791.95	2.27655	21.9843	4.37591	28.3355	-2.69496	-3.27155	-5.4041	6.51e-08	5.23e-06	5.23e-06	TRUE
comp70554_c1	2378	4004.22	32692.2	27.4262	265.475	79.646	516.952	-2.69836	-3.27495	-23.0951	5.18e-118	5.67e-115	5.67e-115	TRUE
comp55993_c0	2026	202	1657	1.62395	15.7934	4.01788	26.2016	-2.70515	-3.28174	-5.20362	1.95e-07	1.44e-05	1.44e-05	TRUE
comp61065_c0	2404	229.93	1890.53	1.55783	15.1859	4.57342	29.8943	-2.70852	-3.28512	-5.56069	2.69e-08	2.3e-06	2.3e-06	TRUE
comp40332_c1	3901	492	4047.59	2.05423	20.036	9.78613	64.0032	-2.70933	-3.28593	-8.13738	4.04e-16	7.36e-14	7.36e-14	TRUE
comp70937_c0	1083	138	1143.33	2.07544	20.3861	2.74489	18.0791	-2.7195	-3.2961	-4.33057	1.49e-05	0.00079103	0.00079103	TRUE
comp40288_c0	1027	849	7051.01	13.4647	132.578	16.887	111.495	-2.72299	-3.29959	-10.7594	5.35e-27	1.75e-24	1.75e-24	TRUE
comp43078_c0	2407	650.8	5437.07	4.40383	43.6195	12.9447	85.9746	-2.73154	-3.30814	-9.45855	3.12e-21	8.01e-19	8.01e-19	TRUE
comp37001_c0	3860	7904.67	66074.4	33.3546	330.55	157.228	1044.81	-2.73232	-3.30891	-32.9824	1.45e-238	2.79e-235	2.79e-235	TRUE
comp41301_c0	1900	5237.99	44671.8	44.9025	454.016	104.186	706.38	-2.76128	-3.33788	-27.2182	3.96e-163	5.23e-160	5.23e-160	TRUE
comp67573_c1	1584	176	1514.47	1.80974	18.4628	3.50073	23.9478	-2.77417	-3.35076	-5.01902	5.19e-07	3.59e-05	3.59e-05	TRUE
comp47955_c0	911	299	2573.91	5.3458	54.559	5.94726	40.7004	-2.77474	-3.35134	-6.54363	6e-11	6.9e-09	6.9e-09	TRUE
comp71198_c0	2572	585.38	5058.4	3.70703	37.9781	11.6435	79.9868	-2.78024	-3.35683	-9.17972	4.32e-20	1.03e-17	1.03e-17	TRUE
comp71919_c3	2576	387.05	3352.57	2.44726	25.1318	7.69862	53.0131	-2.78368	-3.36027	-7.47645	7.64e-14	1.12e-11	1.12e-11	TRUE
comp63029_c0	1265	138	1203.38	1.77684	18.3698	2.74489	19.0286	-2.79335	-3.36995	-4.48462	7.3e-06	0.000415464	0.000415362	TRUE
comp48650_c0	501	177.47	1556.22	5.76961	59.9825	3.52997	24.608	-2.8014	-3.378	-5.10494	3.31e-07	2.35e-05	2.35e-05	TRUE
comp66939_c0	1456	186	1632	2.08071	21.6446	3.69963	25.8063	-2.80227	-3.37886	-5.22831	1.71e-07	1.27e-05	1.27e-05	TRUE
comp56623_c0	923	174	1531	3.07049	32.0306	3.46095	24.2092	-2.80632	-3.38291	-5.06645	4.05e-07	2.84e-05	2.84e-05	TRUE
comp53544_c0	1793	174	1539.29	1.58062	16.578	3.46095	24.3403	-2.81411	-3.3907	-5.08498	3.68e-07	2.59e-05	2.59e-05	TRUE
comp71097_c6	2020	193	1737	1.5562	16.605	3.83887	27.4666	-2.83893	-3.41552	-5.41787	6.03e-08	4.87e-06	4.87e-06	TRUE
comp67553_c0	3590	238.95	2154.24	1.08411	11.5875	4.75284	34.0643	-2.8414	-3.41799	-6.03538	1.59e-09	1.61e-07	1.61e-07	TRUE
comp65832_c1	1661	174	1577.1	1.70624	18.335	3.46095	24.9382	-2.84912	-3.42571	-5.16875	2.36e-07	1.71e-05	1.71e-05	TRUE
comp71941_c0	1457	320.99	2939.62	3.58832	38.9604	6.38465	46.4832	-2.86403	-3.44063	-7.06915	1.56e-12	2.06e-10	2.06e-10	TRUE
comp56924_c0	2298	274	2522.52	1.94205	21.1971	5.45	39.8878	-2.87162	-3.44821	-6.55427	5.59e-11	6.45e-09	6.45e-09	TRUE
comp53790_c0	3389	1648.43	15572.8	7.92243	88.7335	32.7881	246.248	-2.90887	-3.48546	-16.3557	3.96e-60	2.43e-57	2.43e-57	TRUE
comp71719_c0	2528	541.82	5150.4	3.4909	39.3419	10.7771	81.4415	-2.9178	-3.4944	-9.41527	4.72e-21	1.19e-18	1.19e-18	TRUE
comp38538_c0	3178	44846.9	426482	229.847	2591.42	892.028	6743.82	-2.91841	-3.495	-85.7866	0	0	0	TRUE
comp36330_c1	814	7336.02	69869	146.79	1657.49	145.917	1104.82	-2.92058	-3.49718	-34.6954	9.24e-264	2.1e-260	2.1e-260	TRUE
comp25489_c0	2115	265	2547.66	2.04077	23.2607	5.27099	40.2853	-2.93411	-3.5107	-6.63399	3.27e-11	3.85e-09	3.85e-09	TRUE
comp71687_c0	5572	131.31	1264.77	0.383836	4.38321	2.61182	19.9994	-2.93683	-3.51342	-4.67562	2.93e-06	0.000177892	0.000177892	TRUE
comp71979_c0	3385	109.65	1071.5	0.527606	6.11258	2.18099	16.9433	-2.95765	-3.53425	-4.31349	1.61e-05	0.000848565	0.00084829	TRUE
comp68560_c1	2327	659	6475.16	4.61263	53.7335	13.1078	102.39	-2.96557	-3.54216	-10.6131	2.59e-26	8.25e-24	8.25e-24	TRUE
comp70445_c1	2160	107	1057.23	0.806844	9.45164	2.12828	16.7176	-2.97361	-3.5502	-4.29213	1.77e-05	0.000925647	0.000925647	TRUE
comp70821_c0	4267	685.7	6781.66	2.61741	30.6906	13.6389	107.236	-2.97499	-3.55159	-10.8725	1.56e-27	5.21e-25	5.21e-25	TRUE
comp65230_c0	3268	536.99	5323.5	2.67635	31.4562	10.681	84.1787	-2.97841	-3.555	-9.63647	5.61e-22	1.51e-19	1.51e-19	TRUE
comp65614_c0	1719	111	1101	1.05174	12.3681	2.20785	17.4097	-2.97918	-3.55578	-4.38272	1.17e-05	0.000637945	0.000637863	TRUE
comp39778_c0	1695	188.11	1894.94	1.8076	21.5882	3.7416	29.964	-3.0015	-3.5781	-5.76351	8.24e-09	7.54e-07	7.54e-07	TRUE
comp64053_c0	3767	3149.12	31795.7	13.6161	162.991	62.6376	502.774	-3.00481	-3.58141	-23.619	2.46e-123	2.75e-120	2.75e-120	TRUE
comp69445_c0	4848	306	3098.97	1.02806	12.3437	6.0865	49.003	-3.00919	-3.58578	-7.37654	1.62e-13	2.33e-11	2.33e-11	TRUE
comp65327_c0	4758	491	4977	1.6808	20.1992	9.76624	78.6996	-3.01048	-3.58708	-9.34952	8.8e-21	2.18e-18	2.18e-18	TRUE
comp49842_c0	2770	285	2908.01	1.67581	20.2725	5.6688	45.9834	-3.02	-3.59659	-7.15378	8.44e-13	1.14e-10	1.14e-10	TRUE
comp69192_c1	2997	5267.2	53967.7	28.6255	347.727	104.767	853.373	-3.02599	-3.60258	-30.8417	7.24e-209	1.26e-205	1.26e-205	TRUE
comp71435_c1	3627	195	2026.62	0.875682	10.7899	3.87865	32.0463	-3.04653	-3.62313	-5.9885	2.12e-09	2.12e-07	2.12e-07	TRUE
comp66018_c0	3561	118	1231	0.539721	6.6754	2.34708	19.4654	-3.05197	-3.62857	-4.66984	3.01e-06	0.0001821	0.0001821	TRUE
comp61210_c0	1952	764.21	7999.77	6.37665	79.1387	15.2005	126.498	-3.05692	-3.63351	-11.9108	1.04e-32	3.99e-30	3.97e-30	TRUE
comp68948_c0	2027	226.99	2394.14	1.82395	22.808	4.51495	37.8577	-3.06781	-3.6444	-6.52302	6.89e-11	7.86e-09	7.86e-09	TRUE
comp45587_c0	2420	145	1543.98	0.975915	12.3202	2.88412	24.4144	-3.08153	-3.65813	-5.24558	1.56e-07	1.17e-05	1.17e-05	TRUE
comp40332_c0	1193	127.99	1362.96	1.74741	22.0615	2.54579	21.552	-3.08164	-3.65824	-4.92854	8.28e-07	5.53e-05	5.53e-05	TRUE
comp44694_c0	1622	522.99	5589.48	5.25173	66.5445	10.4025	88.3846	-3.08686	-3.66346	-9.98606	1.75e-23	5.06e-21	5.06e-21	TRUE
comp71702_c4	1259	138.19	1480.17	1.78777	22.7027	2.74867	23.4054	-3.09004	-3.66663	-5.1404	2.74e-07	1.97e-05	1.97e-05	TRUE
comp72021_c0	2848	129	1388.24	0.73775	9.41274	2.56588	21.9518	-3.09681	-3.67341	-4.98156	6.31e-07	4.3e-05	4.3e-05	TRUE
comp52141_c0	2393	142	1542.88	0.966507	12.4503	2.82445	24.397	-3.11066	-3.68726	-5.25885	1.45e-07	1.1e-05	1.1e-05	TRUE
comp55005_c1	824	110	1214.91	2.17433	28.4714	2.18796	19.211	-3.13427	-3.71087	-4.67726	2.91e-06	0.000176599	0.000176599	TRUE
comp47085_c0	2944	606	6730.96	3.3527	44.15	12.0536	106.434	-3.14242	-3.71902	-11.018	3.13e-28	1.08e-25	1.08e-25	TRUE
comp62739_c0	1687	147	1638.01	1.41926	18.7496	2.9239	25.9013	-3.14706	-3.72365	-5.43763	5.4e-08	4.39e-06	4.39e-06	TRUE
comp68933_c0	1639	170	1897.07	1.68939	22.3509	3.38139	29.9977	-3.14917	-3.72576	-5.85303	4.83e-09	4.56e-07	4.56e-07	TRUE
comp35040_c0	868	451	5045.23	8.46284	112.241	8.97062	79.7785	-3.15272	-3.72932	-9.54838	1.32e-21	3.46e-19	3.46e-19	TRUE
comp71051_c4	2147	135	1511	1.02414	13.5901	2.68522	23.8929	-3.15347	-3.73007	-5.22575	1.73e-07	1.29e-05	1.29e-05	TRUE
comp70782_c0	1569	220.01	2473.85	2.28391	30.4468	4.37611	39.1182	-3.16012	-3.73671	-6.69078	2.22e-11	2.66e-09	2.66e-09	TRUE
comp36083_c0	1661	5726	64748.6	56.1489	752.753	113.893	1023.85	-3.16825	-3.74485	-34.2617	2.92e-257	6.15e-254	6.15e-254	TRUE
comp70873_c0	7107	91	1043.83	0.208552	2.83619	1.81004	16.5057	-3.18888	-3.76547	-4.35782	1.31e-05	0.000708062	0.000708062	TRUE
comp40167_c0	3048	131.01	1515.27	0.700082	9.59989	2.60586	23.9605	-3.20083	-3.77742	-5.25625	1.47e-07	1.11e-05	1.11e-05	TRUE
comp56795_c1	579	5444.77	65290.2	153.165	2177.51	108.299	1032.41	-3.25292	-3.82952	-34.67	2.23e-263	4.93e-260	4.93e-260	TRUE
comp43309_c0	1809	1909.35	22933.1	17.1912	244.802	37.9779	362.633	-3.25528	-3.83187	-20.5496	7.76e-94	7.15e-91	7.15e-91	TRUE
comp75269_c0	1776	267	3218.16	2.44866	34.991	5.31077	50.8877	-3.26032	-3.83692	-7.70099	1.35e-14	2.09e-12	2.09e-12	TRUE
comp69589_c4	4474	193	2327.12	0.702621	10.0442	3.83887	36.798	-3.26087	-3.83747	-6.54895	5.79e-11	6.67e-09	6.67e-09	TRUE
comp57181_c0	2551	238	2872.2	1.51959	21.7418	4.73394	45.4171	-3.26212	-3.83872	-7.27642	3.43e-13	4.77e-11	4.77e-11	TRUE
comp68805_c0	8039	108	1320.59	0.218817	3.17218	2.14818	20.882	-3.28108	-3.85768	-4.94203	7.73e-07	5.19e-05	5.19e-05	TRUE
comp64731_c0	2015	82.17	1015.03	0.664198	9.72737	1.6344	16.0503	-3.29577	-3.87236	-4.33816	1.44e-05	0.000766957	0.000766957	TRUE
comp28630_c0	884	154	1921.99	2.83745	41.9846	3.06314	30.3918	-3.3106	-3.88719	-5.97705	2.27e-09	2.26e-07	2.26e-07	TRUE
comp45085_c0	2215	830.05	10441	6.10366	91.0245	16.5101	165.1	-3.32191	-3.89851	-13.9445	3.4e-44	1.65e-41	1.65e-41	TRUE
comp71355_c0	3847	394	5037.06	1.66814	25.284	7.83686	79.6493	-3.34531	-3.92191	-9.70402	2.9e-22	7.97e-20	7.97e-20	TRUE
comp65404_c2	1194	84	1083.88	1.14587	17.5294	1.6708	17.139	-3.35867	-3.93527	-4.50631	6.6e-06	0.000379097	0.000379097	TRUE
comp73440_c0	883	295	3820	5.44153	83.5399	5.8677	60.4044	-3.36379	-3.94038	-8.46339	2.6e-17	5.11e-15	5.11e-15	TRUE
comp40981_c0	1934	78	1017	0.656898	10.1544	1.55146	16.0815	-3.3737	-3.9503	-4.37034	1.24e-05	0.000671094	0.000671072	TRUE
comp55467_c0	2209	560	7344.07	4.12907	64.1996	11.1387	116.129	-3.38208	-3.95868	-11.7522	6.88e-32	2.57e-29	2.57e-29	TRUE
comp69546_c0	4006	117	1543.12	0.475701	7.43841	2.32719	24.4008	-3.39027	-3.96687	-5.39046	7.03e-08	5.6e-06	5.6e-06	TRUE
comp70330_c6	3946	318	4197.8	1.31259	20.5426	6.32518	66.3784	-3.39153	-3.96813	-8.89166	6.02e-19	1.32e-16	1.32e-16	TRUE
comp44556_c0	1043	174	2347	2.71722	43.453	3.46095	37.1123	-3.42266	-3.99925	-6.66465	2.65e-11	3.15e-09	3.15e-09	TRUE
comp63146_c0	3282	234	3169	1.16128	18.6455	4.65438	50.1103	-3.42845	-4.00504	-7.74775	9.35e-15	1.48e-12	1.48e-12	TRUE
comp70950_c5	2713	140.01	1901.29	0.84056	13.5329	2.78487	30.0645	-3.43238	-4.00897	-6.00299	1.94e-09	1.94e-07	1.94e-07	TRUE
comp53915_c0	736	73	997.83	1.61549	26.18	1.45201	15.7784	-3.44183	-4.01842	-4.35193	1.35e-05	0.000725139	0.000725139	TRUE
comp69953_c1	7904	216	2958.26	0.445109	7.22738	4.29635	46.778	-3.44465	-4.02124	-7.49491	6.63e-14	9.75e-12	9.75e-12	TRUE
comp69560_c0	2716	167.97	2303.55	1.00731	16.3779	3.34101	36.4253	-3.44658	-4.02318	-6.61469	3.72e-11	4.37e-09	4.37e-09	TRUE
comp70909_c0	972	597.99	8239.12	10.0204	163.684	11.8943	130.282	-3.4533	-4.02989	-12.5163	6.08e-36	2.54e-33	2.54e-33	TRUE
comp67401_c0	1749	110	1518.01	1.02438	16.7601	2.18796	24.0038	-3.45561	-4.0322	-5.3733	7.73e-08	6.08e-06	6.08e-06	TRUE
comp46082_c0	1492	289	4056.88	3.15492	52.5067	5.74836	64.1501	-3.48023	-4.05683	-8.80022	1.37e-18	2.92e-16	2.92e-16	TRUE
comp52932_c0	1693	73	1048	0.702304	11.9535	1.45201	16.5717	-3.5126	-4.08919	-4.48322	7.35e-06	0.000417124	0.000417124	TRUE
comp67946_c0	1155	141.83	2043.73	2.00007	34.1691	2.82107	32.3168	-3.51797	-4.09457	-6.26308	3.77e-10	4.08e-08	4.08e-08	TRUE
comp65571_c0	1247	466	6811.17	6.08666	105.474	9.26898	107.703	-3.5385	-4.1151	-11.4504	2.34e-30	8.36e-28	8.36e-28	TRUE
comp60993_c0	982	200	2949.4	3.31725	57.9981	3.9781	46.6379	-3.55135	-4.12795	-7.54151	4.65e-14	6.93e-12	6.93e-12	TRUE
comp71982_c0	1948	163	2409.66	1.36288	23.8868	3.24215	38.1031	-3.55489	-4.13148	-6.81827	9.21e-12	1.15e-09	1.15e-09	TRUE
comp39223_c0	2961	677.41	10069.7	3.72626	65.6704	13.474	159.229	-3.56285	-4.13944	-13.946	3.33e-44	1.63e-41	1.63e-41	TRUE
comp65810_c0	4057	197	2931.92	0.790899	13.9553	3.91843	46.3615	-3.56458	-4.14117	-7.52595	5.23e-14	7.77e-12	7.77e-12	TRUE
comp47862_c0	691	132	1981	3.1114	55.3602	2.62555	31.3249	-3.57662	-4.15322	-6.19129	5.97e-10	6.32e-08	6.32e-08	TRUE
comp40503_c0	1272	15208	239381	194.736	3634.08	302.496	3785.25	-3.6454	-4.222	-68.4025	0	0	0	TRUE
comp64239_c0	2215	207	3260.79	1.52215	28.4276	4.11734	51.5618	-3.64652	-4.22312	-7.97976	1.47e-15	2.51e-13	2.51e-13	TRUE
comp79258_c0	1866	125	1971.8	1.09108	20.4053	2.48631	31.1794	-3.64851	-4.22511	-6.20602	5.43e-10	5.79e-08	5.79e-08	TRUE
comp59099_c1	2035	69	1093.01	0.552261	10.3717	1.37245	17.2834	-3.65457	-4.23116	-4.62231	3.79e-06	0.000226012	0.000226012	TRUE
comp52551_c1	1147	9909.19	157203	140.713	2646.6	197.099	2485.8	-3.65672	-4.23331	-55.461	0	0	0	TRUE
comp61082_c0	2253	64	1022	0.462677	8.75954	1.27299	16.1605	-3.66618	-4.24278	-4.4729	7.72e-06	0.000434719	0.000434719	TRUE
comp52338_c1	944	81	1321.7	1.39757	27.0366	1.61113	20.8996	-3.69733	-4.27393	-5.09639	3.46e-07	2.45e-05	2.45e-05	TRUE
comp71298_c0	13651	361	6051.32	0.430727	8.56006	7.18047	95.6875	-3.73618	-4.31278	-10.9303	8.26e-28	2.81e-25	2.81e-25	TRUE
comp56908_c0	1769	68	1142	0.626096	12.4661	1.35255	18.0581	-3.73888	-4.31548	-4.74902	2.04e-06	0.00012677	0.00012677	TRUE
comp56632_c0	2152	70.35	1187.9	0.532453	10.6593	1.3993	18.7839	-3.74672	-4.32332	-4.84573	1.26e-06	8.14e-05	8.14e-05	TRUE
comp69240_c0	1402	72	1217.31	0.836458	16.7666	1.43212	19.2489	-3.74856	-4.32515	-4.90587	9.3e-07	6.16e-05	6.16e-05	TRUE
comp67330_c0	2314	823.99	13976.9	5.79987	116.638	16.3896	221.012	-3.75328	-4.32987	-16.6285	4.34e-62	2.74e-59	2.74e-59	TRUE
comp37671_c0	1643	315	5384.87	3.12272	63.2891	6.26551	85.1491	-3.76449	-4.34108	-10.3277	5.28e-25	1.6e-22	1.6e-22	TRUE
comp64826_c0	4713	92	1603.93	0.317943	6.57172	1.82993	25.3624	-3.79283	-4.36943	-5.64547	1.65e-08	1.46e-06	1.46e-06	TRUE
comp67330_c3	486	98	1743.82	3.28435	69.2878	1.94927	27.5744	-3.82233	-4.39892	-5.89604	3.72e-09	3.59e-07	3.59e-07	TRUE
comp60948_c0	1909	1046.99	18838.7	8.93298	190.562	20.8252	297.89	-3.83838	-4.41497	-19.3965	8.26e-84	6.7e-81	6.7e-81	TRUE
comp71516_c8	3031	80	1446.41	0.429896	9.21503	1.59124	22.8716	-3.84533	-4.42193	-5.37637	7.6e-08	5.98e-06	5.98e-06	TRUE
comp56995_c0	1395	189	3461.5	2.20672	47.9161	3.75931	54.7355	-3.86394	-4.44054	-8.32531	8.41e-17	1.59e-14	1.59e-14	TRUE
comp67311_c3	2604	90	1692.35	0.562939	12.5499	1.79015	26.7606	-3.90196	-4.47856	-5.83248	5.46e-09	5.13e-07	5.13e-07	TRUE
comp59948_c0	1368	112	2152.31	1.3335	30.3816	2.22774	34.0338	-3.93332	-4.50991	-6.58766	4.47e-11	5.2e-09	5.2e-09	TRUE
comp72078_c2	2373	128	2470.58	0.878561	20.1045	2.54599	39.0665	-3.93963	-4.51623	-7.0601	1.66e-12	2.19e-10	2.19e-10	TRUE
comp36531_c0	1478	2204	42784.3	24.2883	558.986	43.8387	676.533	-3.94788	-4.52448	-29.3941	6.53e-190	1.03e-186	1.03e-186	TRUE
comp71597_c0	1568	4680.92	91633.7	48.6233	1128.5	93.1059	1448.97	-3.96002	-4.53661	-43.0465	0	0	0	TRUE
comp39757_c0	1057	1394	28283.6	21.4806	516.715	27.7274	447.239	-4.01166	-4.58826	-23.9691	5.84e-127	6.8e-124	6.8e-124	TRUE
comp63559_c0	1975	1376.05	28168.4	11.3482	275.414	27.3703	445.418	-4.02447	-4.60107	-23.9338	1.36e-126	1.57e-123	1.57e-123	TRUE
comp67481_c0	4259	100	2098.99	0.38243	9.51687	1.98905	33.1906	-4.06062	-4.63722	-6.54323	6.02e-11	6.91e-09	6.91e-09	TRUE
comp68192_c3	634	62	1338.34	1.5928	40.7632	1.23321	21.1627	-4.10103	-4.67763	-5.23355	1.66e-07	1.24e-05	1.24e-05	TRUE
comp71918_c1	2753	46	1000.98	0.272152	7.02119	0	15.8282	-4.11264	-4.68923	-4.52823	5.95e-06	0.000344058	0.000344058	TRUE
comp64332_c0	2078	70	1527.11	0.548671	14.1911	1.39234	24.1477	-4.11631	-4.6929	-5.59391	2.22e-08	1.92e-06	1.92e-06	TRUE
comp70626_c0	721	482.04	10605.1	10.8895	284.033	9.58802	167.694	-4.12846	-4.70505	-14.7487	3.14e-49	1.68e-46	1.68e-46	TRUE
comp71333_c2	1973	74	1652.99	0.610892	16.1784	1.4719	26.1382	-4.15041	-4.72701	-5.82765	5.62e-09	5.28e-07	5.28e-07	TRUE
comp61774_c0	1614	947.99	21296.4	9.56665	254.797	18.856	336.753	-4.1586	-4.73519	-20.9249	3.18e-97	3.16e-94	3.16e-94	TRUE
comp70563_c0	1666	72.25	1637.49	0.706354	18.98	1.43709	25.8931	-4.17134	-4.74794	-5.80485	6.44e-09	5.98e-07	5.98e-07	TRUE
comp44401_c0	1615	288	6582.92	2.90455	78.7114	5.72847	104.093	-4.18359	-4.76018	-11.6443	2.45e-31	9.05e-29	9.02e-29	TRUE
comp49258_c0	760	41	953	0.878678	24.2142	0	15.0695	-4.20778	-4.78438	-4.43431	9.24e-06	0.000513825	0.000513825	TRUE
comp71474_c1	1456	592.24	14129.9	6.62515	187.4	11.78	223.431	-4.24542	-4.82202	-17.0974	1.55e-65	1.03e-62	1.03e-62	TRUE
comp56576_c0	1292	129	3110.99	1.62625	46.4973	2.56588	49.193	-4.26093	-4.83753	-8.02654	1e-15	1.74e-13	1.74e-13	TRUE
comp70539_c2	1755	115	2815.98	1.06728	30.9845	2.28741	44.5281	-4.28293	-4.85953	-7.64202	2.14e-14	3.27e-12	3.27e-12	TRUE
comp61604_c0	1452	1788	43858.9	20.0567	583.287	35.5642	693.526	-4.28545	-4.86205	-30.1641	7.02e-200	1.17e-196	1.17e-196	TRUE
comp67674_c1	2754	43	1077.17	0.25431	7.55286	0	17.0329	-4.31577	-4.89236	-4.73138	2.23e-06	0.000137917	0.000137917	TRUE
comp71185_c0	2206	94.16	2456.6	0.695217	21.5041	1.87289	38.8454	-4.3744	-4.951	-7.15773	8.2e-13	1.11e-10	1.11e-10	TRUE
comp68990_c0	4285	37	999.33	0.140641	4.50349	0	15.8021	-4.42436	-5.00096	-4.57154	4.84e-06	0.000282837	0.000282837	TRUE
comp68870_c0	687	145.73	3995.69	3.45503	112.312	2.89864	63.1825	-4.44607	-5.02267	-9.14646	5.88e-20	1.39e-17	1.39e-17	TRUE
comp62900_c0	1357	42	1164	0.504114	16.564	0	18.4059	-4.46156	-5.03815	-4.93859	7.87e-07	5.27e-05	5.27e-05	TRUE
comp71438_c0	3909	313	8891.07	1.30418	43.9218	6.22573	140.591	-4.49712	-5.07372	-13.6612	1.73e-42	8.07e-40	8.07e-40	TRUE
comp71215_c0	2138	59	1685.6	0.449473	15.2243	1.17354	26.6538	-4.5054	-5.082	-5.94933	2.69e-09	2.66e-07	2.66e-07	TRUE
comp53574_c0	1499	30	881.99	0.325971	11.362	0	13.9466	-4.54673	-5.12332	-4.30754	1.65e-05	0.000868109	0.000868109	TRUE
comp67958_c0	1343	38	1127	0.460858	16.2046	0	17.8209	-4.55934	-5.13594	-4.87055	1.11e-06	7.28e-05	7.28e-05	TRUE
comp40827_c0	1489	1930.71	57856.4	21.1194	750.323	38.4028	914.864	-4.57427	-5.15087	-34.9115	4.97e-267	1.19e-263	1.19e-263	TRUE
comp69200_c0	2375	131	3928.78	0.898395	31.9437	2.60566	62.1245	-4.57544	-5.15204	-9.09692	9.29e-20	2.16e-17	2.16e-17	TRUE
comp70305_c0	2608	42	1282.5	0.262302	9.49601	0	20.2797	-4.60143	-5.17802	-5.20022	1.99e-07	1.46e-05	1.46e-05	TRUE
comp37112_c0	839	1700.88	51970.1	33.0196	1196.14	33.8314	821.785	-4.60233	-5.17892	-33.1065	2.4e-240	4.94e-237	4.94e-237	TRUE
comp65579_c0	664	629	19343	15.4292	562.533	12.5111	305.865	-4.61161	-5.18821	-20.2002	9.76e-91	8.72e-88	8.72e-88	TRUE
comp56792_c0	3022	602	19314.3	3.2446	123.417	11.9741	305.411	-4.67276	-5.24936	-20.2078	8.36e-91	7.55e-88	7.55e-88	TRUE
comp56756_c0	1329	100	3340.35	1.22556	48.5354	1.98905	52.8198	-4.73093	-5.30752	-8.41148	4.05e-17	7.84e-15	7.84e-15	TRUE
comp71033_c0	13575	29	1006	0.0347951	1.43103	0	15.9075	-4.78543	-5.36203	-4.61965	3.84e-06	0.000228624	0.000228624	TRUE
comp55895_c0	1909	119	4257.16	1.01531	43.0631	2.36697	67.317	-4.82986	-5.40645	-9.50851	1.93e-21	5.01e-19	5.01e-19	TRUE
comp62774_c0	2585	131.86	4721.94	0.83083	35.2737	2.62276	74.6664	-4.8313	-5.4079	-10.0143	1.32e-23	3.83e-21	3.83e-21	TRUE
comp70799_c0	664	25	904	0.613241	26.2901	0	14.2946	-4.84532	-5.42192	-4.38239	1.17e-05	0.000638136	0.000638136	TRUE
comp37661_c0	407	443	16387.6	17.7284	777.522	8.8115	259.132	-4.87816	-5.45475	-18.6658	9.4e-78	7.17e-75	7.17e-75	TRUE
comp63804_c0	531	36	1361	1.10425	49.4943	0	21.521	-4.90953	-5.48612	-5.38068	7.42e-08	5.87e-06	5.87e-06	TRUE
comp81222_c0	986	0	958.01	0	18.7622	0	15.1487	-4.92112	-5.49772	-4.51478	6.34e-06	0.000365676	0.000365676	TRUE
comp71571_c1	2268	26	1082	0.18672	9.21246	0	17.1093	-5.04805	-5.62464	-4.80204	1.57e-06	9.95e-05	9.95e-05	TRUE
comp64229_c0	2515	30	1252	0.194287	9.61297	0	19.7975	-5.05213	-5.62872	-5.16562	2.4e-07	1.73e-05	1.73e-05	TRUE
comp69076_c1	783	112.24	4710.73	2.33478	116.176	2.23251	74.4892	-5.06029	-5.63689	-10.0203	1.24e-23	3.62e-21	3.62e-21	TRUE
comp52815_c0	2113	441	18801.8	3.39937	171.827	8.77171	297.306	-5.08294	-5.65954	-20.0208	3.63e-89	3.18e-86	3.18e-86	TRUE
comp62924_c0	1478	93	4003.05	1.02487	52.3008	1.84982	63.2989	-5.09673	-5.67332	-9.23823	2.51e-20	6.04e-18	6.04e-18	TRUE
comp62796_c0	3410	25	1087.02	0.119411	6.15566	0	17.1887	-5.11131	-5.6879	-4.81424	1.48e-06	9.41e-05	9.41e-05	TRUE
comp72087_c0	4116	63.01	2898.5	0.249341	13.5984	1.2533	45.833	-5.19258	-5.76918	-7.86216	3.78e-15	6.22e-13	6.22e-13	TRUE
comp71421_c1	1130	18	886.63	0.25945	15.1515	0	14.02	-5.29126	-5.86786	-4.34775	1.38e-05	0.000736863	0.000736863	TRUE
comp60914_c0	3531	27	1350	0.124545	7.38291	0	21.3471	-5.31286	-5.88945	-5.36451	8.12e-08	6.35e-06	6.35e-06	TRUE
comp68611_c2	587	38.04	1977.44	1.05551	65.0514	0	31.2686	-5.36897	-5.94557	-6.49099	8.53e-11	9.65e-09	9.65e-09	TRUE
comp42954_c0	1332	2053	106843	25.1041	1548.94	40.8352	1689.48	-5.37062	-5.94722	-47.7183	0	0	0	TRUE
comp54963_c0	1225	412.99	21870.1	5.49115	344.751	8.21458	345.824	-5.39571	-5.9723	-21.584	2.54e-103	2.68e-100	2.68e-100	TRUE
comp72169_c0	1082	1583.99	87267.2	23.8443	1557.45	31.5064	1379.93	-5.4528	-6.0294	-43.1023	0	0	0	TRUE
comp72329_c0	1040	383	23454.7	5.99826	435.499	7.61807	370.88	-5.60539	-6.18198	-22.3114	2.86e-110	3.05e-107	3.05e-107	TRUE
comp66467_c3	2366	14	998.45	0.0963769	8.14898	0	15.7882	-5.82519	-6.40179	-4.58876	4.46e-06	0.00026203	0.000261942	TRUE
comp74359_c0	728	22	1689	0.49221	44.8012	0	26.7076	-5.93152	-6.50812	-5.95662	2.58e-09	2.55e-07	2.55e-07	TRUE
comp61708_c1	1166	199	16880.1	2.7798	279.556	3.95821	266.92	-6.07541	-6.65201	-18.7736	1.24e-78	9.56e-76	9.56e-76	TRUE
comp61712_c0	790	171	15071.9	3.52556	368.411	3.40128	238.327	-6.13072	-6.70732	-17.7164	3.13e-70	2.17e-67	2.17e-67	TRUE
comp27785_c0	729	14	1296	0.312795	34.3296	0	20.4932	-6.2015	-6.77809	-5.18587	2.15e-07	1.56e-05	1.56e-05	TRUE
comp73417_c0	1899	77	7222.53	0.660428	73.4439	1.53157	114.207	-6.2205	-6.7971	-12.2363	1.99e-34	8.14e-32	8.14e-32	TRUE
comp75105_c0	1075	0	2373.95	0	42.6437	0	37.5385	-6.2303	-6.80689	-7.01341	2.33e-12	3.01e-10	3.01e-10	TRUE
comp70424_c2	812	13	1267	0.260764	30.1309	0	20.0346	-6.27576	-6.85236	-5.11742	3.1e-07	2.2e-05	2.2e-05	TRUE
comp56675_c0	1073	203	21174.7	3.08146	381.074	4.03777	334.829	-6.37372	-6.95032	-20.8627	1.17e-96	1.15e-93	1.15e-93	TRUE
comp70544_c1	998	79	8789.64	1.28931	170.072	1.57135	138.988	-6.46681	-7.0434	-13.4034	5.77e-41	2.61e-38	2.61e-38	TRUE
comp63701_c0	2603	45	5764.28	0.281577	42.7624	0	91.1486	-6.67007	-7.24667	-10.781	4.23e-27	1.39e-24	1.39e-24	TRUE
comp52627_c1	2483	7	1081.82	0.0459178	8.41336	0	17.1065	-6.94089	-7.51749	-4.62292	3.78e-06	0.000225502	0.000225502	TRUE
comp70775_c1	2424	8	1453	0.0537548	11.5751	0	22.9758	-7.17382	-7.75042	-5.30511	1.13e-07	8.62e-06	8.62e-06	TRUE
comp57251_c0	1052	10	1988.98	0.154826	36.5095	0	31.4511	-7.30489	-7.88148	-6.17016	6.82e-10	7.18e-08	7.18e-08	TRUE
comp66640_c0	5647	8	1821.76	0.0230745	6.22967	0	28.8069	-7.50012	-8.07671	-5.85007	4.91e-09	4.64e-07	4.64e-07	TRUE
comp64798_c0	1767	12	2953.17	0.110613	32.2733	0	46.6975	-7.61209	-8.18868	-7.40649	1.3e-13	1.87e-11	1.87e-11	TRUE
comp63435_c0	576	5	1310.96	0.141386	43.9499	0	20.7298	-7.70348	-8.28008	-4.91139	9.04e-07	6e-05	6e-05	TRUE
comp70246_c1	7740	30.01	8491	0.0631516	21.1841	0	134.265	-7.81335	-8.38994	-12.4265	1.88e-35	7.77e-33	7.77e-33	TRUE
comp70772_c5	2588	4	1301	0.0251742	9.70743	0	20.5723	-8.01441	-8.591	-4.81015	1.51e-06	9.59e-05	9.59e-05	TRUE
comp70772_c1	3070	11	4043.27	0.0583598	25.4323	0	63.9349	-8.19088	-8.76747	-8.39338	4.72e-17	9.09e-15	9.09e-15	TRUE
comp60998_c0	671	3	1539	0.0728213	44.2902	0	24.3357	-8.67182	-9.24841	-5.0256	5.02e-07	3.48e-05	3.48e-05	TRUE
comp24902_c0	1887	4	2269.65	0.0345261	23.2262	0	35.8892	-8.81725	-9.39385	-6.04476	1.5e-09	1.53e-07	1.53e-07	TRUE
comp35042_c0	976	15	15790.7	0.250323	312.423	0	249.693	-9.7089	-10.2855	-14.9582	1.38e-50	7.56e-48	7.56e-48	TRUE
