# Supplementary material for: De novo Assembly of the Grass Carp Ctenopharyngodon idella Transcriptome to Identify miRNA Targets Associated with Motile Aeromonad Septicemia
Source: PLoS One. 2014 Nov 19;9(11):e112722. doi: 10.1371/journal.pone.0112722 (PMC4237362; doi:10.1371/journal.pone.0112722)
Supplement: Table S3 — GO enrichment analysis of 721 genes differed significantly. (XLSX) [file pone.0112722.s003.xlsx]

## Sheet: mC1_vs_mC2.DEG_GO_enrichment_re
GO_accession	Description	Term_type	Over_represented_pValue	Corrected_pValue	DEG_item	DEG_list	Bg_item	Bg_list	Gene_names
GO:0055114	oxidation-reduction process	biological_process	7.79946e-06	0.0054046	75	618	2081	34207	comp24902_c0,comp32930_c0,comp37001_c0,comp38010_c0,comp39757_c0,comp40981_c0,comp44401_c0,comp44713_c0,comp44758_c0,comp45982_c0,comp47550_c0,comp49547_c0,comp49824_c0,comp50969_c0,comp51513_c0,comp51814_c0,comp52315_c0,comp55278_c0,comp56515_c0,comp56528_c0,comp56582_c0,comp56830_c0,comp56871_c0,comp56904_c0,comp56946_c0,comp57113_c0,comp57257_c0,comp57275_c0,comp57479_c0,comp59887_c0,comp59971…
GO:0006355	regulation of transcription, DNA-dependent	biological_process	0.979041	1	50	618	2911	34207	comp30653_c0,comp34311_c0,comp39826_c0,comp40167_c0,comp40438_c0,comp51337_c0,comp51928_c0,comp55375_c0,comp56576_c0,comp56608_c0,comp56795_c1,comp57257_c0,comp59892_c0,comp60489_c0,comp60955_c1,comp61756_c0,comp62924_c0,comp63146_c0,comp63452_c1,comp63697_c0,comp65327_c0,comp65414_c0,comp65439_c1,comp65597_c1,comp65614_c0,comp66129_c0,comp66332_c0,comp66922_c0,comp66976_c0,comp67083_c0,comp67207…
GO:0006508	proteolysis	biological_process	0.00161519	0.216677	34	618	873	34207	comp34696_c0,comp39757_c0,comp50529_c0,comp52516_c1,comp53259_c0,comp55467_c0,comp56608_c0,comp56756_c0,comp57061_c0,comp57109_c0,comp61231_c0,comp61646_c0,comp61966_c1,comp63907_c0,comp64082_c0,comp64229_c0,comp64798_c0,comp65883_c0,comp66410_c0,comp66430_c2,comp66533_c1,comp67003_c0,comp67972_c0,comp68024_c0,comp68377_c0,comp68432_c0,comp68446_c0,comp68783_c4,comp69502_c1,comp69956_c0,comp70008…
GO:0055085	transmembrane transport	biological_process	0.0177233	1	32	618	901	34207	comp39757_c0,comp40981_c0,comp43309_c0,comp45842_c0,comp45991_c0,comp52052_c0,comp55467_c0,comp55993_c0,comp56632_c0,comp57134_c0,comp61756_c0,comp62503_c0,comp63989_c0,comp64191_c0,comp64826_c0,comp65327_c0,comp66736_c1,comp67027_c0,comp67199_c0,comp68002_c0,comp69941_c1,comp70608_c3,comp70615_c0,comp70757_c0,comp70772_c5,comp70911_c1,comp71508_c4,comp71508_c5,comp71516_c8,comp71982_c0,comp74359…
GO:0009405	pathogenesis	biological_process	0.0517919	1	31	618	1139	34207	comp39757_c0,comp39826_c0,comp50228_c2,comp50533_c0,comp53136_c0,comp55375_c0,comp60955_c1,comp62592_c1,comp62686_c0,comp63818_c1,comp64826_c0,comp65446_c1,comp66077_c0,comp66332_c0,comp66565_c1,comp66736_c1,comp67481_c0,comp67585_c2,comp67958_c0,comp68067_c3,comp68226_c0,comp68990_c0,comp69046_c0,comp69192_c2,comp70156_c0,comp70950_c5,comp71092_c0,comp71243_c9,comp71479_c1,comp71571_c1,comp75692…
GO:0007165	signal transduction	biological_process	0.0738167	1	31	618	984	34207	comp35040_c0,comp37929_c0,comp39826_c0,comp50969_c0,comp53453_c0,comp55375_c0,comp56941_c0,comp58763_c0,comp60955_c1,comp61708_c0,comp62796_c0,comp63801_c1,comp66248_c0,comp66367_c1,comp66467_c3,comp66645_c3,comp67207_c0,comp67511_c1,comp68324_c0,comp68990_c0,comp69046_c0,comp69953_c1,comp69992_c1,comp70180_c0,comp70536_c2,comp70733_c1,comp70990_c4,comp71218_c5,comp71268_c0,comp72315_c0,comp79258…
GO:0006955	immune response	biological_process	1.44732e-10	7.54344e-07	28	618	345	34207	comp29332_c0,comp34006_c0,comp34304_c0,comp40222_c0,comp40503_c0,comp41160_c0,comp43309_c0,comp47862_c0,comp49258_c0,comp52551_c1,comp53915_c0,comp54963_c0,comp56675_c0,comp60914_c0,comp63989_c0,comp67571_c0,comp67972_c0,comp68192_c3,comp68870_c0,comp69941_c3,comp70544_c1,comp70626_c0,comp70911_c1,comp71597_c0,comp71719_c0,comp72235_c0,comp72329_c0,comp74735_c0
GO:0006810	transport	biological_process	0.0390152	1	28	618	845	34207	comp26371_c0,comp27785_c0,comp31084_c0,comp35042_c0,comp39757_c0,comp40981_c0,comp44694_c0,comp45842_c0,comp52052_c0,comp52893_c0,comp53790_c0,comp55375_c0,comp60914_c0,comp62503_c0,comp62739_c0,comp63684_c0,comp63989_c0,comp65327_c0,comp66736_c1,comp68002_c0,comp68298_c0,comp69716_c1,comp70330_c6,comp70544_c1,comp70573_c1,comp70606_c0,comp71348_c0,comp73417_c0
GO:0008152	metabolic process	biological_process	0.102243	1	26	618	789	34207	comp27194_c0,comp44713_c0,comp46529_c0,comp47840_c0,comp55467_c0,comp56608_c0,comp56720_c0,comp56830_c0,comp56992_c0,comp57061_c0,comp59971_c0,comp60948_c0,comp60951_c1,comp61231_c0,comp61688_c0,comp61877_c1,comp64229_c0,comp66387_c0,comp66482_c0,comp68139_c0,comp68377_c0,comp69200_c0,comp71051_c4,comp71198_c0,comp71243_c9,comp71906_c0
GO:0005975	carbohydrate metabolic process	biological_process	0.000201497	0.0700134	21	618	401	34207	comp28347_c0,comp38010_c0,comp40156_c1,comp41301_c0,comp51814_c0,comp52893_c0,comp58763_c0,comp60998_c0,comp62172_c0,comp63697_c0,comp63697_c1,comp65446_c1,comp68475_c0,comp68624_c0,comp69198_c1,comp69799_c0,comp70037_c0,comp70503_c4,comp71051_c4,comp71167_c0,comp73440_c0
GO:0007186	G-protein coupled receptor signaling pathway	biological_process	0.0819515	1	21	618	770	34207	comp44758_c0,comp49874_c0,comp52932_c0,comp53790_c0,comp56625_c0,comp61082_c0,comp61748_c4,comp61958_c0,comp62654_c0,comp64332_c0,comp64731_c0,comp66533_c1,comp68835_c1,comp69464_c0,comp69589_c4,comp70028_c3,comp70873_c0,comp71508_c4,comp71693_c6,comp72001_c5,comp75269_c0
GO:0006468	protein phosphorylation	biological_process	0.87934	1	18	618	861	34207	comp57181_c0,comp59099_c1,comp60316_c0,comp64057_c0,comp64332_c0,comp66905_c0,comp66939_c0,comp68564_c1,comp68859_c0,comp69541_c0,comp69641_c0,comp69927_c0,comp70006_c0,comp70080_c1,comp70821_c0,comp70962_c0,comp71218_c5,comp71261_c3
GO:0007155	cell adhesion	biological_process	0.107008	1	17	618	553	34207	comp28566_c0,comp40131_c0,comp40981_c0,comp49544_c0,comp52014_c0,comp55375_c0,comp62282_c0,comp62739_c0,comp64229_c0,comp65669_c0,comp67401_c0,comp68226_c0,comp69261_c0,comp70606_c0,comp70950_c5,comp71215_c0,comp71435_c1
GO:0007049	cell cycle	biological_process	0.136025	1	15	618	465	34207	comp44694_c0,comp55375_c0,comp55676_c0,comp56219_c0,comp63801_c1,comp68446_c0,comp68990_c0,comp69200_c0,comp69992_c1,comp70503_c4,comp71167_c0,comp71235_c6,comp71355_c0,comp71626_c0,comp72001_c5
GO:0035556	intracellular signal transduction	biological_process	0.391221	1	15	618	616	34207	comp39826_c0,comp56946_c0,comp57181_c0,comp59099_c1,comp61712_c0,comp62900_c0,comp64016_c0,comp66248_c0,comp66565_c1,comp66976_c0,comp67573_c1,comp68564_c1,comp70080_c1,comp71603_c0,comp71626_c0
GO:0006886	intracellular protein transport	biological_process	0.461031	1	15	618	652	34207	comp34311_c0,comp39757_c0,comp39826_c0,comp40503_c0,comp49547_c0,comp52551_c1,comp52862_c0,comp53136_c0,comp62796_c0,comp66079_c0,comp67027_c0,comp67958_c0,comp67972_c0,comp70733_c1,comp79258_c0
GO:0006629	lipid metabolic process	biological_process	0.00449172	0.449122	13	618	225	34207	comp31084_c0,comp32488_c0,comp46082_c0,comp61210_c0,comp62900_c0,comp66459_c1,comp69464_c0,comp69709_c4,comp70175_c0,comp70311_c7,comp71002_c2,comp71443_c3,comp72090_c0
GO:0006412	translation	biological_process	0.874309	1	13	618	962	34207	comp38454_c0,comp40197_c0,comp46186_c0,comp47085_c0,comp56809_c1,comp65127_c1,comp67573_c1,comp71092_c0,comp71261_c3,comp71271_c0,comp71421_c1,comp71458_c1,comp71951_c0
GO:0015979	photosynthesis	biological_process	0.214808	1	12	618	440	34207	comp26518_c0,comp64332_c0,comp66412_c1,comp67003_c0,comp67553_c0,comp67603_c1,comp70156_c0,comp70330_c6,comp70445_c1,comp70688_c0,comp70950_c5,comp72080_c0
GO:0006869	lipid transport	biological_process	0.000182541	0.0679575	11	618	136	34207	comp134684_c0,comp32488_c0,comp39757_c0,comp39826_c0,comp62924_c0,comp66459_c1,comp67585_c2,comp67958_c0,comp69641_c0,comp71298_c0,comp71355_c0
GO:0006096	glycolysis	biological_process	1.14657e-06	0.00119518	10	618	73	34207	comp38010_c0,comp39180_c0,comp39713_c0,comp40156_c1,comp44007_c0,comp56486_c0,comp56486_c1,comp67476_c0,comp67542_c0,comp72290_c0
GO:0006457	protein folding	biological_process	0.0911056	1	10	618	310	34207	comp39826_c0,comp47224_c0,comp57287_c2,comp62924_c0,comp64986_c0,comp66467_c3,comp67585_c2,comp67958_c0,comp68446_c0,comp69839_c0
GO:0042221	response to chemical stimulus	biological_process	3.1157e-07	0.000524364	9	618	33	34207	comp37001_c0,comp41301_c0,comp51513_c0,comp56992_c0,comp61322_c0,comp61877_c1,comp68475_c0,comp73417_c0,comp77994_c0
GO:0042157	lipoprotein metabolic process	biological_process	8.0404e-05	0.0338606	9	618	81	34207	comp39757_c0,comp39826_c0,comp56795_c1,comp62924_c0,comp67585_c2,comp67958_c0,comp69641_c0,comp71298_c0,comp71355_c0
GO:0030001	metal ion transport	biological_process	0.0122828	0.927795	8	618	142	34207	comp39757_c0,comp40981_c0,comp43309_c0,comp61756_c0,comp62503_c0,comp62924_c0,comp67199_c0,comp70911_c1
GO:0019882	antigen processing and presentation	biological_process	0.000411508	0.112883	7	618	72	34207	comp40503_c0,comp52551_c1,comp67972_c0,comp68192_c3,comp68870_c0,comp70626_c0,comp71597_c0
GO:0030168	platelet activation	biological_process	0.0713862	1	7	618	167	34207	comp35040_c0,comp39826_c0,comp55375_c0,comp63801_c1,comp66467_c3,comp68990_c0,comp79258_c0
GO:0051258	protein polymerization	biological_process	0.108455	1	7	618	198	34207	comp35040_c0,comp39826_c0,comp55375_c0,comp63801_c1,comp66467_c3,comp68990_c0,comp79258_c0
GO:0016032	viral reproduction	biological_process	0.396253	1	7	618	293	34207	comp35004_c0,comp52862_c0,comp53453_c0,comp62084_c1,comp63801_c1,comp69464_c0,comp71390_c0
GO:0015986	ATP synthesis coupled proton transport	biological_process	0.663728	1	7	618	448	34207	comp30653_c0,comp52301_c0,comp52338_c1,comp61877_c0,comp69068_c3,comp71438_c0,comp71626_c0
GO:0006351	transcription, DNA-dependent	biological_process	0.744381	1	7	618	424	34207	comp32930_c0,comp48222_c0,comp53986_c0,comp56579_c0,comp57287_c2,comp59971_c0,comp68990_c0
GO:0007218	neuropeptide signaling pathway	biological_process	0.165881	1	6	618	170	34207	comp40332_c1,comp44758_c0,comp68365_c0,comp68990_c0,comp69464_c0,comp70873_c0
GO:0009058	biosynthetic process	biological_process	0.25185	1	6	618	168	34207	comp44713_c0,comp56795_c1,comp56830_c0,comp59971_c0,comp61688_c0,comp68783_c4
GO:0006811	ion transport	biological_process	0.528984	1	6	618	304	34207	comp70757_c0,comp70772_c5,comp71516_c8,comp71982_c0,comp74359_c0,comp76820_c0
GO:0006260	DNA replication	biological_process	0.951981	1	6	618	526	34207	comp49547_c0,comp65989_c1,comp66129_c0,comp66846_c0,comp69200_c0,comp70156_c0
GO:0006281	DNA repair	biological_process	0.979105	1	6	618	551	34207	comp26518_c0,comp44007_c0,comp62084_c1,comp64239_c0,comp65439_c1,comp70772_c1
GO:0007264	small GTPase mediated signal transduction	biological_process	0.984515	1	6	618	474	34207	comp50228_c0,comp62654_c0,comp64063_c0,comp66736_c1,comp69200_c0,comp71355_c0
GO:0006879	cellular iron ion homeostasis	biological_process	0.00569934	0.521256	5	618	53	34207	comp39826_c0,comp51406_c0,comp52315_c0,comp61966_c1,comp71886_c5
GO:0000902	cell morphogenesis	biological_process	0.023369	1	5	618	67	34207	comp56941_c0,comp61231_c0,comp70503_c4,comp71167_c0,comp71719_c0
GO:0044237	cellular metabolic process	biological_process	0.0265576	1	5	618	68	34207	comp46529_c0,comp47840_c0,comp56830_c0,comp59971_c0,comp60948_c0
GO:0000160	two-component signal transduction system (phosphorelay)	biological_process	0.0303562	1	5	618	83	34207	comp37268_c0,comp57287_c2,comp61688_c0,comp69261_c0,comp70246_c1
GO:0006418	tRNA aminoacylation for protein translation	biological_process	0.0327473	1	5	618	63	34207	comp25252_c0,comp56813_c0,comp59887_c0,comp67757_c0,comp68297_c0
GO:0006950	response to stress	biological_process	0.0509217	1	5	618	103	34207	comp27959_c0,comp54367_c0,comp57287_c2,comp66015_c0,comp70503_c4
GO:0048193	Golgi vesicle transport	biological_process	0.0651966	1	5	618	95	34207	comp66467_c3,comp67958_c0,comp69641_c0,comp70950_c5,comp71822_c0
GO:0006184	GTP catabolic process	biological_process	0.119704	1	5	618	124	34207	comp52862_c0,comp56795_c1,comp65883_c0,comp67958_c0,comp68990_c0
GO:0006814	sodium ion transport	biological_process	0.119991	1	5	618	131	34207	comp44758_c0,comp52945_c1,comp55993_c0,comp70608_c3,comp71508_c5
GO:0045893	positive regulation of transcription, DNA-dependent	biological_process	0.406267	1	5	618	181	34207	comp25067_c1,comp40332_c1,comp63452_c1,comp69160_c0,comp71480_c1
GO:0010508	positive regulation of autophagy	biological_process	0.40825	1	5	618	192	34207	comp39826_c0,comp40981_c0,comp44694_c0,comp63801_c1,comp68446_c0
GO:0006979	response to oxidative stress	biological_process	0.00456705	0.449122	4	618	37	34207	comp49824_c0,comp51513_c0,comp77994_c0,comp81222_c0
GO:0009116	nucleoside metabolic process	biological_process	0.00700124	0.608174	4	618	31	34207	comp39169_c0,comp40719_c0,comp68933_c0,comp69027_c10
GO:0042074	cell migration involved in gastrulation	biological_process	0.00739263	0.631645	4	618	27	34207	comp45174_c0,comp61231_c0,comp69908_c5,comp75692_c0
GO:0008053	mitochondrial fusion	biological_process	0.0190741	1	4	618	44	34207	comp56795_c1,comp65883_c0,comp67958_c0,comp68990_c0
GO:0006633	fatty acid biosynthetic process	biological_process	0.133037	1	4	618	84	34207	comp24902_c0,comp27194_c0,comp39826_c0,comp51406_c0
GO:0006812	cation transport	biological_process	0.208562	1	4	618	99	34207	comp64191_c0,comp64826_c0,comp68538_c0,comp70615_c0
GO:0006914	autophagy	biological_process	0.235694	1	4	618	112	34207	comp68446_c0,comp68990_c0,comp69992_c1,comp71235_c6
GO:0006888	ER to Golgi vesicle-mediated transport	biological_process	0.286417	1	4	618	151	34207	comp53136_c0,comp62796_c0,comp67958_c0,comp70733_c1
GO:0007010	cytoskeleton organization	biological_process	0.294809	1	4	618	116	34207	comp66430_c2,comp69198_c1,comp70539_c2,comp71097_c6
GO:0008033	tRNA processing	biological_process	0.464505	1	4	618	121	34207	comp65414_c0,comp68024_c0,comp71243_c9,comp72804_c0
GO:0035023	regulation of Rho protein signal transduction	biological_process	0.504818	1	4	618	119	34207	comp56946_c0,comp68324_c0,comp68365_c0,comp69023_c3
GO:0007154	cell communication	biological_process	0.508985	1	4	618	156	34207	comp40425_c0,comp61958_c0,comp67542_c0,comp70536_c2
GO:0016192	vesicle-mediated transport	biological_process	0.931827	1	4	618	297	34207	comp34311_c0,comp39757_c0,comp68805_c0,comp71092_c0
GO:0015991	ATP hydrolysis coupled proton transport	biological_process	0.934225	1	4	618	330	34207	comp40981_c0,comp52268_c0,comp68446_c0,comp71235_c6
GO:0009103	lipopolysaccharide biosynthetic process	biological_process	0.935891	1	4	618	243	34207	comp57181_c0,comp64057_c0,comp68564_c1,comp70006_c0
GO:0006952	defense response	biological_process	0.941616	1	4	618	394	34207	comp36954_c0,comp39713_c0,comp40827_c0,comp46082_c0
GO:0006278	RNA-dependent DNA replication	biological_process	0.947532	1	4	618	510	34207	comp63616_c0,comp71681_c0,comp71951_c0,comp71979_c0
GO:0007275	multicellular organismal development	biological_process	0.977517	1	4	618	410	34207	comp56652_c0,comp67283_c0,comp67481_c0,comp67542_c0
GO:0006559	L-phenylalanine catabolic process	biological_process	2.35691e-05	0.0111675	3	618	3	34207	comp57275_c0,comp61604_c0,comp61877_c1
GO:0015671	oxygen transport	biological_process	0.000505451	0.125448	3	618	11	34207	comp40222_c0,comp52260_c0,comp72099_c0
GO:0030212	hyaluronan metabolic process	biological_process	0.000804846	0.170826	3	618	7	34207	comp64053_c0,comp71002_c2,comp71822_c0
GO:0009617	response to bacterium	biological_process	0.00127874	0.208274	3	618	12	34207	comp56528_c0,comp61748_c4,comp62546_c1
GO:0030218	erythrocyte differentiation	biological_process	0.00247441	0.293105	3	618	11	34207	comp25067_c1,comp61966_c1,comp67542_c0
GO:0006954	inflammatory response	biological_process	0.00812496	0.680482	3	618	20	34207	comp34006_c0,comp67571_c0,comp69541_c0
GO:0071805	potassium ion transmembrane transport	biological_process	0.00914687	0.744898	3	618	25	34207	comp52627_c1,comp70772_c5,comp76820_c0
GO:0033014	tetrapyrrole biosynthetic process	biological_process	0.0130927	0.961117	3	618	21	34207	comp63643_c0,comp68061_c0,comp68365_c0
GO:0006779	porphyrin-containing compound biosynthetic process	biological_process	0.023825	1	3	618	26	34207	comp56515_c0,comp63643_c0,comp69645_c0
GO:0006750	glutathione biosynthetic process	biological_process	0.0268464	1	3	618	30	34207	comp40288_c0,comp61646_c0,comp64826_c0
GO:0006730	one-carbon metabolic process	biological_process	0.0295223	1	3	618	26	34207	comp44713_c0,comp56656_c0,comp69192_c2
GO:0046677	response to antibiotic	biological_process	0.070102	1	3	618	51	34207	comp63887_c0,comp67553_c0,comp71822_c0
GO:0022900	electron transport chain	biological_process	0.0743792	1	3	618	55	34207	comp67571_c0,comp71219_c1,comp71348_c0
GO:0060027	convergent extension involved in gastrulation	biological_process	0.0854505	1	3	618	39	34207	comp61231_c0,comp70821_c0,comp75692_c0
GO:0051216	cartilage development	biological_process	0.0855193	1	3	618	35	34207	comp40167_c0,comp61231_c0,comp71693_c6
GO:0009190	cyclic nucleotide biosynthetic process	biological_process	0.0915222	1	3	618	42	34207	comp64016_c0,comp70080_c1,comp70445_c1
GO:0007166	cell surface receptor linked signaling pathway	biological_process	0.0937425	1	3	618	61	34207	comp67603_c1,comp71438_c0,comp74735_c0
GO:0009878	nodule morphogenesis	biological_process	0.101913	1	3	618	73	34207	comp29332_c0,comp40652_c0,comp49718_c0
GO:0001558	regulation of cell growth	biological_process	0.115128	1	3	618	47	34207	comp34006_c0,comp53544_c0,comp65127_c1
GO:0006836	neurotransmitter transport	biological_process	0.145545	1	3	618	63	34207	comp51620_c0,comp67874_c0,comp69348_c2
GO:0030154	cell differentiation	biological_process	0.254579	1	3	618	76	34207	comp56652_c0,comp63701_c0,comp66640_c0
GO:0006816	calcium ion transport	biological_process	0.298813	1	3	618	100	34207	comp52141_c0,comp71309_c0,comp71474_c1
GO:0006520	cellular amino acid metabolic process	biological_process	0.37399	1	3	618	81	34207	comp56992_c0,comp61688_c0,comp66332_c0
GO:0043401	steroid hormone mediated signaling pathway	biological_process	0.43217	1	3	618	90	34207	comp56576_c0,comp60489_c0,comp63146_c0
GO:0006576	cellular biogenic amine metabolic process	biological_process	0.44569	1	3	618	93	34207	comp50228_c0,comp62654_c0,comp64063_c0
GO:0042742	defense response to bacterium	biological_process	0.470704	1	3	618	129	34207	comp35042_c0,comp49258_c0,comp72940_c0
GO:0016055	Wnt receptor signaling pathway	biological_process	0.496405	1	3	618	121	34207	comp65832_c1,comp67283_c0,comp70573_c1
GO:0016042	lipid catabolic process	biological_process	0.498253	1	3	618	139	34207	comp34696_c0,comp37268_c0,comp67874_c0
GO:0006813	potassium ion transport	biological_process	0.622567	1	3	618	142	34207	comp52945_c1,comp66633_c0,comp70093_c0
GO:0015031	protein transport	biological_process	0.957727	1	3	618	294	34207	comp68905_c0,comp71235_c6,comp71687_c0
GO:0006958	complement activation, classical pathway	biological_process	0.000304525	0.099199	2	618	2	34207	comp54963_c0,comp56675_c0
GO:0002574	thrombocyte differentiation	biological_process	0.000878654	0.176136	2	618	2	34207	comp67283_c0,comp74418_c0
GO:0010033	response to organic substance	biological_process	0.00095451	0.177675	2	618	3	34207	comp56528_c0,comp73417_c0
GO:0019543	propionate catabolic process	biological_process	0.00164962	0.216677	2	618	3	34207	comp49718_c0,comp73976_c0
GO:0005993	trehalose catabolic process	biological_process	0.00222565	0.276193	2	618	4	34207	comp69240_c0,comp71258_c2
GO:0010629	negative regulation of gene expression	biological_process	0.00234983	0.284821	2	618	3	34207	comp25067_c1,comp80466_c0
GO:0045666	positive regulation of neuron differentiation	biological_process	0.00416415	0.434071	2	618	7	34207	comp44972_c0,comp80466_c0
GO:0021575	hindbrain morphogenesis	biological_process	0.00570061	0.521256	2	618	8	34207	comp63452_c1,comp80466_c0
GO:0042541	hemoglobin biosynthetic process	biological_process	0.0066007	0.593153	2	618	4	34207	comp56515_c0,comp61966_c1
GO:0030682	evasion or tolerance of host defense response	biological_process	0.0099409	0.78503	2	618	11	34207	comp31084_c0,comp35042_c0
GO:0001706	endoderm formation	biological_process	0.0126764	0.943851	2	618	7	34207	comp47085_c0,comp63452_c1
GO:0048884	neuromast development	biological_process	0.0157279	1	2	618	6	34207	comp67283_c0,comp74418_c0
GO:0035589	G-protein coupled purinergic nucleotide receptor signaling pathway	biological_process	0.0185432	1	2	618	10	34207	comp49874_c0,comp72001_c5
GO:0000128	flocculation	biological_process	0.0213987	1	2	618	9	34207	comp60914_c0,comp65230_c0
GO:0009968	negative regulation of signal transduction	biological_process	0.0214887	1	2	618	10	34207	comp45982_c0,comp57198_c2
GO:0030866	cortical actin cytoskeleton organization	biological_process	0.0261943	1	2	618	12	34207	comp44694_c0,comp57257_c0
GO:0046439	L-cysteine metabolic process	biological_process	0.0318283	1	2	618	11	34207	comp56582_c0,comp69200_c0
GO:0009948	anterior/posterior axis specification	biological_process	0.0355976	1	2	618	11	34207	comp61231_c0,comp74418_c0
GO:0048840	otolith development	biological_process	0.0367418	1	2	618	15	34207	comp67283_c0,comp74418_c0
GO:0001666	response to hypoxia	biological_process	0.0419065	1	2	618	18	34207	comp38010_c0,comp72099_c0
GO:0009416	response to light stimulus	biological_process	0.0477539	1	2	618	16	34207	comp51814_c0,comp60955_c1
GO:0043547	positive regulation of GTPase activity	biological_process	0.0484557	1	2	618	14	34207	comp72804_c0,comp74418_c0
GO:0006546	glycine catabolic process	biological_process	0.0516019	1	2	618	13	34207	comp66387_c0,comp66633_c0
GO:0006817	phosphate ion transport	biological_process	0.0860352	1	2	618	20	34207	comp134684_c0,comp53822_c0
GO:0050821	protein stabilization	biological_process	0.101844	1	2	618	29	34207	comp70156_c0,comp72080_c0
GO:0030436	asexual sporulation	biological_process	0.109573	1	2	618	31	34207	comp57109_c0,comp66430_c2
GO:0046854	phosphatidylinositol phosphorylation	biological_process	0.111434	1	2	618	19	34207	comp41301_c0,comp71150_c0
GO:0009952	anterior/posterior pattern specification	biological_process	0.117454	1	2	618	28	34207	comp63452_c1,comp67283_c0
GO:0007596	blood coagulation	biological_process	0.117614	1	2	618	26	34207	comp66533_c1,comp69253_c1
GO:0035162	embryonic hemopoiesis	biological_process	0.122936	1	2	618	20	34207	comp61966_c1,comp67542_c0
GO:0018149	peptide cross-linking	biological_process	0.124051	1	2	618	30	34207	comp53816_c0,comp64006_c0
GO:0046168	glycerol-3-phosphate catabolic process	biological_process	0.12477	1	2	618	23	34207	comp68624_c0,comp70937_c0
GO:0006182	cGMP biosynthetic process	biological_process	0.134265	1	2	618	24	34207	comp69187_c0,comp70080_c1
GO:0008652	cellular amino acid biosynthetic process	biological_process	0.14419	1	2	618	23	34207	comp63672_c0,comp68624_c0
GO:0009847	spore germination	biological_process	0.145325	1	2	618	29	34207	comp71092_c0,comp71355_c0
GO:0006071	glycerol metabolic process	biological_process	0.153343	1	2	618	25	34207	comp46186_c0,comp56696_c0
GO:0006098	pentose-phosphate shunt	biological_process	0.172002	1	2	618	28	34207	comp63672_c0,comp66482_c0
GO:0007205	activation of protein kinase C activity by G-protein coupled receptor protein signaling pathway	biological_process	0.172685	1	2	618	21	34207	comp66248_c0,comp68835_c1
GO:0019083	viral transcription	biological_process	0.182768	1	2	618	36	34207	comp28347_c0,comp70246_c1
GO:0007169	transmembrane receptor protein tyrosine kinase signaling pathway	biological_process	0.192059	1	2	618	33	34207	comp64332_c0,comp71261_c3
GO:0034765	regulation of ion transmembrane transport	biological_process	0.194003	1	2	618	52	34207	comp70772_c5,comp76820_c0
GO:0006302	double-strand break repair	biological_process	0.202055	1	2	618	32	34207	comp68835_c1,comp70733_c1
GO:0006334	nucleosome assembly	biological_process	0.239879	1	2	618	51	34207	comp40425_c0,comp72017_c1
GO:0051726	regulation of cell cycle	biological_process	0.242672	1	2	618	46	34207	comp27959_c0,comp54367_c0
GO:0000746	conjugation	biological_process	0.247926	1	2	618	44	34207	comp71092_c0,comp71198_c0
GO:0006807	nitrogen compound metabolic process	biological_process	0.251874	1	2	618	42	34207	comp61748_c4,comp63697_c0
GO:0008610	lipid biosynthetic process	biological_process	0.263005	1	2	618	37	34207	comp28630_c0,comp56696_c0
GO:0006820	anion transport	biological_process	0.283502	1	2	618	50	34207	comp67542_c0,comp70573_c1
GO:0016070	RNA metabolic process	biological_process	0.314744	1	2	618	46	34207	comp69464_c0,comp71092_c0
GO:0038032	termination of G-protein coupled receptor signaling pathway	biological_process	0.333237	1	2	618	42	34207	comp72804_c0,comp74418_c0
GO:0006874	cellular calcium ion homeostasis	biological_process	0.33691	1	2	618	51	34207	comp61756_c0,comp71235_c6
GO:0051260	protein homooligomerization	biological_process	0.359213	1	2	618	57	34207	comp62906_c0,comp70772_c5
GO:0001525	angiogenesis	biological_process	0.364192	1	2	618	51	34207	comp49874_c0,comp67283_c0
GO:0009401	phosphoenolpyruvate-dependent sugar phosphotransferase system	biological_process	0.409592	1	2	618	66	34207	comp70573_c1,comp71864_c0
GO:0019069	viral capsid assembly	biological_process	0.489824	1	2	618	70	34207	comp70311_c7,comp71864_c0
GO:0042773	ATP synthesis coupled electron transport	biological_process	0.496301	1	2	618	100	34207	comp61082_c0,comp70503_c4
GO:0032259	methylation	biological_process	0.52237	1	2	618	62	34207	comp36083_c0,comp37001_c0
GO:0009790	embryo development	biological_process	0.535231	1	2	618	78	34207	comp51409_c0,comp71261_c3
GO:0006120	mitochondrial electron transport, NADH to ubiquinone	biological_process	0.583847	1	2	618	89	34207	comp45982_c0,comp71443_c3
GO:0045454	cell redox homeostasis	biological_process	0.617448	1	2	618	95	34207	comp65414_c0,comp67374_c0
GO:0019058	viral infectious cycle	biological_process	0.645587	1	2	618	107	34207	comp69445_c0,comp70950_c5
GO:0007219	Notch signaling pathway	biological_process	0.694297	1	2	618	98	34207	comp67542_c0,comp71918_c1
GO:0042981	regulation of apoptosis	biological_process	0.749306	1	2	618	107	34207	comp40332_c1,comp47085_c0
GO:0051056	regulation of small GTPase mediated signal transduction	biological_process	0.754327	1	2	618	96	34207	comp67553_c0,comp71298_c0
GO:0016310	phosphorylation	biological_process	0.787811	1	2	618	118	34207	comp40156_c1,comp57138_c0
GO:0006506	GPI anchor biosynthetic process	biological_process	0.789528	1	2	618	137	34207	comp69160_c0,comp70950_c5
GO:0006396	RNA processing	biological_process	0.790112	1	2	618	114	34207	comp63616_c0,comp70180_c0
GO:0006352	transcription initiation, DNA-dependent	biological_process	0.827768	1	2	618	139	34207	comp66332_c0,comp69502_c1
GO:0006310	DNA recombination	biological_process	0.955285	1	2	618	195	34207	comp26518_c0,comp65439_c1
GO:0006357	regulation of transcription from RNA polymerase II promoter	biological_process	0.972106	1	2	618	236	34207	comp65597_c1,comp69068_c3
GO:0006464	protein modification process	biological_process	0.978892	1	2	618	281	34207	comp28630_c0,comp67573_c1
GO:0006953	acute-phase response	biological_process	0.00970433	0.778138	1	618	1	34207	comp62546_c1
GO:0033344	cholesterol efflux	biological_process	0.0159709	1	1	618	1	34207	comp39757_c0
GO:0006572	tyrosine catabolic process	biological_process	0.0225096	1	1	618	1	34207	comp61604_c0
GO:0002522	leukocyte migration involved in immune response	biological_process	0.0240147	1	1	618	1	34207	comp61748_c4
GO:0002070	epithelial cell maturation	biological_process	0.0251064	1	1	618	1	34207	comp80466_c0
GO:0006147	guanine catabolic process	biological_process	0.0281613	1	1	618	1	34207	comp53544_c0
GO:0006570	tyrosine metabolic process	biological_process	0.0289768	1	1	618	1	34207	comp57275_c0
GO:0051180	vitamin transport	biological_process	0.0299531	1	1	618	1	34207	comp55895_c0
GO:0015840	urea transport	biological_process	0.0307649	1	1	618	1	34207	comp67881_c0
GO:0043691	reverse cholesterol transport	biological_process	0.034974	1	1	618	1	34207	comp56924_c0
GO:0035188	hatching	biological_process	0.0350922	1	1	618	2	34207	comp25067_c1
GO:0034653	retinoic acid catabolic process	biological_process	0.0352382	1	1	618	1	34207	comp66459_c1
GO:0048387	negative regulation of retinoic acid receptor signaling pathway	biological_process	0.0352382	1	1	618	1	34207	comp66459_c1
GO:0060365	coronal suture morphogenesis	biological_process	0.0352382	1	1	618	1	34207	comp66459_c1
GO:0009410	response to xenobiotic stimulus	biological_process	0.0355485	1	1	618	1	34207	comp71867_c0
GO:0006437	tyrosyl-tRNA aminoacylation	biological_process	0.0364663	1	1	618	1	34207	comp25252_c0
GO:0090050	positive regulation of cell migration involved in sprouting angiogenesis	biological_process	0.0370913	1	1	618	1	34207	comp57181_c0
GO:0055109	invagination involved in gastrulation with mouth forming second	biological_process	0.0386553	1	1	618	1	34207	comp69908_c5
GO:0008591	regulation of Wnt receptor signaling pathway, calcium modulating pathway	biological_process	0.039009	1	1	618	1	34207	comp67283_c0
GO:0009258	10-formyltetrahydrofolate catabolic process	biological_process	0.0391324	1	1	618	1	34207	comp44713_c0
GO:0006011	UDP-glucose metabolic process	biological_process	0.0391335	1	1	618	1	34207	comp70043_c1
GO:0006067	ethanol metabolic process	biological_process	0.0391335	1	1	618	1	34207	comp37001_c0
GO:0006428	isoleucyl-tRNA aminoacylation	biological_process	0.0391335	1	1	618	1	34207	comp67757_c0
GO:0015670	carbon dioxide transport	biological_process	0.0391335	1	1	618	1	34207	comp56656_c0
GO:0042866	pyruvate biosynthetic process	biological_process	0.0391335	1	1	618	1	34207	comp56992_c0
GO:0046487	glyoxylate metabolic process	biological_process	0.0391335	1	1	618	1	34207	comp56992_c0
GO:0006282	regulation of DNA repair	biological_process	0.0430079	1	1	618	2	34207	comp62604_c0
GO:0021664	rhombomere 5 morphogenesis	biological_process	0.0443248	1	1	618	2	34207	comp63452_c1
GO:0021667	rhombomere 6 morphogenesis	biological_process	0.0443248	1	1	618	2	34207	comp63452_c1
GO:0006436	tryptophanyl-tRNA aminoacylation	biological_process	0.0446189	1	1	618	2	34207	comp56813_c0
GO:0048246	macrophage chemotaxis	biological_process	0.0456126	1	1	618	2	34207	comp69541_c0
GO:0000002	mitochondrial genome maintenance	biological_process	0.0459553	1	1	618	3	34207	comp40438_c0
GO:0048785	hatching gland development	biological_process	0.0460861	1	1	618	2	34207	comp25067_c1
GO:0009372	quorum sensing	biological_process	0.0478111	1	1	618	4	34207	comp29332_c0
GO:0002504	antigen processing and presentation of peptide or polysaccharide antigen via MHC class II	biological_process	0.0492389	1	1	618	4	34207	comp70626_c0
GO:0048814	regulation of dendrite morphogenesis	biological_process	0.051308	1	1	618	2	34207	comp62906_c0
GO:0009653	anatomical structure morphogenesis	biological_process	0.0529767	1	1	618	2	34207	comp62282_c0
GO:0048566	embryonic digestive tract development	biological_process	0.0529924	1	1	618	3	34207	comp63452_c1
GO:0006064	glucuronate catabolic process	biological_process	0.0531445	1	1	618	3	34207	comp46529_c0
GO:0032526	response to retinoic acid	biological_process	0.0545449	1	1	618	3	34207	comp35042_c0
GO:0071599	otic vesicle development	biological_process	0.0585735	1	1	618	2	34207	comp74418_c0
GO:0045954	positive regulation of natural killer cell mediated cytotoxicity	biological_process	0.0604507	1	1	618	3	34207	comp66174_c0
GO:0021661	rhombomere 4 morphogenesis	biological_process	0.0611513	1	1	618	2	34207	comp66459_c1
GO:0021984	adenohypophysis development	biological_process	0.0632588	1	1	618	2	34207	comp80466_c0
GO:0035148	tube formation	biological_process	0.0639971	1	1	618	3	34207	comp63452_c1
GO:0006556	S-adenosylmethionine biosynthetic process	biological_process	0.0665344	1	1	618	2	34207	comp69192_c2
GO:0018160	peptidyl-pyrromethane cofactor linkage	biological_process	0.0677112	1	1	618	2	34207	comp63643_c0
GO:0006548	histidine catabolic process	biological_process	0.0677511	1	1	618	2	34207	comp63157_c0
GO:0030278	regulation of ossification	biological_process	0.0688708	1	1	618	2	34207	comp66459_c1
GO:0042539	hypotonic salinity response	biological_process	0.0701327	1	1	618	2	34207	comp56656_c0
GO:0006426	glycyl-tRNA aminoacylation	biological_process	0.0704856	1	1	618	3	34207	comp61688_c0
GO:0060323	head morphogenesis	biological_process	0.070625	1	1	618	2	34207	comp66459_c1
GO:0002062	chondrocyte differentiation	biological_process	0.0712309	1	1	618	2	34207	comp67283_c0
GO:0050936	xanthophore differentiation	biological_process	0.0728306	1	1	618	3	34207	comp69541_c0
GO:0048714	positive regulation of oligodendrocyte differentiation	biological_process	0.0731617	1	1	618	2	34207	comp72097_c1
GO:0001714	endodermal cell fate specification	biological_process	0.0745934	1	1	618	2	34207	comp69908_c5
GO:0051209	release of sequestered calcium ion into cytosol	biological_process	0.0766183	1	1	618	2	34207	comp67283_c0
GO:0045493	xylan catabolic process	biological_process	0.0770233	1	1	618	4	34207	comp66976_c0
GO:0006379	mRNA cleavage	biological_process	0.0773473	1	1	618	3	34207	comp72804_c0
GO:0048477	oogenesis	biological_process	0.0807821	1	1	618	4	34207	comp56652_c0
GO:0006760	folic acid-containing compound metabolic process	biological_process	0.0807828	1	1	618	3	34207	comp57479_c0
GO:0006144	purine base metabolic process	biological_process	0.0820276	1	1	618	3	34207	comp57479_c0
GO:0071542	dopaminergic neuron differentiation	biological_process	0.0843431	1	1	618	5	34207	comp66015_c0
GO:0015698	inorganic anion transport	biological_process	0.0846025	1	1	618	4	34207	comp70573_c1
GO:0048382	mesendoderm development	biological_process	0.0857701	1	1	618	4	34207	comp69908_c5
GO:0051597	response to methylmercury	biological_process	0.0873586	1	1	618	5	34207	comp54367_c0
GO:0045600	positive regulation of fat cell differentiation	biological_process	0.088395	1	1	618	3	34207	comp67283_c0
GO:0070654	sensory epithelium regeneration	biological_process	0.0895168	1	1	618	3	34207	comp80466_c0
GO:0019441	tryptophan catabolic process to kynurenine	biological_process	0.0907966	1	1	618	4	34207	comp44401_c0
GO:0021513	spinal cord dorsal/ventral patterning	biological_process	0.0928926	1	1	618	3	34207	comp65832_c1
GO:0009166	nucleotide catabolic process	biological_process	0.0930667	1	1	618	4	34207	comp68933_c0
GO:0016126	sterol biosynthetic process	biological_process	0.0943517	1	1	618	4	34207	comp24902_c0
GO:0015740	C4-dicarboxylate transport	biological_process	0.0944904	1	1	618	4	34207	comp57257_c0
GO:0009615	response to virus	biological_process	0.0978936	1	1	618	4	34207	comp71235_c6
GO:0006625	protein targeting to peroxisome	biological_process	0.100213	1	1	618	3	34207	comp56992_c0
GO:0005977	glycogen metabolic process	biological_process	0.100701	1	1	618	3	34207	comp69641_c0
GO:0006467	protein thiol-disulfide exchange	biological_process	0.103339	1	1	618	6	34207	comp71348_c0
GO:0030010	establishment of cell polarity	biological_process	0.105785	1	1	618	4	34207	comp61231_c0
GO:0032474	otolith morphogenesis	biological_process	0.106899	1	1	618	4	34207	comp63452_c1
GO:0070493	thrombin receptor signaling pathway	biological_process	0.10757	1	1	618	3	34207	comp66533_c1
GO:0060541	respiratory system development	biological_process	0.108361	1	1	618	3	34207	comp67283_c0
GO:0048589	developmental growth	biological_process	0.10856	1	1	618	3	34207	comp71261_c3
GO:0015695	organic cation transport	biological_process	0.108667	1	1	618	4	34207	comp67881_c0
GO:0072488	ammonium transmembrane transport	biological_process	0.108667	1	1	618	4	34207	comp67881_c0
GO:0043249	erythrocyte maturation	biological_process	0.109545	1	1	618	5	34207	comp69523_c6
GO:0006012	galactose metabolic process	biological_process	0.113252	1	1	618	6	34207	comp59971_c0
GO:0006783	heme biosynthetic process	biological_process	0.114062	1	1	618	6	34207	comp69523_c6
GO:0048932	myelination of posterior lateral line nerve axons	biological_process	0.114235	1	1	618	4	34207	comp69464_c0
GO:0045046	protein import into peroxisome membrane	biological_process	0.115819	1	1	618	6	34207	comp56486_c0
GO:0072576	liver morphogenesis	biological_process	0.117666	1	1	618	4	34207	comp63452_c1
GO:0048015	phosphatidylinositol-mediated signaling	biological_process	0.120132	1	1	618	4	34207	comp71150_c0
GO:0014029	neural crest formation	biological_process	0.121564	1	1	618	6	34207	comp44972_c0
GO:0032496	response to lipopolysaccharide	biological_process	0.123103	1	1	618	6	34207	comp64765_c0
GO:0060567	negative regulation of transcription termination, DNA-dependent	biological_process	0.123892	1	1	618	5	34207	comp70950_c5
GO:0021986	habenula development	biological_process	0.124114	1	1	618	4	34207	comp62906_c0
GO:0009611	response to wounding	biological_process	0.124386	1	1	618	5	34207	comp64765_c0
GO:0030216	keratinocyte differentiation	biological_process	0.125743	1	1	618	5	34207	comp72174_c0
GO:0006177	GMP biosynthetic process	biological_process	0.126434	1	1	618	4	34207	comp40827_c0
GO:0070932	histone H3 deacetylation	biological_process	0.126872	1	1	618	4	34207	comp69641_c0
GO:0070933	histone H4 deacetylation	biological_process	0.126872	1	1	618	4	34207	comp69641_c0
GO:0048263	determination of dorsal identity	biological_process	0.127252	1	1	618	7	34207	comp69908_c5
GO:0009826	unidimensional cell growth	biological_process	0.128278	1	1	618	4	34207	comp67283_c0
GO:0016044	cellular membrane organization	biological_process	0.130798	1	1	618	7	34207	comp73417_c0
GO:0061053	somite development	biological_process	0.134435	1	1	618	4	34207	comp67283_c0
GO:0051259	protein oligomerization	biological_process	0.137804	1	1	618	12	34207	comp57198_c2
GO:0006308	DNA catabolic process	biological_process	0.140663	1	1	618	11	34207	comp56034_c0
GO:0009266	response to temperature stimulus	biological_process	0.140738	1	1	618	5	34207	comp60955_c1
GO:0006809	nitric oxide biosynthetic process	biological_process	0.143182	1	1	618	6	34207	comp64765_c0
GO:0010172	embryonic body morphogenesis	biological_process	0.147391	1	1	618	4	34207	comp67283_c0
GO:0045040	protein import into mitochondrial outer membrane	biological_process	0.14775	1	1	618	6	34207	comp52893_c0
GO:0043631	RNA polyadenylation	biological_process	0.148448	1	1	618	5	34207	comp71198_c0
GO:0019051	induction by virus of host apoptosis	biological_process	0.152236	1	1	618	6	34207	comp63559_c0
GO:0006003	fructose 2,6-bisphosphate metabolic process	biological_process	0.152756	1	1	618	7	34207	comp57138_c0
GO:0018189	pyrroloquinoline quinone biosynthetic process	biological_process	0.156813	1	1	618	7	34207	comp68783_c4
GO:0006865	amino acid transport	biological_process	0.165116	1	1	618	10	34207	comp80466_c0
GO:0003333	amino acid transmembrane transport	biological_process	0.170247	1	1	618	5	34207	comp63989_c0
GO:0051775	response to redox state	biological_process	0.172824	1	1	618	9	34207	comp71235_c6
GO:0006695	cholesterol biosynthetic process	biological_process	0.174327	1	1	618	8	34207	comp39757_c0
GO:0006650	glycerophospholipid metabolic process	biological_process	0.175953	1	1	618	11	34207	comp71911_c0
GO:0016114	terpenoid biosynthetic process	biological_process	0.17744	1	1	618	7	34207	comp68067_c3
GO:0006857	oligopeptide transport	biological_process	0.178241	1	1	618	10	34207	comp35783_c0
GO:0035622	intrahepatic bile duct development	biological_process	0.182	1	1	618	9	34207	comp63452_c1
GO:0006919	activation of caspase activity	biological_process	0.183129	1	1	618	9	34207	comp61774_c0
GO:0014032	neural crest cell development	biological_process	0.189555	1	1	618	11	34207	comp30653_c0
GO:0010043	response to zinc ion	biological_process	0.190804	1	1	618	6	34207	comp62503_c0
GO:0030162	regulation of proteolysis	biological_process	0.193093	1	1	618	8	34207	comp69716_c1
GO:0006665	sphingolipid metabolic process	biological_process	0.194465	1	1	618	10	34207	comp61210_c0
GO:0048752	semicircular canal morphogenesis	biological_process	0.19688	1	1	618	11	34207	comp63452_c1
GO:0006084	acetyl-CoA metabolic process	biological_process	0.197856	1	1	618	9	34207	comp65439_c1
GO:0007047	cellular cell wall organization	biological_process	0.203067	1	1	618	7	34207	comp70246_c1
GO:0010951	negative regulation of endopeptidase activity	biological_process	0.205642	1	1	618	10	34207	comp69716_c1
GO:0046686	response to cadmium ion	biological_process	0.206526	1	1	618	9	34207	comp54367_c0
GO:0007617	mating behavior	biological_process	0.207213	1	1	618	14	34207	comp67374_c0
GO:0043086	negative regulation of catalytic activity	biological_process	0.207351	1	1	618	13	34207	comp70323_c2
GO:0033339	pectoral fin development	biological_process	0.208085	1	1	618	8	34207	comp65832_c1
GO:0007096	regulation of exit from mitosis	biological_process	0.209452	1	1	618	10	34207	comp72097_c1
GO:0044341	sodium-dependent phosphate transport	biological_process	0.21039	1	1	618	9	34207	comp69709_c4
GO:0043049	otic placode formation	biological_process	0.21349	1	1	618	10	34207	comp63452_c1
GO:0046777	protein autophosphorylation	biological_process	0.216171	1	1	618	10	34207	comp71261_c3
GO:0009086	methionine biosynthetic process	biological_process	0.217177	1	1	618	9	34207	comp36083_c0
GO:0015837	amine transport	biological_process	0.223044	1	1	618	7	34207	comp63989_c0
GO:0006778	porphyrin-containing compound metabolic process	biological_process	0.223422	1	1	618	10	34207	comp61688_c0
GO:0006529	asparagine biosynthetic process	biological_process	0.230412	1	1	618	10	34207	comp71243_c9
GO:0045087	innate immune response	biological_process	0.239104	1	1	618	10	34207	comp69541_c0
GO:0009950	dorsal/ventral axis specification	biological_process	0.239952	1	1	618	9	34207	comp67283_c0
GO:0048546	digestive tract morphogenesis	biological_process	0.243755	1	1	618	9	34207	comp63452_c1
GO:0045900	negative regulation of translational elongation	biological_process	0.245063	1	1	618	12	34207	comp71681_c0
GO:0006826	iron ion transport	biological_process	0.254935	1	1	618	19	34207	comp52315_c0
GO:0046849	bone remodeling	biological_process	0.256451	1	1	618	14	34207	comp68024_c0
GO:0045859	regulation of protein kinase activity	biological_process	0.272922	1	1	618	15	34207	comp70821_c0
GO:0007623	circadian rhythm	biological_process	0.273272	1	1	618	15	34207	comp51928_c0
GO:0044262	cellular carbohydrate metabolic process	biological_process	0.275762	1	1	618	14	34207	comp38010_c0
GO:0017038	protein import	biological_process	0.275843	1	1	618	12	34207	comp70246_c1
GO:0006835	dicarboxylic acid transport	biological_process	0.276965	1	1	618	19	34207	comp52301_c0
GO:0001946	lymphangiogenesis	biological_process	0.284698	1	1	618	9	34207	comp57181_c0
GO:0031018	endocrine pancreas development	biological_process	0.2863	1	1	618	13	34207	comp67283_c0
GO:0090090	negative regulation of canonical Wnt receptor signaling pathway	biological_process	0.289517	1	1	618	12	34207	comp67283_c0
GO:0009403	toxin biosynthetic process	biological_process	0.290236	1	1	618	13	34207	comp56652_c0
GO:0006493	protein O-linked glycosylation	biological_process	0.300856	1	1	618	11	34207	comp134684_c0
GO:0060536	cartilage morphogenesis	biological_process	0.304224	1	1	618	15	34207	comp66459_c1
GO:0009231	riboflavin biosynthetic process	biological_process	0.311059	1	1	618	14	34207	comp70973_c2
GO:0000188	inactivation of MAPK activity	biological_process	0.312191	1	1	618	11	34207	comp47085_c0
GO:0009584	detection of visible light	biological_process	0.312938	1	1	618	11	34207	comp71298_c0
GO:0006438	valyl-tRNA aminoacylation	biological_process	0.318623	1	1	618	14	34207	comp68446_c0
GO:0016051	carbohydrate biosynthetic process	biological_process	0.31933	1	1	618	20	34207	comp41301_c0
GO:0009228	thiamine biosynthetic process	biological_process	0.322925	1	1	618	15	34207	comp56486_c1
GO:0030259	lipid glycosylation	biological_process	0.32343	1	1	618	13	34207	comp71051_c4
GO:0031016	pancreas development	biological_process	0.328049	1	1	618	14	34207	comp63452_c1
GO:0006164	purine nucleotide biosynthetic process	biological_process	0.330399	1	1	618	16	34207	comp40827_c0
GO:0019646	aerobic electron transport chain	biological_process	0.331427	1	1	618	18	34207	comp69464_c0
GO:0016337	cell-cell adhesion	biological_process	0.336049	1	1	618	16	34207	comp72169_c0
GO:0048010	vascular endothelial growth factor receptor signaling pathway	biological_process	0.34324	1	1	618	12	34207	comp69541_c0
GO:0018990	ecdysis, chitin-based cuticle	biological_process	0.344953	1	1	618	19	34207	comp68365_c0
GO:0032775	DNA methylation on adenine	biological_process	0.347344	1	1	618	19	34207	comp70330_c6
GO:0019048	virus-host interaction	biological_process	0.348489	1	1	618	19	34207	comp69589_c4
GO:0060030	dorsal convergence	biological_process	0.349152	1	1	618	14	34207	comp67283_c0
GO:0006432	phenylalanyl-tRNA aminoacylation	biological_process	0.350896	1	1	618	20	34207	comp52248_c0
GO:0008406	gonad development	biological_process	0.352344	1	1	618	20	34207	comp52516_c1
GO:0035092	sperm chromatin condensation	biological_process	0.36052	1	1	618	20	34207	comp70733_c1
GO:0006916	anti-apoptosis	biological_process	0.366047	1	1	618	19	34207	comp73454_c0
GO:0019068	virion assembly	biological_process	0.367837	1	1	618	21	34207	comp72017_c1
GO:0019836	hemolysis by symbiont of host erythrocytes	biological_process	0.371328	1	1	618	34	34207	comp44262_c0
GO:0008272	sulfate transport	biological_process	0.373109	1	1	618	16	34207	comp67027_c0
GO:0048701	embryonic cranial skeleton morphogenesis	biological_process	0.373161	1	1	618	15	34207	comp66459_c1
GO:0006672	ceramide metabolic process	biological_process	0.373603	1	1	618	19	34207	comp28379_c0
GO:0006935	chemotaxis	biological_process	0.376735	1	1	618	26	34207	comp69992_c1
GO:0019089	transmission of virus	biological_process	0.378908	1	1	618	29	34207	comp55375_c0
GO:0060028	convergent extension involved in axis elongation	biological_process	0.381687	1	1	618	17	34207	comp67283_c0
GO:0009245	lipid A biosynthetic process	biological_process	0.390838	1	1	618	25	34207	comp71198_c0
GO:0016998	cell wall macromolecule catabolic process	biological_process	0.396279	1	1	618	22	34207	comp36330_c1
GO:0009308	amine metabolic process	biological_process	0.397281	1	1	618	17	34207	comp63701_c0
GO:0006269	DNA replication, synthesis of RNA primer	biological_process	0.397366	1	1	618	17	34207	comp70775_c1
GO:0044267	cellular protein metabolic process	biological_process	0.398435	1	1	618	22	34207	comp69523_c3
GO:0006402	mRNA catabolic process	biological_process	0.410515	1	1	618	22	34207	comp64847_c0
GO:0006476	protein deacetylation	biological_process	0.413072	1	1	618	25	34207	comp65556_c0
GO:0018298	protein-chromophore linkage	biological_process	0.414908	1	1	618	22	34207	comp71298_c0
GO:0000103	sulfate assimilation	biological_process	0.419334	1	1	618	20	34207	comp65327_c0
GO:0045226	extracellular polysaccharide biosynthetic process	biological_process	0.422606	1	1	618	22	34207	comp59971_c0
GO:0006917	induction of apoptosis	biological_process	0.427254	1	1	618	26	34207	comp61774_c0
GO:0051603	proteolysis involved in cellular protein catabolic process	biological_process	0.436623	1	1	618	37	34207	comp72940_c0
GO:0051205	protein insertion into membrane	biological_process	0.455938	1	1	618	27	34207	comp68002_c0
GO:0019856	pyrimidine base biosynthetic process	biological_process	0.461299	1	1	618	24	34207	comp71218_c5
GO:0006858	extracellular transport	biological_process	0.461418	1	1	618	23	34207	comp68990_c0
GO:0006891	intra-Golgi vesicle-mediated transport	biological_process	0.465301	1	1	618	29	34207	comp69992_c1
GO:0006259	DNA metabolic process	biological_process	0.46908	1	1	618	31	34207	comp73327_c0
GO:0008643	carbohydrate transport	biological_process	0.469663	1	1	618	24	34207	comp56632_c0
GO:0006725	cellular aromatic compound metabolic process	biological_process	0.473795	1	1	618	24	34207	comp71867_c0
GO:0006000	fructose metabolic process	biological_process	0.474372	1	1	618	25	34207	comp57138_c0
GO:0046034	ATP metabolic process	biological_process	0.483856	1	1	618	32	34207	comp52945_c1
GO:0009307	DNA restriction-modification system	biological_process	0.493128	1	1	618	46	34207	comp69558_c0
GO:0001539	ciliary or flagellar motility	biological_process	0.49332	1	1	618	32	34207	comp49547_c0
GO:0001889	liver development	biological_process	0.496598	1	1	618	23	34207	comp35042_c0
GO:0019076	release of virus from host	biological_process	0.504726	1	1	618	33	34207	comp69293_c3
GO:0032801	receptor catabolic process	biological_process	0.504726	1	1	618	33	34207	comp69293_c3
GO:0006338	chromatin remodeling	biological_process	0.50607	1	1	618	24	34207	comp64082_c0
GO:0008219	cell death	biological_process	0.518718	1	1	618	34	34207	comp39223_c0
GO:0031101	fin regeneration	biological_process	0.529258	1	1	618	25	34207	comp67283_c0
GO:0018342	protein prenylation	biological_process	0.530849	1	1	618	37	34207	comp71508_c4
GO:0043039	tRNA aminoacylation	biological_process	0.533456	1	1	618	28	34207	comp59887_c0
GO:0019835	cytolysis	biological_process	0.533804	1	1	618	38	34207	comp67585_c2
GO:0030153	bacteriocin immunity	biological_process	0.538272	1	1	618	48	34207	comp71458_c1
GO:0030097	hemopoiesis	biological_process	0.560219	1	1	618	26	34207	comp40167_c0
GO:0042246	tissue regeneration	biological_process	0.570391	1	1	618	43	34207	comp40131_c0
GO:0007339	binding of sperm to zona pellucida	biological_process	0.570897	1	1	618	32	34207	comp68805_c0
GO:0015992	proton transport	biological_process	0.572275	1	1	618	46	34207	comp64011_c0
GO:0000105	histidine biosynthetic process	biological_process	0.573311	1	1	618	41	34207	comp39757_c0
GO:0006366	transcription from RNA polymerase II promoter	biological_process	0.574036	1	1	618	37	34207	comp52248_c0
GO:0006821	chloride transport	biological_process	0.581565	1	1	618	32	34207	comp67027_c0
GO:0006275	regulation of DNA replication	biological_process	0.595748	1	1	618	39	34207	comp71092_c0
GO:0006694	steroid biosynthetic process	biological_process	0.596383	1	1	618	39	34207	comp59971_c0
GO:0006099	tricarboxylic acid cycle	biological_process	0.603355	1	1	618	46	34207	comp32930_c0
GO:0007548	sex differentiation	biological_process	0.610093	1	1	618	50	34207	comp69783_c0
GO:0016117	carotenoid biosynthetic process	biological_process	0.621885	1	1	618	27	34207	comp66633_c0
GO:0046660	female sex differentiation	biological_process	0.622729	1	1	618	32	34207	comp61231_c0
GO:0007420	brain development	biological_process	0.623581	1	1	618	45	34207	comp44972_c0
GO:0007160	cell-matrix adhesion	biological_process	0.642362	1	1	618	42	34207	comp56219_c0
GO:0040007	growth	biological_process	0.644353	1	1	618	52	34207	comp53725_c0
GO:0006754	ATP biosynthetic process	biological_process	0.645514	1	1	618	47	34207	comp52945_c1
GO:0015948	methanogenesis	biological_process	0.649305	1	1	618	49	34207	comp69192_c2
GO:0007586	digestion	biological_process	0.650446	1	1	618	67	34207	comp67874_c0
GO:0006915	apoptosis	biological_process	0.666846	1	1	618	38	34207	comp47550_c0
GO:0019684	photosynthesis, light reaction	biological_process	0.668818	1	1	618	60	34207	comp70950_c5
GO:0006479	protein methylation	biological_process	0.688185	1	1	618	43	34207	comp39757_c0
GO:0001756	somitogenesis	biological_process	0.713535	1	1	618	40	34207	comp54367_c0
GO:0006605	protein targeting	biological_process	0.716294	1	1	618	66	34207	comp67027_c0
GO:0009607	response to biotic stimulus	biological_process	0.735068	1	1	618	70	34207	comp34291_c0
GO:0050909	sensory perception of taste	biological_process	0.735559	1	1	618	63	34207	comp68835_c1
GO:0030178	negative regulation of Wnt receptor signaling pathway	biological_process	0.748224	1	1	618	65	34207	comp67481_c0
GO:0006367	transcription initiation from RNA polymerase II promoter	biological_process	0.757907	1	1	618	61	34207	comp53865_c0
GO:0045944	positive regulation of transcription from RNA polymerase II promoter	biological_process	0.759003	1	1	618	52	34207	comp71918_c1
GO:0006298	mismatch repair	biological_process	0.767583	1	1	618	57	34207	comp69546_c0
GO:0006364	rRNA processing	biological_process	0.810828	1	1	618	70	34207	comp72804_c0
GO:0007283	spermatogenesis	biological_process	0.855275	1	1	618	76	34207	comp66412_c1
GO:0006614	SRP-dependent cotranslational protein targeting to membrane	biological_process	0.85957	1	1	618	74	34207	comp71681_c0
GO:0006434	seryl-tRNA aminoacylation	biological_process	0.861667	1	1	618	89	34207	comp69992_c1
GO:0006486	protein glycosylation	biological_process	0.916819	1	1	618	105	34207	comp71443_c3
GO:0043093	cytokinesis by binary fission	biological_process	0.927899	1	1	618	108	34207	comp69992_c1
GO:0045892	negative regulation of transcription, DNA-dependent	biological_process	0.93201	1	1	618	112	34207	comp71235_c6
GO:0015995	chlorophyll biosynthetic process	biological_process	0.936113	1	1	618	94	34207	comp26518_c0
GO:0000917	barrier septum formation	biological_process	0.936252	1	1	618	113	34207	comp69992_c1
GO:0007018	microtubule-based movement	biological_process	0.937921	1	1	618	103	34207	comp70971_c0
GO:0016567	protein ubiquitination	biological_process	0.95384	1	1	618	114	34207	comp79258_c0
GO:0007156	homophilic cell adhesion	biological_process	0.959109	1	1	618	231	34207	comp71033_c0
GO:0015684	ferrous iron transport	biological_process	0.965344	1	1	618	129	34207	comp62654_c0
GO:0006397	mRNA processing	biological_process	0.981021	1	1	618	142	34207	comp61231_c0
GO:0006606	protein import into nucleus	biological_process	0.983799	1	1	618	167	34207	comp39826_c0
GO:0007059	chromosome segregation	biological_process	0.98443	1	1	618	159	34207	comp71355_c0
GO:0006470	protein dephosphorylation	biological_process	0.99027	1	1	618	179	34207	comp47085_c0
GO:0051301	cell division	biological_process	0.997079	1	1	618	210	34207	comp71355_c0
GO:0016021	integral to membrane	cellular_component	0.004942	0.468322	138	618	5453	34207	comp24902_c0,comp28379_c0,comp31527_c0,comp34291_c0,comp34418_c0,comp35004_c0,comp35783_c0,comp37268_c0,comp39757_c0,comp39826_c0,comp40131_c0,comp42922_c0,comp43324_c0,comp44162_c0,comp44694_c0,comp44758_c0,comp45991_c0,comp49258_c0,comp49664_c0,comp49874_c0,comp50643_c0,comp50969_c0,comp51620_c0,comp51814_c0,comp52052_c0,comp52862_c0,comp52932_c0,comp52945_c1,comp53195_c0,comp53549_c0,comp53790…
GO:0016020	membrane	cellular_component	0.000374055	0.109373	132	618	4809	34207	comp134684_c0,comp34696_c0,comp35783_c0,comp38616_c1,comp39482_c0,comp39757_c0,comp39826_c0,comp40425_c0,comp40503_c0,comp40981_c0,comp41160_c0,comp42922_c0,comp43309_c0,comp44758_c0,comp45842_c0,comp48650_c0,comp49258_c0,comp49544_c0,comp50228_c0,comp50533_c0,comp50643_c0,comp50969_c0,comp51406_c0,comp51409_c0,comp52014_c0,comp52052_c0,comp52141_c0,comp52301_c0,comp52551_c1,comp52627_c1,comp5289…
GO:0005576	extracellular region	cellular_component	2.67522e-07	0.000524364	92	618	2837	34207	comp29332_c0,comp31084_c0,comp34006_c0,comp34291_c0,comp34304_c0,comp35040_c0,comp35042_c0,comp36531_c0,comp36954_c0,comp37929_c0,comp39482_c0,comp39757_c0,comp39826_c0,comp40222_c0,comp40827_c0,comp44262_c0,comp44694_c0,comp44713_c0,comp44972_c0,comp47862_c0,comp48650_c0,comp49258_c0,comp50228_c2,comp50529_c0,comp50533_c0,comp51814_c0,comp52268_c0,comp53136_c0,comp53544_c0,comp53915_c0,comp54963…
GO:0005634	nucleus	cellular_component	0.998747	1	57	618	3588	34207	comp25067_c1,comp27959_c0,comp30653_c0,comp32930_c0,comp34311_c0,comp39757_c0,comp39826_c0,comp40167_c0,comp40425_c0,comp51928_c0,comp52338_c1,comp54367_c0,comp55676_c0,comp56576_c0,comp57134_c0,comp57257_c0,comp57287_c2,comp57479_c0,comp59892_c0,comp60489_c0,comp61231_c0,comp61756_c0,comp62155_c0,comp62654_c0,comp62924_c0,comp63146_c0,comp63452_c1,comp64082_c0,comp64847_c0,comp65327_c0,comp65414…
GO:0005622	intracellular	cellular_component	0.999026	1	51	618	3217	34207	comp25067_c1,comp25489_c0,comp40197_c0,comp40332_c1,comp45085_c0,comp46186_c0,comp47085_c0,comp50228_c0,comp50969_c0,comp56946_c0,comp58763_c0,comp62654_c0,comp62796_c0,comp63616_c0,comp63672_c0,comp63701_c0,comp63781_c0,comp64063_c0,comp64239_c0,comp64826_c0,comp66367_c1,comp66467_c3,comp66645_c3,comp66736_c1,comp66976_c0,comp67011_c0,comp67083_c0,comp67299_c0,comp67553_c0,comp67573_c1,comp68226…
GO:0005737	cytoplasm	cellular_component	0.325103	1	47	618	1823	34207	comp25252_c0,comp36083_c0,comp38010_c0,comp41301_c0,comp44713_c0,comp45982_c0,comp47306_c0,comp51928_c0,comp52248_c0,comp56813_c0,comp57181_c0,comp57198_c2,comp57287_c2,comp59887_c0,comp61688_c0,comp62654_c0,comp64847_c0,comp65414_c0,comp66387_c0,comp66633_c0,comp67757_c0,comp68297_c0,comp68298_c0,comp68446_c0,comp68624_c0,comp68933_c0,comp69192_c2,comp69200_c0,comp69240_c0,comp69502_c1,comp69523…
GO:0019028	viral capsid	cellular_component	0.0419287	1	21	618	623	34207	comp134684_c0,comp37268_c0,comp39757_c0,comp39826_c0,comp40981_c0,comp52627_c1,comp53453_c0,comp61712_c0,comp62924_c0,comp63781_c0,comp65446_c0,comp66467_c3,comp67585_c2,comp67757_c0,comp67933_c0,comp67958_c0,comp69502_c1,comp69941_c3,comp71298_c0,comp75105_c0,comp76820_c0
GO:0019031	viral envelope	cellular_component	0.2719	1	14	618	551	34207	comp39757_c0,comp39826_c0,comp52627_c1,comp53822_c0,comp62924_c0,comp66467_c3,comp67585_c0,comp67585_c2,comp67958_c0,comp69445_c0,comp69953_c1,comp69992_c1,comp71298_c0,comp71438_c0
GO:0005840	ribosome	cellular_component	0.900303	1	12	618	927	34207	comp40197_c0,comp46186_c0,comp47085_c0,comp56809_c1,comp65127_c1,comp67573_c1,comp71092_c0,comp71261_c3,comp71271_c0,comp71421_c1,comp71458_c1,comp71951_c0
GO:0005615	extracellular space	cellular_component	0.00398888	0.433126	10	618	191	34207	comp52268_c0,comp55895_c0,comp56528_c0,comp61192_c1,comp63818_c1,comp67283_c0,comp67571_c0,comp68783_c4,comp69716_c1,comp71106_c2
GO:0005886	plasma membrane	cellular_component	0.462776	1	10	618	476	34207	comp35004_c0,comp39757_c0,comp40981_c0,comp67283_c0,comp69253_c1,comp69464_c0,comp69992_c1,comp72804_c0,comp74418_c0,comp74927_c0
GO:0009523	photosystem II	cellular_component	0.0558111	1	9	618	251	34207	comp64332_c0,comp66412_c1,comp67003_c0,comp67553_c0,comp70156_c0,comp70330_c6,comp70445_c1,comp70950_c5,comp72080_c0
GO:0005577	fibrinogen complex	cellular_component	0.0643108	1	7	618	160	34207	comp35040_c0,comp39826_c0,comp55375_c0,comp63801_c1,comp66467_c3,comp68990_c0,comp79258_c0
GO:0000276	mitochondrial proton-transporting ATP synthase complex, coupling factor F(o)	cellular_component	0.630036	1	6	618	374	34207	comp30653_c0,comp52301_c0,comp52338_c1,comp61877_c0,comp71438_c0,comp71626_c0
GO:0016272	prefoldin complex	cellular_component	0.074861	1	5	618	130	34207	comp39826_c0,comp66467_c3,comp67585_c2,comp67958_c0,comp68446_c0
GO:0005578	proteinaceous extracellular matrix	cellular_component	0.182634	1	5	618	139	34207	comp66248_c0,comp67207_c0,comp67283_c0,comp67511_c1,comp72315_c0
GO:0005856	cytoskeleton	cellular_component	0.427615	1	5	618	170	34207	comp44694_c0,comp51928_c0,comp57257_c0,comp60437_c0,comp73054_c0
GO:0005789	endoplasmic reticulum membrane	cellular_component	0.514555	1	5	618	211	34207	comp24902_c0,comp56696_c0,comp66459_c1,comp69160_c0,comp71348_c0
GO:0042613	MHC class II protein complex	cellular_component	0.00156101	0.216677	4	618	32	34207	comp68192_c3,comp68870_c0,comp70626_c0,comp71597_c0
GO:0031012	extracellular matrix	cellular_component	0.156032	1	4	618	85	34207	comp56608_c0,comp57061_c0,comp61231_c0,comp70688_c0
GO:0030127	COPII vesicle coat	cellular_component	0.206093	1	4	618	136	34207	comp53136_c0,comp62796_c0,comp67958_c0,comp70733_c1
GO:0005741	mitochondrial outer membrane	cellular_component	0.257556	1	4	618	114	34207	comp56795_c1,comp65883_c0,comp67958_c0,comp68990_c0
GO:0005604	basement membrane	cellular_component	0.399944	1	4	618	142	34207	comp40981_c0,comp55375_c0,comp69261_c0,comp70950_c5
GO:0042025	host cell nucleus	cellular_component	0.685334	1	4	618	214	34207	comp63559_c0,comp65597_c1,comp65989_c1,comp71092_c0
GO:0034364	high-density lipoprotein particle	cellular_component	8.29562e-06	0.0054046	3	618	3	34207	comp39757_c0,comp56924_c0,comp62546_c1
GO:0005833	hemoglobin complex	cellular_component	8.44566e-05	0.0338606	3	618	7	34207	comp40222_c0,comp52260_c0,comp72099_c0
GO:0000015	phosphopyruvate hydratase complex	cellular_component	0.000819386	0.170826	3	618	14	34207	comp44007_c0,comp56486_c0,comp56486_c1
GO:0009986	cell surface	cellular_component	0.0194616	1	3	618	25	34207	comp44007_c0,comp65446_c0,comp65883_c0
GO:0048222	glycoprotein network	cellular_component	0.0530757	1	3	618	59	34207	comp50643_c0,comp50969_c0,comp71474_c1
GO:0016012	sarcoglycan complex	cellular_component	0.0949577	1	3	618	57	34207	comp56908_c0,comp66140_c0,comp69253_c1
GO:0033644	host cell membrane	cellular_component	0.347494	1	3	618	98	34207	comp64011_c0,comp69293_c3,comp71479_c1
GO:0000786	nucleosome	cellular_component	0.353262	1	3	618	100	34207	comp40425_c0,comp66412_c1,comp72017_c1
GO:0019867	outer membrane	cellular_component	0.448723	1	3	618	114	34207	comp67585_c2,comp69992_c1,comp73417_c0
GO:0009539	photosystem II reaction center	cellular_component	0.523882	1	3	618	144	34207	comp66412_c1,comp67003_c0,comp70445_c1
GO:0005739	mitochondrion	cellular_component	0.817334	1	3	618	228	34207	comp56992_c0,comp61774_c0,comp65556_c0
GO:0033177	proton-transporting two-sector ATPase complex, proton-transporting domain	cellular_component	0.866685	1	3	618	217	34207	comp40981_c0,comp68446_c0,comp71235_c6
GO:0005783	endoplasmic reticulum	cellular_component	0.872244	1	3	618	231	34207	comp53865_c0,comp67958_c0,comp69200_c0
GO:0042627	chylomicron	cellular_component	0.0308148	1	2	618	12	34207	comp32488_c0,comp66459_c1
GO:0005742	mitochondrial outer membrane translocase complex	cellular_component	0.04256	1	2	618	11	34207	comp52893_c0,comp67027_c0
GO:0030130	clathrin coat of trans-Golgi network vesicle	cellular_component	0.0538358	1	2	618	23	34207	comp34311_c0,comp39757_c0
GO:0031305	integral to mitochondrial inner membrane	cellular_component	0.0629148	1	2	618	16	34207	comp65053_c3,comp71298_c0
GO:0030132	clathrin coat of coated pit	cellular_component	0.0761259	1	2	618	26	34207	comp34311_c0,comp39757_c0
GO:0005759	mitochondrial matrix	cellular_component	0.145959	1	2	618	28	34207	comp61688_c0,comp69839_c0
GO:0005777	peroxisome	cellular_component	0.151039	1	2	618	35	34207	comp56992_c0,comp57479_c0
GO:0005882	intermediate filament	cellular_component	0.219866	1	2	618	37	34207	comp44694_c0,comp63801_c1
GO:0043231	intracellular membrane-bounded organelle	cellular_component	0.24112	1	2	618	48	34207	comp60951_c1,comp70688_c0
GO:0044423	virion part	cellular_component	0.285151	1	2	618	55	34207	comp68400_c3,comp69464_c0
GO:0019012	virion	cellular_component	0.426949	1	2	618	80	34207	comp37268_c0,comp61082_c0
GO:0055036	virion membrane	cellular_component	0.428873	1	2	618	68	34207	comp64011_c0,comp76820_c0
GO:0005887	integral to plasma membrane	cellular_component	0.467425	1	2	618	73	34207	comp69348_c2,comp69541_c0
GO:0019013	viral nucleocapsid	cellular_component	0.603264	1	2	618	101	34207	comp61231_c0,comp70058_c0
GO:0030176	integral to endoplasmic reticulum membrane	cellular_component	0.605465	1	2	618	98	34207	comp34311_c0,comp68905_c0
GO:0005680	anaphase-promoting complex	cellular_component	0.907364	1	2	618	148	34207	comp57198_c2,comp63598_c0
GO:0016592	mediator complex	cellular_component	0.950456	1	2	618	225	34207	comp65597_c1,comp69068_c3
GO:0000172	ribonuclease MRP complex	cellular_component	0.0401068	1	1	618	2	34207	comp72804_c0
GO:0030677	ribonuclease P complex	cellular_component	0.0401068	1	1	618	2	34207	comp72804_c0
GO:0043189	H4/H2A histone acetyltransferase complex	cellular_component	0.0416343	1	1	618	2	34207	comp61756_c0
GO:0000262	mitochondrial chromosome	cellular_component	0.0459553	1	1	618	3	34207	comp40438_c0
GO:0009331	glycerol-3-phosphate dehydrogenase complex	cellular_component	0.103464	1	1	618	5	34207	comp68624_c0
GO:0005773	vacuole	cellular_component	0.107495	1	1	618	7	34207	comp39826_c0
GO:0000176	nuclear exosome (RNase complex)	cellular_component	0.111106	1	1	618	3	34207	comp70180_c0
GO:0009379	Holliday junction helicase complex	cellular_component	0.119314	1	1	618	4	34207	comp65439_c1
GO:0001533	cornified envelope	cellular_component	0.125743	1	1	618	5	34207	comp72174_c0
GO:0030089	phycobilisome	cellular_component	0.196929	1	1	618	12	34207	comp67511_c1
GO:0005785	signal recognition particle receptor complex	cellular_component	0.197329	1	1	618	12	34207	comp52862_c0
GO:0009277	fungal-type cell wall	cellular_component	0.26666	1	1	618	12	34207	comp64057_c0
GO:0042651	thylakoid membrane	cellular_component	0.280096	1	1	618	12	34207	comp50969_c0
GO:0008537	proteasome activator complex	cellular_component	0.292625	1	1	618	14	34207	comp39757_c0
GO:0042720	mitochondrial inner membrane peptidase complex	cellular_component	0.299212	1	1	618	21	34207	comp71438_c0
GO:0005922	connexon complex	cellular_component	0.32433	1	1	618	19	34207	comp61958_c0
GO:0009360	DNA polymerase III complex	cellular_component	0.330476	1	1	618	22	34207	comp66846_c0
GO:0008076	voltage-gated potassium channel complex	cellular_component	0.358983	1	1	618	22	34207	comp70772_c5
GO:0048500	signal recognition particle	cellular_component	0.372293	1	1	618	18	34207	comp71681_c0
GO:0005779	integral to peroxisomal membrane	cellular_component	0.374158	1	1	618	18	34207	comp56486_c0
GO:0005727	extrachromosomal circular DNA	cellular_component	0.389612	1	1	618	23	34207	comp64006_c0
GO:0016323	basolateral plasma membrane	cellular_component	0.398468	1	1	618	21	34207	comp63989_c0
GO:0005764	lysosome	cellular_component	0.422702	1	1	618	20	34207	comp61210_c0
GO:0005839	proteasome core complex	cellular_component	0.436623	1	1	618	37	34207	comp72940_c0
GO:0042612	MHC class I protein complex	cellular_component	0.443989	1	1	618	30	34207	comp68870_c0
GO:0005665	DNA-directed RNA polymerase II, core complex	cellular_component	0.452077	1	1	618	24	34207	comp52248_c0
GO:0005654	nucleoplasm	cellular_component	0.512117	1	1	618	28	34207	comp47085_c0
GO:0016607	nuclear speck	cellular_component	0.518213	1	1	618	26	34207	comp71918_c1
GO:0031224	intrinsic to membrane	cellular_component	0.545204	1	1	618	49	34207	comp62155_c0
GO:0030529	ribonucleoprotein complex	cellular_component	0.549371	1	1	618	31	34207	comp67585_c2
GO:0005801	cis-Golgi network	cellular_component	0.559216	1	1	618	33	34207	comp79258_c0
GO:0000228	nuclear chromosome	cellular_component	0.567027	1	1	618	39	34207	comp70733_c1
GO:0045263	proton-transporting ATP synthase complex, coupling factor F(o)	cellular_component	0.568575	1	1	618	43	34207	comp69068_c3
GO:0030430	host cell cytoplasm	cellular_component	0.583281	1	1	618	40	34207	comp71982_c0
GO:0005672	transcription factor TFIIA complex	cellular_component	0.585461	1	1	618	37	34207	comp53865_c0
GO:0030288	outer membrane-bounded periplasmic space	cellular_component	0.598041	1	1	618	48	34207	comp39757_c0
GO:0033179	proton-transporting V-type ATPase, V0 domain	cellular_component	0.630932	1	1	618	48	34207	comp52268_c0
GO:0015934	large ribosomal subunit	cellular_component	0.637691	1	1	618	58	34207	comp38454_c0
GO:0030173	integral to Golgi membrane	cellular_component	0.710017	1	1	618	49	34207	comp69992_c1
GO:0009522	photosystem I	cellular_component	0.722391	1	1	618	69	34207	comp67603_c1
GO:0019033	viral tegument	cellular_component	0.787032	1	1	618	74	34207	comp63801_c1
GO:0005581	collagen	cellular_component	0.793344	1	1	618	78	34207	comp35040_c0
GO:0019861	flagellum	cellular_component	0.840009	1	1	618	78	34207	comp37671_c0
GO:0005730	nucleolus	cellular_component	0.844006	1	1	618	70	34207	comp47550_c0
GO:0005743	mitochondrial inner membrane	cellular_component	0.862499	1	1	618	95	34207	comp69941_c1
GO:0000139	Golgi membrane	cellular_component	0.880737	1	1	618	69	34207	comp71443_c3
GO:0019898	extrinsic to membrane	cellular_component	0.950713	1	1	618	119	34207	comp73054_c0
GO:0005643	nuclear pore	cellular_component	0.991854	1	1	618	198	34207	comp39826_c0
GO:0016459	myosin complex	cellular_component	0.992319	1	1	618	209	34207	comp63801_c1
GO:0005515	protein binding	molecular_function	0.98798	1	123	618	5512	34207	comp28495_c0,comp30369_c0,comp37661_c0,comp38616_c1,comp39223_c0,comp40197_c0,comp40332_c1,comp40425_c0,comp40981_c0,comp44758_c0,comp46186_c0,comp47306_c0,comp49842_c0,comp50529_c0,comp51513_c0,comp52627_c1,comp52815_c0,comp53136_c0,comp54367_c0,comp55028_c0,comp56743_c0,comp56772_c0,comp56792_c0,comp56809_c1,comp56946_c0,comp57181_c0,comp57479_c0,comp58763_c0,comp59099_c1,comp60613_c0,comp60955…
GO:0008270	zinc ion binding	molecular_function	0.78791	1	82	618	4017	34207	comp25067_c1,comp25489_c0,comp30678_c0,comp34696_c0,comp36083_c0,comp37001_c0,comp37112_c0,comp39757_c0,comp39826_c0,comp40438_c0,comp42922_c0,comp42954_c0,comp45085_c0,comp47550_c0,comp48222_c0,comp49547_c0,comp52052_c0,comp53136_c0,comp53259_c0,comp53544_c0,comp55467_c0,comp56608_c0,comp56656_c0,comp57061_c0,comp57198_c2,comp57257_c0,comp60489_c0,comp60955_c1,comp61210_c0,comp61231_c0,comp62654…
GO:0005524	ATP binding	molecular_function	0.778174	1	64	618	2793	34207	comp25252_c0,comp26518_c0,comp28347_c0,comp40156_c1,comp40167_c0,comp40827_c0,comp50228_c0,comp52248_c0,comp56813_c0,comp57138_c0,comp57181_c0,comp57287_c2,comp59099_c1,comp59887_c0,comp60316_c0,comp60914_c0,comp61646_c0,comp61688_c0,comp62654_c0,comp62739_c0,comp63697_c0,comp63697_c1,comp64057_c0,comp64063_c0,comp64239_c0,comp64332_c0,comp65327_c0,comp65439_c1,comp65810_c0,comp66736_c1,comp66879…
GO:0003677	DNA binding	molecular_function	0.996876	1	51	618	3259	34207	comp134684_c0,comp25067_c1,comp28347_c0,comp32930_c0,comp40167_c0,comp40425_c0,comp52052_c0,comp52248_c0,comp56579_c0,comp56795_c1,comp57287_c2,comp59971_c0,comp62924_c0,comp63452_c1,comp63697_c0,comp64063_c0,comp64082_c0,comp64239_c0,comp65439_c1,comp65989_c0,comp65989_c1,comp66129_c0,comp66412_c1,comp66846_c0,comp66922_c0,comp67011_c0,comp67299_c0,comp67573_c1,comp67933_c1,comp68024_c0,comp6840…
GO:0016491	oxidoreductase activity	molecular_function	0.0223489	1	27	618	758	34207	comp24902_c0,comp37001_c0,comp38010_c0,comp40425_c0,comp44401_c0,comp44713_c0,comp46529_c0,comp47840_c0,comp49547_c0,comp52315_c0,comp56528_c0,comp56830_c0,comp56871_c0,comp57113_c0,comp59971_c0,comp62084_c1,comp63672_c0,comp64765_c0,comp65414_c0,comp66387_c0,comp66482_c0,comp66633_c0,comp67027_c0,comp68624_c0,comp69253_c1,comp71506_c6,comp72097_c1
GO:0046872	metal ion binding	molecular_function	0.0995334	1	27	618	947	34207	comp29332_c0,comp39757_c0,comp40652_c0,comp44162_c0,comp49547_c0,comp49718_c0,comp52315_c0,comp53816_c0,comp53865_c0,comp55278_c0,comp57061_c0,comp59948_c0,comp61604_c0,comp61756_c0,comp62924_c0,comp63598_c0,comp64847_c0,comp65446_c1,comp65989_c1,comp68564_c1,comp69641_c0,comp70330_c6,comp70775_c1,comp70821_c0,comp71187_c0,comp71198_c0,comp73417_c0
GO:0003700	sequence-specific DNA binding transcription factor activity	molecular_function	0.919943	1	27	618	1556	34207	comp30653_c0,comp34311_c0,comp39826_c0,comp40167_c0,comp40438_c0,comp51337_c0,comp55375_c0,comp56576_c0,comp60489_c0,comp63146_c0,comp63452_c1,comp65439_c1,comp65597_c1,comp65614_c0,comp66129_c0,comp67083_c0,comp67207_c0,comp67933_c1,comp68446_c0,comp69068_c3,comp69502_c1,comp69908_c5,comp69992_c1,comp71092_c0,comp71126_c4,comp71235_c6,comp71719_c0
GO:0005509	calcium ion binding	molecular_function	0.015172	1	26	618	833	34207	comp37268_c0,comp44758_c0,comp47306_c0,comp50529_c0,comp56219_c0,comp61231_c0,comp62604_c0,comp65446_c0,comp65446_c1,comp65883_c0,comp66248_c0,comp66879_c0,comp67207_c0,comp67511_c1,comp67542_c0,comp68365_c0,comp68622_c1,comp69068_c3,comp69240_c0,comp69558_c0,comp70330_c6,comp71033_c0,comp71258_c2,comp71438_c0,comp71864_c0,comp72315_c0
GO:0005198	structural molecule activity	molecular_function	0.132893	1	23	618	843	34207	comp34311_c0,comp37268_c0,comp39757_c0,comp39826_c0,comp44694_c0,comp52627_c1,comp61082_c0,comp61712_c0,comp62924_c0,comp63146_c0,comp63801_c1,comp65446_c0,comp65446_c1,comp66467_c3,comp67585_c2,comp67757_c0,comp67933_c0,comp67958_c0,comp69953_c1,comp71168_c2,comp71298_c0,comp71479_c1,comp72017_c1
GO:0005506	iron ion binding	molecular_function	1.91831e-05	0.00999822	21	618	330	34207	comp24902_c0,comp29332_c0,comp40222_c0,comp44401_c0,comp52260_c0,comp56582_c0,comp56904_c0,comp61877_c1,comp62774_c0,comp63592_c0,comp64765_c0,comp66459_c1,comp67674_c1,comp69200_c0,comp70119_c0,comp70135_c8,comp70821_c1,comp71219_c1,comp71333_c2,comp71867_c0,comp72099_c0
GO:0009055	electron carrier activity	molecular_function	0.0119129	0.926719	21	618	612	34207	comp27194_c0,comp40425_c0,comp49547_c0,comp56904_c0,comp62774_c0,comp65414_c0,comp66459_c1,comp67571_c0,comp67674_c1,comp68805_c0,comp69046_c0,comp69253_c1,comp69464_c0,comp69953_c1,comp70028_c3,comp70135_c8,comp70757_c0,comp70821_c1,comp71219_c1,comp71333_c2,comp71867_c0
GO:0003824	catalytic activity	molecular_function	0.533928	1	21	618	836	34207	comp39169_c0,comp40719_c0,comp44162_c0,comp46529_c0,comp47840_c0,comp51814_c0,comp52893_c0,comp56720_c0,comp56830_c0,comp59971_c0,comp60948_c0,comp60951_c1,comp61748_c4,comp65989_c1,comp66387_c0,comp68139_c0,comp68475_c0,comp68933_c0,comp69027_c10,comp69192_c1,comp70006_c0
GO:0004252	serine-type endopeptidase activity	molecular_function	0.0010926	0.196367	18	618	370	34207	comp35004_c0,comp50529_c0,comp52516_c1,comp56756_c0,comp61646_c0,comp64798_c0,comp65883_c0,comp67003_c0,comp68783_c4,comp69253_c1,comp69502_c1,comp69992_c1,comp70008_c0,comp70311_c2,comp70323_c2,comp72219_c0,comp74927_c0,comp76820_c0
GO:0003723	RNA binding	molecular_function	0.988807	1	18	618	1388	34207	comp26518_c0,comp38454_c0,comp44556_c0,comp47306_c0,comp52248_c0,comp63616_c0,comp64063_c0,comp64847_c0,comp65123_c1,comp65327_c0,comp67269_c0,comp67585_c2,comp71138_c0,comp71198_c0,comp71681_c0,comp71951_c0,comp71979_c0,comp72804_c0
GO:0000166	nucleotide binding	molecular_function	0.607635	1	17	618	712	34207	comp25252_c0,comp37001_c0,comp38010_c0,comp46529_c0,comp47840_c0,comp56813_c0,comp56830_c0,comp59887_c0,comp59971_c0,comp61688_c0,comp62654_c0,comp67757_c0,comp68297_c0,comp68446_c0,comp69200_c0,comp69992_c1,comp71355_c0
GO:0004672	protein kinase activity	molecular_function	0.820985	1	17	618	750	34207	comp45991_c0,comp57181_c0,comp59099_c1,comp60316_c0,comp64057_c0,comp66905_c0,comp66939_c0,comp68564_c1,comp68859_c0,comp69541_c0,comp69641_c0,comp69927_c0,comp70006_c0,comp70080_c1,comp70821_c0,comp70962_c0,comp71218_c5
GO:0020037	heme binding	molecular_function	7.38341e-06	0.0054046	16	618	206	34207	comp40222_c0,comp51513_c0,comp52260_c0,comp56904_c0,comp62774_c0,comp63592_c0,comp64765_c0,comp66459_c1,comp67674_c1,comp70135_c8,comp70821_c1,comp71219_c1,comp71333_c2,comp71867_c0,comp72099_c0,comp77994_c0
GO:0005525	GTP binding	molecular_function	0.862795	1	15	618	843	34207	comp50228_c0,comp52862_c0,comp56809_c1,comp62654_c0,comp64063_c0,comp65127_c1,comp65327_c0,comp66640_c0,comp66736_c1,comp68400_c3,comp68859_c0,comp69200_c0,comp70119_c0,comp71355_c0,comp72804_c0
GO:0003676	nucleic acid binding	molecular_function	0.999662	1	15	618	1267	34207	comp25489_c0,comp37001_c0,comp45085_c0,comp48222_c0,comp49842_c0,comp59948_c0,comp62172_c0,comp63672_c0,comp67299_c0,comp67532_c1,comp70246_c1,comp71150_c0,comp71198_c0,comp71886_c5,comp74512_c0
GO:0008289	lipid binding	molecular_function	4.02428e-07	0.000524364	14	618	126	34207	comp26371_c0,comp27785_c0,comp39757_c0,comp39826_c0,comp56924_c0,comp62885_c0,comp62924_c0,comp67585_c2,comp67768_c0,comp67958_c0,comp69641_c0,comp71298_c0,comp71355_c0,comp71747_c0
GO:0005215	transporter activity	molecular_function	0.00269732	0.312409	14	618	278	34207	comp26371_c0,comp27785_c0,comp31084_c0,comp35042_c0,comp35783_c0,comp45842_c0,comp52893_c0,comp53790_c0,comp55993_c0,comp63684_c0,comp68002_c0,comp68298_c0,comp70608_c3,comp71508_c5
GO:0016787	hydrolase activity	molecular_function	0.412729	1	14	618	481	34207	comp34696_c0,comp44713_c0,comp53544_c0,comp55467_c0,comp59948_c0,comp60955_c1,comp64262_c0,comp67542_c0,comp68377_c0,comp70311_c7,comp70503_c4,comp71167_c0,comp71198_c0,comp71886_c5
GO:0043565	sequence-specific DNA binding	molecular_function	0.975324	1	14	618	952	34207	comp40438_c0,comp57479_c0,comp60489_c0,comp63146_c0,comp63452_c1,comp65439_c1,comp66129_c0,comp67207_c0,comp68446_c0,comp69783_c0,comp69992_c1,comp71235_c6,comp71687_c0,comp71719_c0
GO:0003924	GTPase activity	molecular_function	0.580174	1	13	618	554	34207	comp52862_c0,comp56795_c1,comp64063_c0,comp65127_c1,comp65327_c0,comp65883_c0,comp66640_c0,comp66736_c1,comp67958_c0,comp68990_c0,comp69200_c0,comp70119_c0,comp71355_c0
GO:0003735	structural constituent of ribosome	molecular_function	0.883923	1	13	618	980	34207	comp38454_c0,comp40197_c0,comp46186_c0,comp47085_c0,comp56809_c1,comp65127_c1,comp67573_c1,comp71092_c0,comp71261_c3,comp71271_c0,comp71421_c1,comp71458_c1,comp71951_c0
GO:0030246	carbohydrate binding	molecular_function	0.00126559	0.208274	12	618	233	34207	comp34546_c0,comp37268_c0,comp42160_c0,comp43324_c0,comp52014_c0,comp65579_c0,comp66174_c0,comp68622_c1,comp69198_c1,comp69992_c1,comp70873_c0,comp71051_c4
GO:0051082	unfolded protein binding	molecular_function	0.0268676	1	12	618	312	34207	comp39757_c0,comp39826_c0,comp47224_c0,comp52945_c1,comp57287_c2,comp64986_c0,comp66467_c3,comp67585_c2,comp67958_c0,comp68446_c0,comp68990_c0,comp70503_c4
GO:0005102	receptor binding	molecular_function	0.0312329	1	12	618	316	34207	comp35040_c0,comp39826_c0,comp53453_c0,comp55375_c0,comp56941_c0,comp61708_c0,comp63801_c1,comp66467_c3,comp67283_c0,comp68990_c0,comp71218_c5,comp79258_c0
GO:0016773	phosphotransferase activity, alcohol group as acceptor	molecular_function	0.240611	1	12	618	328	34207	comp28347_c0,comp40156_c1,comp57181_c0,comp63697_c0,comp63697_c1,comp64057_c0,comp68564_c1,comp70006_c0,comp70037_c0,comp70503_c4,comp71150_c0,comp71167_c0
GO:0015078	hydrogen ion transmembrane transporter activity	molecular_function	0.683838	1	12	618	689	34207	comp30653_c0,comp40981_c0,comp52268_c0,comp52301_c0,comp52338_c1,comp61877_c0,comp64011_c0,comp68446_c0,comp69068_c3,comp71235_c6,comp71438_c0,comp71626_c0
GO:0016705	oxidoreductase activity, acting on paired donors, with incorporation or reduction of molecular oxygen	molecular_function	0.000377727	0.109373	10	618	95	34207	comp56904_c0,comp62774_c0,comp66459_c1,comp66633_c0,comp67674_c1,comp70135_c8,comp70821_c1,comp71219_c1,comp71333_c2,comp71867_c0
GO:0046983	protein dimerization activity	molecular_function	0.610382	1	10	618	477	34207	comp30653_c0,comp44713_c0,comp61210_c0,comp63452_c1,comp66015_c0,comp66129_c0,comp68446_c0,comp69992_c1,comp71235_c6,comp80466_c0
GO:0005543	phospholipid binding	molecular_function	0.77189	1	10	618	389	34207	comp56809_c1,comp56946_c0,comp58763_c0,comp59099_c1,comp60613_c0,comp66736_c1,comp68365_c0,comp70180_c0,comp72097_c1,comp75692_c0
GO:0004867	serine-type endopeptidase inhibitor activity	molecular_function	0.0356414	1	9	618	204	34207	comp36531_c0,comp64053_c0,comp69068_c3,comp69716_c1,comp70873_c0,comp71002_c2,comp71243_c9,comp71443_c3,comp71822_c0
GO:0004930	G-protein coupled receptor activity	molecular_function	0.173151	1	9	618	330	34207	comp38616_c1,comp44758_c0,comp52014_c0,comp61646_c0,comp66015_c0,comp67003_c0,comp68835_c1,comp69464_c0,comp70873_c0
GO:0008009	chemokine activity	molecular_function	1.64374e-05	0.00951905	8	618	65	34207	comp34304_c0,comp40222_c0,comp47862_c0,comp49258_c0,comp53915_c0,comp70544_c1,comp70911_c1,comp72235_c0
GO:0016616	oxidoreductase activity, acting on the CH-OH group of donors, NAD or NADP as acceptor	molecular_function	0.0280501	1	8	618	145	34207	comp37001_c0,comp38010_c0,comp44758_c0,comp59971_c0,comp63672_c0,comp66482_c0,comp68624_c0,comp70937_c0
GO:0000287	magnesium ion binding	molecular_function	0.0698801	1	8	618	184	34207	comp41301_c0,comp44007_c0,comp52248_c0,comp56486_c0,comp56486_c1,comp65556_c0,comp67542_c0,comp69192_c2
GO:0005216	ion channel activity	molecular_function	0.0972954	1	8	618	235	34207	comp62906_c0,comp70757_c0,comp70772_c5,comp71516_c8,comp71571_c1,comp71982_c0,comp74359_c0,comp76820_c0
GO:0008137	NADH dehydrogenase (ubiquinone) activity	molecular_function	0.119775	1	8	618	257	34207	comp45982_c0,comp51814_c0,comp61082_c0,comp67933_c1,comp70503_c4,comp70757_c0,comp71443_c3,comp73615_c0
GO:0016740	transferase activity	molecular_function	0.190419	1	8	618	215	34207	comp55467_c0,comp56656_c0,comp56795_c1,comp60948_c0,comp61688_c0,comp64063_c0,comp69546_c0,comp71243_c9
GO:0005179	hormone activity	molecular_function	0.303743	1	8	618	337	34207	comp34291_c0,comp35040_c0,comp37929_c0,comp44694_c0,comp51814_c0,comp64847_c0,comp67311_c3,comp70702_c10
GO:0003779	actin binding	molecular_function	0.61271	1	8	618	380	34207	comp49664_c0,comp57109_c0,comp62568_c1,comp66430_c2,comp67897_c0,comp69198_c1,comp70539_c2,comp71097_c6
GO:0046873	metal ion transmembrane transporter activity	molecular_function	0.0134952	0.976902	7	618	112	34207	comp39757_c0,comp40981_c0,comp43309_c0,comp61756_c0,comp62503_c0,comp67199_c0,comp70911_c1
GO:0004553	hydrolase activity, hydrolyzing O-glycosyl compounds	molecular_function	0.081066	1	7	618	184	34207	comp38010_c0,comp58763_c0,comp62172_c0,comp65127_c1,comp69198_c1,comp69641_c0,comp69799_c0
GO:0030674	protein binding, bridging	molecular_function	0.117574	1	7	618	185	34207	comp35040_c0,comp39826_c0,comp55375_c0,comp63801_c1,comp66467_c3,comp68990_c0,comp79258_c0
GO:0008168	methyltransferase activity	molecular_function	0.727888	1	7	618	353	34207	comp28630_c0,comp37001_c0,comp39757_c0,comp44713_c0,comp64262_c0,comp67757_c0,comp68859_c0
GO:0016706	oxidoreductase activity, acting on paired donors, with incorporation or reduction of molecular oxygen, 2-oxoglutarate as one donor, and incorporation of one atom each of oxygen into both donors	molecular_function	0.040752	1	6	618	105	34207	comp62679_c1,comp67027_c0,comp67757_c0,comp68990_c0,comp70119_c0,comp71298_c0
GO:0051287	NAD binding	molecular_function	0.0580732	1	6	618	115	34207	comp37001_c0,comp39757_c0,comp44758_c0,comp66482_c0,comp68624_c0,comp70937_c0
GO:0008200	ion channel inhibitor activity	molecular_function	0.207151	1	6	618	221	34207	comp63818_c1,comp66736_c1,comp67481_c0,comp69192_c2,comp71092_c0,comp71479_c1
GO:0005089	Rho guanyl-nucleotide exchange factor activity	molecular_function	0.214041	1	6	618	135	34207	comp47306_c0,comp56946_c0,comp68324_c0,comp68365_c0,comp69023_c3,comp74418_c0
GO:0008233	peptidase activity	molecular_function	0.259436	1	6	618	208	34207	comp35783_c0,comp39757_c0,comp61966_c1,comp66533_c1,comp70311_c7,comp70821_c0
GO:0008083	growth factor activity	molecular_function	0.355663	1	6	618	248	34207	comp44972_c0,comp52516_c1,comp53725_c0,comp64949_c0,comp69941_c3,comp74735_c0
GO:0004222	metalloendopeptidase activity	molecular_function	0.613679	1	6	618	289	34207	comp39757_c0,comp56608_c0,comp57061_c0,comp61231_c0,comp69956_c0,comp70688_c0
GO:0016887	ATPase activity	molecular_function	0.683742	1	6	618	234	34207	comp26518_c0,comp64063_c0,comp65327_c0,comp66736_c1,comp71480_c0,comp71480_c1
GO:0005164	tumor necrosis factor receptor binding	molecular_function	0.00142043	0.216677	5	618	43	34207	comp41160_c0,comp54963_c0,comp56675_c0,comp60914_c0,comp72329_c0
GO:0008047	enzyme activator activity	molecular_function	0.0174104	1	5	618	88	34207	comp32488_c0,comp46082_c0,comp66459_c1,comp67874_c0,comp69068_c3
GO:0016972	thiol oxidase activity	molecular_function	0.0220791	1	5	618	102	34207	comp40981_c0,comp47550_c0,comp59887_c0,comp67011_c0,comp67374_c0
GO:0008237	metallopeptidase activity	molecular_function	0.0337809	1	5	618	73	34207	comp57061_c0,comp61231_c0,comp64082_c0,comp67768_c0,comp71443_c3
GO:0004812	aminoacyl-tRNA ligase activity	molecular_function	0.041485	1	5	618	71	34207	comp25252_c0,comp56813_c0,comp59887_c0,comp67757_c0,comp68297_c0
GO:0005096	GTPase activator activity	molecular_function	0.107556	1	5	618	90	34207	comp50969_c0,comp67553_c0,comp71298_c0,comp72804_c0,comp74418_c0
GO:0050660	flavin adenine dinucleotide binding	molecular_function	0.251881	1	5	618	121	34207	comp64765_c0,comp65414_c0,comp66387_c0,comp66633_c0,comp71348_c0
GO:0016817	hydrolase activity, acting on acid anhydrides	molecular_function	0.308653	1	5	618	163	34207	comp55467_c0,comp66140_c0,comp69200_c0,comp69502_c1,comp69783_c0
GO:0019871	sodium channel inhibitor activity	molecular_function	0.333515	1	5	618	186	34207	comp50533_c0,comp60955_c1,comp62686_c0,comp64826_c0,comp68226_c0
GO:0003887	DNA-directed DNA polymerase activity	molecular_function	0.428235	1	5	618	217	34207	comp44007_c0,comp62084_c1,comp65989_c1,comp66129_c0,comp66846_c0
GO:0005507	copper ion binding	molecular_function	0.472257	1	5	618	235	34207	comp57109_c0,comp63701_c0,comp67571_c0,comp67933_c1,comp71219_c1
GO:0004197	cysteine-type endopeptidase activity	molecular_function	0.627433	1	5	618	246	34207	comp55467_c0,comp66410_c0,comp68446_c0,comp69502_c1,comp71508_c5
GO:0004871	signal transducer activity	molecular_function	0.654795	1	5	618	257	34207	comp39826_c0,comp60955_c1,comp61688_c0,comp62654_c0,comp70733_c1
GO:0003899	DNA-directed RNA polymerase activity	molecular_function	0.731082	1	5	618	307	34207	comp28347_c0,comp32930_c0,comp56579_c0,comp59971_c0,comp68990_c0
GO:0051536	iron-sulfur cluster binding	molecular_function	0.884886	1	5	618	369	34207	comp27194_c0,comp49547_c0,comp68805_c0,comp69046_c0,comp69953_c1
GO:0004869	cysteine-type endopeptidase inhibitor activity	molecular_function	0.000477939	0.124551	4	618	21	34207	comp36954_c0,comp37671_c0,comp40827_c0,comp48222_c0
GO:0005544	calcium-dependent phospholipid binding	molecular_function	0.00118689	0.206202	4	618	24	34207	comp62604_c0,comp68365_c0,comp69558_c0,comp71864_c0
GO:0008199	ferric iron binding	molecular_function	0.00365291	0.405085	4	618	29	34207	comp39826_c0,comp51406_c0,comp52315_c0,comp71886_c5
GO:0004866	endopeptidase inhibitor activity	molecular_function	0.00473583	0.457095	4	618	33	34207	comp52268_c0,comp61192_c1,comp63818_c1,comp71106_c2
GO:0005024	transforming growth factor beta-activated receptor activity	molecular_function	0.01216	0.927795	4	618	42	34207	comp39482_c0,comp48650_c0,comp56623_c0,comp71681_c0
GO:0004675	transmembrane receptor protein serine/threonine kinase activity	molecular_function	0.040346	1	4	618	60	34207	comp39482_c0,comp48650_c0,comp56623_c0,comp71681_c0
GO:0008146	sulfotransferase activity	molecular_function	0.0489766	1	4	618	63	34207	comp38454_c0,comp53195_c0,comp61322_c0,comp78560_c0
GO:0050662	coenzyme binding	molecular_function	0.0962196	1	4	618	70	34207	comp46529_c0,comp47840_c0,comp56830_c0,comp59971_c0
GO:0004888	transmembrane signaling receptor activity	molecular_function	0.147599	1	4	618	112	34207	comp67603_c1,comp69992_c1,comp71438_c0,comp74735_c0
GO:0005044	scavenger receptor activity	molecular_function	0.158285	1	4	618	106	34207	comp43309_c0,comp63989_c0,comp72070_c0,comp73127_c0
GO:0016746	transferase activity, transferring acyl groups	molecular_function	0.196978	1	4	618	101	34207	comp68783_c4,comp69160_c0,comp70688_c0,comp71906_c0
GO:0004190	aspartic-type endopeptidase activity	molecular_function	0.243029	1	4	618	122	34207	comp57109_c0,comp66430_c2,comp67972_c0,comp68432_c0
GO:0016747	transferase activity, transferring acyl groups other than amino-acyl groups	molecular_function	0.24688	1	4	618	116	34207	comp27194_c0,comp51406_c0,comp56696_c0,comp63684_c0
GO:0051537	2 iron, 2 sulfur cluster binding	molecular_function	0.270186	1	4	618	130	34207	comp50969_c0,comp60951_c1,comp69716_c1,comp70688_c0
GO:0004519	endonuclease activity	molecular_function	0.299062	1	4	618	137	34207	comp134684_c0,comp49842_c0,comp66846_c0,comp68835_c1
GO:0042803	protein homodimerization activity	molecular_function	0.347084	1	4	618	137	34207	comp44694_c0,comp62924_c0,comp68624_c0,comp69839_c0
GO:0016788	hydrolase activity, acting on ester bonds	molecular_function	0.494933	1	4	618	152	34207	comp55467_c0,comp64229_c0,comp71002_c2,comp72090_c0
GO:0016301	kinase activity	molecular_function	0.881767	1	4	618	226	34207	comp57138_c0,comp65327_c0,comp69200_c0,comp71150_c0
GO:0003964	RNA-directed DNA polymerase activity	molecular_function	0.95615	1	4	618	524	34207	comp63616_c0,comp71681_c0,comp71951_c0,comp71979_c0
GO:0004842	ubiquitin-protein ligase activity	molecular_function	0.968298	1	4	618	328	34207	comp57198_c2,comp63598_c0,comp69814_c0,comp72087_c0
GO:0004674	protein serine/threonine kinase activity	molecular_function	0.982988	1	4	618	345	34207	comp54963_c0,comp60316_c0,comp68564_c1,comp71298_c0
GO:0004332	fructose-bisphosphate aldolase activity	molecular_function	0.000539206	0.127743	3	618	9	34207	comp39713_c0,comp67476_c0,comp72290_c0
GO:0004634	phosphopyruvate hydratase activity	molecular_function	0.000819386	0.170826	3	618	14	34207	comp44007_c0,comp56486_c0,comp56486_c1
GO:0019825	oxygen binding	molecular_function	0.000947024	0.177675	3	618	12	34207	comp40222_c0,comp52260_c0,comp72099_c0
GO:0016712	oxidoreductase activity, acting on paired donors, with incorporation or reduction of molecular oxygen, reduced flavin or flavoprotein as one donor, and incorporation of one atom of oxygen	molecular_function	0.00166291	0.216677	3	618	9	34207	comp70135_c8,comp71219_c1,comp71867_c0
GO:0005344	oxygen transporter activity	molecular_function	0.00212841	0.270567	3	618	17	34207	comp40222_c0,comp52260_c0,comp72099_c0
GO:0042289	MHC class II protein binding	molecular_function	0.00680346	0.601011	3	618	18	34207	comp40503_c0,comp52551_c1,comp67972_c0
GO:0004478	methionine adenosyltransferase activity	molecular_function	0.00822532	0.680482	3	618	19	34207	comp39757_c0,comp40438_c0,comp69192_c2
GO:0005542	folic acid binding	molecular_function	0.017329	1	3	618	26	34207	comp52052_c0,comp60948_c0,comp70330_c6
GO:0043169	cation binding	molecular_function	0.0578076	1	3	618	37	34207	comp51814_c0,comp52893_c0,comp68475_c0
GO:0008242	omega peptidase activity	molecular_function	0.0605971	1	3	618	37	34207	comp55467_c0,comp63862_c0,comp69502_c1
GO:0004497	monooxygenase activity	molecular_function	0.0653841	1	3	618	40	34207	comp24902_c0,comp62774_c0,comp66459_c1
GO:0008191	metalloendopeptidase inhibitor activity	molecular_function	0.083736	1	3	618	55	34207	comp60998_c0,comp64018_c0,comp71941_c0
GO:0005328	neurotransmitter:sodium symporter activity	molecular_function	0.0849212	1	3	618	48	34207	comp51620_c0,comp67874_c0,comp69348_c2
GO:0051087	chaperone binding	molecular_function	0.0867323	1	3	618	48	34207	comp62924_c0,comp69839_c0,comp71747_c0
GO:0005520	insulin-like growth factor binding	molecular_function	0.115459	1	3	618	47	34207	comp34006_c0,comp53544_c0,comp65127_c1
GO:0000155	two-component sensor activity	molecular_function	0.119577	1	3	618	57	34207	comp37268_c0,comp57287_c2,comp70246_c1
GO:0042030	ATPase inhibitor activity	molecular_function	0.125148	1	3	618	68	34207	comp52141_c0,comp71309_c0,comp71474_c1
GO:0050661	NADP binding	molecular_function	0.125368	1	3	618	46	34207	comp64765_c0,comp65556_c0,comp68365_c0
GO:0005246	calcium channel regulator activity	molecular_function	0.129024	1	3	618	69	34207	comp52141_c0,comp71309_c0,comp71474_c1
GO:0048037	cofactor binding	molecular_function	0.210685	1	3	618	60	34207	comp56656_c0,comp63672_c0,comp66482_c0
GO:0008324	cation transmembrane transporter activity	molecular_function	0.250563	1	3	618	76	34207	comp64191_c0,comp64826_c0,comp68538_c0
GO:0008236	serine-type peptidase activity	molecular_function	0.302517	1	3	618	72	34207	comp34696_c0,comp55467_c0,comp68377_c0
GO:0031072	heat shock protein binding	molecular_function	0.355896	1	3	618	86	34207	comp47224_c0,comp52945_c1,comp64986_c0
GO:0022857	transmembrane transporter activity	molecular_function	0.371397	1	3	618	79	34207	comp56632_c0,comp57134_c0,comp68002_c0
GO:0003707	steroid hormone receptor activity	molecular_function	0.391435	1	3	618	79	34207	comp56576_c0,comp60489_c0,comp63146_c0
GO:0042626	ATPase activity, coupled to transmembrane movement of substances	molecular_function	0.43371	1	3	618	102	34207	comp62739_c0,comp65327_c0,comp66736_c1
GO:0004872	receptor activity	molecular_function	0.445625	1	3	618	100	34207	comp51814_c0,comp53822_c0,comp56652_c0
GO:0016758	transferase activity, transferring hexosyl groups	molecular_function	0.581148	1	3	618	140	34207	comp44262_c0,comp53865_c0,comp71051_c4
GO:0004129	cytochrome-c oxidase activity	molecular_function	0.635019	1	3	618	204	34207	comp33775_c0,comp67571_c0,comp71219_c1
GO:0016881	acid-amino acid ligase activity	molecular_function	0.635094	1	3	618	132	34207	comp53136_c0,comp71002_c2,comp79258_c0
GO:0003724	RNA helicase activity	molecular_function	0.678331	1	3	618	120	34207	comp26518_c0,comp64063_c0,comp65327_c0
GO:0008092	cytoskeletal protein binding	molecular_function	0.747342	1	3	618	162	34207	comp44694_c0,comp57257_c0,comp73054_c0
GO:0008510	sodium:bicarbonate symporter activity	molecular_function	0.0015291	0.216677	2	618	2	34207	comp67027_c0,comp70573_c1
GO:0005149	interleukin-1 receptor binding	molecular_function	0.00158892	0.216677	2	618	3	34207	comp34006_c0,comp67571_c0
GO:0047547	2-methylcitrate dehydratase activity	molecular_function	0.00164962	0.216677	2	618	3	34207	comp49718_c0,comp73976_c0
GO:0004731	purine-nucleoside phosphorylase activity	molecular_function	0.00415024	0.434071	2	618	6	34207	comp39169_c0,comp69027_c10
GO:0017127	cholesterol transporter activity	molecular_function	0.00452974	0.449122	2	618	4	34207	comp39757_c0,comp56924_c0
GO:0004555	alpha,alpha-trehalase activity	molecular_function	0.0154913	1	2	618	8	34207	comp69240_c0,comp71258_c2
GO:0045028	G-protein coupled purinergic nucleotide receptor activity	molecular_function	0.0185432	1	2	618	10	34207	comp49874_c0,comp72001_c5
GO:0004047	aminomethyltransferase activity	molecular_function	0.0190129	1	2	618	7	34207	comp66387_c0,comp66633_c0
GO:0016805	dipeptidase activity	molecular_function	0.0237199	1	2	618	10	34207	comp63907_c0,comp68024_c0
GO:0004602	glutathione peroxidase activity	molecular_function	0.0242375	1	2	618	16	34207	comp49824_c0,comp81222_c0
GO:0004089	carbonate dehydratase activity	molecular_function	0.0300915	1	2	618	9	34207	comp56656_c0,comp63701_c0
GO:0017172	cysteine dioxygenase activity	molecular_function	0.0318283	1	2	618	11	34207	comp56582_c0,comp69200_c0
GO:0016798	hydrolase activity, acting on glycosyl bonds	molecular_function	0.0328953	1	2	618	14	34207	comp52893_c0,comp68475_c0
GO:0005452	inorganic anion exchanger activity	molecular_function	0.0384241	1	2	618	10	34207	comp67542_c0,comp70573_c1
GO:0000975	regulatory region DNA binding	molecular_function	0.0633807	1	2	618	15	34207	comp51337_c0,comp71126_c4
GO:0004601	peroxidase activity	molecular_function	0.0635454	1	2	618	19	34207	comp51513_c0,comp77994_c0
GO:0008518	reduced folate carrier activity	molecular_function	0.0682339	1	2	618	21	34207	comp52052_c0,comp70330_c6
GO:0003726	double-stranded RNA adenosine deaminase activity	molecular_function	0.0687695	1	2	618	15	34207	comp47306_c0,comp67269_c0
GO:0004859	phospholipase inhibitor activity	molecular_function	0.0693194	1	2	618	23	34207	comp56623_c0,comp65597_c1
GO:0042301	phosphate ion binding	molecular_function	0.0723002	1	2	618	23	34207	comp70156_c0,comp72080_c0
GO:0008677	2-dehydropantoate 2-reductase activity	molecular_function	0.0752658	1	2	618	16	34207	comp66387_c0,comp66633_c0
GO:0048038	quinone binding	molecular_function	0.0764887	1	2	618	18	34207	comp51814_c0,comp63701_c0
GO:0004652	polynucleotide adenylyltransferase activity	molecular_function	0.0782098	1	2	618	17	34207	comp53986_c0,comp71198_c0
GO:0003810	protein-glutamine gamma-glutamyltransferase activity	molecular_function	0.0809384	1	2	618	20	34207	comp53816_c0,comp64006_c0
GO:0005315	inorganic phosphate transmembrane transporter activity	molecular_function	0.0811624	1	2	618	18	34207	comp134684_c0,comp53822_c0
GO:0004715	non-membrane spanning protein tyrosine kinase activity	molecular_function	0.108371	1	2	618	23	34207	comp57181_c0,comp70821_c0
GO:0004016	adenylate cyclase activity	molecular_function	0.110271	1	2	618	26	34207	comp64016_c0,comp70445_c1
GO:0004455	ketol-acid reductoisomerase activity	molecular_function	0.112277	1	2	618	20	34207	comp63672_c0,comp68624_c0
GO:0051020	GTPase binding	molecular_function	0.120321	1	2	618	22	34207	comp56809_c1,comp68400_c3
GO:0008509	anion transmembrane transporter activity	molecular_function	0.121381	1	2	618	24	34207	comp67542_c0,comp70573_c1
GO:0005319	lipid transporter activity	molecular_function	0.126148	1	2	618	34	34207	comp134684_c0,comp71298_c0
GO:0004383	guanylate cyclase activity	molecular_function	0.134265	1	2	618	24	34207	comp69187_c0,comp70080_c1
GO:0004616	phosphogluconate dehydrogenase (decarboxylating) activity	molecular_function	0.142576	1	2	618	24	34207	comp63672_c0,comp66482_c0
GO:0004181	metallocarboxypeptidase activity	molecular_function	0.15049	1	2	618	26	34207	comp53259_c0,comp64229_c0
GO:0000774	adenyl-nucleotide exchange factor activity	molecular_function	0.167612	1	2	618	35	34207	comp62924_c0,comp69839_c0
GO:0004714	transmembrane receptor protein tyrosine kinase activity	molecular_function	0.180545	1	2	618	33	34207	comp64332_c0,comp71261_c3
GO:0000049	tRNA binding	molecular_function	0.182137	1	2	618	27	34207	comp25252_c0,comp59887_c0
GO:0005083	small GTPase regulator activity	molecular_function	0.202759	1	2	618	26	34207	comp61404_c1,comp66905_c0
GO:0004143	diacylglycerol kinase activity	molecular_function	0.208482	1	2	618	26	34207	comp66248_c0,comp68835_c1
GO:0004540	ribonuclease activity	molecular_function	0.213372	1	2	618	35	34207	comp68024_c0,comp72804_c0
GO:0000981	sequence-specific DNA binding RNA polymerase II transcription factor activity	molecular_function	0.216486	1	2	618	39	34207	comp57257_c0,comp65414_c0
GO:0010181	FMN binding	molecular_function	0.237743	1	2	618	37	34207	comp64229_c0,comp64765_c0
GO:0016209	antioxidant activity	molecular_function	0.24205	1	2	618	49	34207	comp56528_c0,comp56871_c0
GO:0016702	oxidoreductase activity, acting on single donors with incorporation of molecular oxygen, incorporation of two atoms of oxygen	molecular_function	0.243978	1	2	618	34	34207	comp55278_c0,comp70775_c1
GO:0016849	phosphorus-oxygen lyase activity	molecular_function	0.248871	1	2	618	35	34207	comp64016_c0,comp70080_c1
GO:0019870	potassium channel inhibitor activity	molecular_function	0.250948	1	2	618	51	34207	comp66077_c0,comp75692_c0
GO:0005125	cytokine activity	molecular_function	0.253728	1	2	618	54	34207	comp29332_c0,comp69941_c3
GO:0030247	polysaccharide binding	molecular_function	0.255196	1	2	618	43	34207	comp43309_c0,comp63989_c0
GO:0003725	double-stranded RNA binding	molecular_function	0.276219	1	2	618	29	34207	comp63672_c0,comp63701_c0
GO:0005219	ryanodine-sensitive calcium-release channel activity	molecular_function	0.289159	1	2	618	45	34207	comp61756_c0,comp71235_c6
GO:0004970	ionotropic glutamate receptor activity	molecular_function	0.300634	1	2	618	57	34207	comp62739_c0,comp67269_c0
GO:0005234	extracellular-glutamate-gated ion channel activity	molecular_function	0.300634	1	2	618	57	34207	comp62739_c0,comp67269_c0
GO:0019204	nucleotide phosphatase activity	molecular_function	0.382693	1	2	618	47	34207	comp64063_c0,comp69546_c0
GO:0005351	sugar:hydrogen symporter activity	molecular_function	0.383979	1	2	618	56	34207	comp70573_c1,comp71864_c0
GO:0030550	acetylcholine receptor inhibitor activity	molecular_function	0.392522	1	2	618	62	34207	comp50228_c2,comp69046_c0
GO:0016627	oxidoreductase activity, acting on the CH-CH group of donors	molecular_function	0.399008	1	2	618	57	34207	comp61065_c0,comp70175_c0
GO:0008855	exodeoxyribonuclease VII activity	molecular_function	0.405252	1	2	618	72	34207	comp39757_c0,comp39826_c0
GO:0008121	ubiquinol-cytochrome-c reductase activity	molecular_function	0.431156	1	2	618	81	34207	comp41301_c0,comp70058_c0
GO:0051539	4 iron, 4 sulfur cluster binding	molecular_function	0.438693	1	2	618	64	34207	comp51814_c0,comp66846_c0
GO:0008430	selenium binding	molecular_function	0.452843	1	2	618	85	34207	comp34311_c0,comp50643_c0
GO:0005516	calmodulin binding	molecular_function	0.464717	1	2	618	71	34207	comp64765_c0,comp69641_c0
GO:0003684	damaged DNA binding	molecular_function	0.499786	1	2	618	76	34207	comp44007_c0,comp62084_c1
GO:0042802	identical protein binding	molecular_function	0.528262	1	2	618	61	34207	comp62282_c0,comp70323_c2
GO:0003950	NAD+ ADP-ribosyltransferase activity	molecular_function	0.594375	1	2	618	84	34207	comp66565_c1,comp71390_c0
GO:0035091	phosphatidylinositol binding	molecular_function	0.610624	1	2	618	70	34207	comp40425_c0,comp70536_c2
GO:0030170	pyridoxal phosphate binding	molecular_function	0.623178	1	2	618	83	34207	comp56992_c0,comp61688_c0
GO:0009378	four-way junction helicase activity	molecular_function	0.661495	1	2	618	75	34207	comp26518_c0,comp65439_c1
GO:0016151	nickel ion binding	molecular_function	0.677492	1	2	618	160	34207	comp63697_c0,comp67573_c1
GO:0017111	nucleoside-triphosphatase activity	molecular_function	0.680909	1	2	618	107	34207	comp26518_c0,comp69502_c1
GO:0003896	DNA primase activity	molecular_function	0.707233	1	2	618	117	34207	comp70156_c0,comp70775_c1
GO:0005085	guanyl-nucleotide exchange factor activity	molecular_function	0.742244	1	2	618	98	34207	comp56809_c1,comp68400_c3
GO:0008565	protein transporter activity	molecular_function	0.816459	1	2	618	142	34207	comp66079_c0,comp71235_c6
GO:0003968	RNA-directed RNA polymerase activity	molecular_function	0.919699	1	2	618	197	34207	comp67972_c0,comp69502_c1
GO:0001104	RNA polymerase II transcription cofactor activity	molecular_function	0.943434	1	2	618	215	34207	comp65597_c1,comp69068_c3
GO:0004386	helicase activity	molecular_function	0.993052	1	2	618	231	34207	comp70246_c1,comp71886_c5
GO:0008035	high-density lipoprotein particle binding	molecular_function	0.0159709	1	1	618	1	34207	comp39757_c0
GO:0050220	prostaglandin-E synthase activity	molecular_function	0.016035	1	1	618	1	34207	comp45174_c0
GO:0003839	gamma-glutamylcyclotransferase activity	molecular_function	0.0232358	1	1	618	2	34207	comp40288_c0
GO:0004850	uridine phosphorylase activity	molecular_function	0.0256562	1	1	618	1	34207	comp68933_c0
GO:0047150	betaine-homocysteine S-methyltransferase activity	molecular_function	0.0260207	1	1	618	1	34207	comp36083_c0
GO:0005501	retinoid binding	molecular_function	0.0263978	1	1	618	2	34207	comp35042_c0
GO:0008531	riboflavin kinase activity	molecular_function	0.0266294	1	1	618	1	34207	comp70973_c2
GO:0008892	guanine deaminase activity	molecular_function	0.0281613	1	1	618	1	34207	comp53544_c0
GO:0004411	homogentisate 1,2-dioxygenase activity	molecular_function	0.0289768	1	1	618	1	34207	comp57275_c0
GO:0005499	vitamin D binding	molecular_function	0.0299531	1	1	618	1	34207	comp55895_c0
GO:0051183	vitamin transporter activity	molecular_function	0.0299531	1	1	618	1	34207	comp55895_c0
GO:0000989	transcription factor binding transcription factor activity	molecular_function	0.0322659	1	1	618	3	34207	comp80466_c0
GO:0004505	phenylalanine 4-monooxygenase activity	molecular_function	0.0346238	1	1	618	1	34207	comp61877_c1
GO:0004853	uroporphyrinogen decarboxylase activity	molecular_function	0.036276	1	1	618	1	34207	comp69645_c0
GO:0004831	tyrosine-tRNA ligase activity	molecular_function	0.0364663	1	1	618	1	34207	comp25252_c0
GO:0042936	dipeptide transporter activity	molecular_function	0.0380236	1	1	618	1	34207	comp35783_c0
GO:0004846	urate oxidase activity	molecular_function	0.0389706	1	1	618	1	34207	comp57479_c0
GO:0016155	formyltetrahydrofolate dehydrogenase activity	molecular_function	0.0391324	1	1	618	1	34207	comp44713_c0
GO:0004760	serine-pyruvate transaminase activity	molecular_function	0.0391335	1	1	618	1	34207	comp56992_c0
GO:0004822	isoleucine-tRNA ligase activity	molecular_function	0.0391335	1	1	618	1	34207	comp67757_c0
GO:0008453	alanine-glyoxylate transaminase activity	molecular_function	0.0391335	1	1	618	1	34207	comp56992_c0
GO:0004462	lactoylglutathione lyase activity	molecular_function	0.0427927	1	1	618	3	34207	comp61604_c0
GO:0004399	histidinol dehydrogenase activity	molecular_function	0.044443	1	1	618	3	34207	comp39757_c0
GO:0004830	tryptophan-tRNA ligase activity	molecular_function	0.0446189	1	1	618	2	34207	comp56813_c0
GO:0016494	C-X-C chemokine receptor activity	molecular_function	0.0498764	1	1	618	2	34207	comp52932_c0
GO:0032052	bile acid binding	molecular_function	0.0510145	1	1	618	3	34207	comp68298_c0
GO:0008927	mannonate dehydratase activity	molecular_function	0.0531445	1	1	618	3	34207	comp46529_c0
GO:0004950	chemokine receptor activity	molecular_function	0.0534289	1	1	618	2	34207	comp61082_c0
GO:0004325	ferrochelatase activity	molecular_function	0.053656	1	1	618	3	34207	comp69523_c6
GO:0003868	4-hydroxyphenylpyruvate dioxygenase activity	molecular_function	0.0552752	1	1	618	4	34207	comp61604_c0
GO:0004945	angiotensin type II receptor activity	molecular_function	0.0619133	1	1	618	3	34207	comp61748_c4
GO:0005497	androgen binding	molecular_function	0.0625174	1	1	618	2	34207	comp73384_c0
GO:0004852	uroporphyrinogen-III synthase activity	molecular_function	0.0676398	1	1	618	4	34207	comp68061_c0
GO:0004418	hydroxymethylbilane synthase activity	molecular_function	0.0677112	1	1	618	2	34207	comp63643_c0
GO:0004820	glycine-tRNA ligase activity	molecular_function	0.0704856	1	1	618	3	34207	comp61688_c0
GO:0004962	endothelin receptor activity	molecular_function	0.071082	1	1	618	2	34207	comp71693_c6
GO:0004396	hexokinase activity	molecular_function	0.0722302	1	1	618	3	34207	comp40156_c1
GO:0046559	alpha-glucuronidase activity	molecular_function	0.0770233	1	1	618	4	34207	comp66976_c0
GO:0015079	potassium ion transmembrane transporter activity	molecular_function	0.0772157	1	1	618	4	34207	comp52627_c1
GO:0016989	sigma factor antagonist activity	molecular_function	0.078005	1	1	618	3	34207	comp65556_c0
GO:0008767	UDP-galactopyranose mutase activity	molecular_function	0.0786545	1	1	618	3	34207	comp71886_c5
GO:0043560	insulin receptor substrate binding	molecular_function	0.0787342	1	1	618	3	34207	comp71261_c3
GO:0004150	dihydroneopterin aldolase activity	molecular_function	0.0807828	1	1	618	3	34207	comp57479_c0
GO:0016153	urocanate hydratase activity	molecular_function	0.0813099	1	1	618	5	34207	comp63157_c0
GO:0046538	2,3-bisphosphoglycerate-dependent phosphoglycerate mutase activity	molecular_function	0.0857602	1	1	618	5	34207	comp39180_c0
GO:0043548	phosphatidylinositol 3-kinase binding	molecular_function	0.0857745	1	1	618	4	34207	comp71261_c3
GO:0001671	ATPase activator activity	molecular_function	0.0864396	1	1	618	3	34207	comp71747_c0
GO:0004459	L-lactate dehydrogenase activity	molecular_function	0.0867837	1	1	618	4	34207	comp38010_c0
GO:0004833	tryptophan 2,3-dioxygenase activity	molecular_function	0.0907966	1	1	618	4	34207	comp44401_c0
GO:0003922	GMP synthase (glutamine-hydrolyzing) activity	molecular_function	0.0916801	1	1	618	3	34207	comp40827_c0
GO:0070915	lysophosphatidic acid receptor activity	molecular_function	0.0927229	1	1	618	3	34207	comp49874_c0
GO:0015556	C4-dicarboxylate transmembrane transporter activity	molecular_function	0.0944904	1	1	618	4	34207	comp57257_c0
GO:0008898	homocysteine S-methyltransferase activity	molecular_function	0.0962011	1	1	618	3	34207	comp36083_c0
GO:0004109	coproporphyrinogen oxidase activity	molecular_function	0.0977015	1	1	618	5	34207	comp56515_c0
GO:0004367	glycerol-3-phosphate dehydrogenase [NAD+] activity	molecular_function	0.0999003	1	1	618	4	34207	comp68624_c0
GO:0016290	palmitoyl-CoA hydrolase activity	molecular_function	0.101517	1	1	618	5	34207	comp71443_c3
GO:0046429	4-hydroxy-3-methylbut-2-en-1-yl diphosphate synthase activity	molecular_function	0.10388	1	1	618	3	34207	comp68067_c3
GO:0015057	thrombin receptor activity	molecular_function	0.10757	1	1	618	3	34207	comp66533_c1
GO:0005110	frizzled-2 binding	molecular_function	0.108361	1	1	618	3	34207	comp67283_c0
GO:0008519	ammonium transmembrane transporter activity	molecular_function	0.108667	1	1	618	4	34207	comp67881_c0
GO:0003978	UDP-glucose 4-epimerase activity	molecular_function	0.11156	1	1	618	5	34207	comp59971_c0
GO:0042132	fructose 1,6-bisphosphate 1-phosphatase activity	molecular_function	0.115393	1	1	618	7	34207	comp41301_c0
GO:0034618	arginine binding	molecular_function	0.117205	1	1	618	7	34207	comp57198_c2
GO:0016714	oxidoreductase activity, acting on paired donors, with incorporation or reduction of molecular oxygen, reduced pteridine as one donor, and incorporation of one atom of oxygen	molecular_function	0.117445	1	1	618	9	34207	comp61877_c1
GO:0004531	deoxyribonuclease II activity	molecular_function	0.120409	1	1	618	6	34207	comp73327_c0
GO:0032041	NAD-dependent histone deacetylase activity (H3-K14 specific)	molecular_function	0.126872	1	1	618	4	34207	comp69641_c0
GO:0046969	NAD-dependent histone deacetylase activity (H3-K9 specific)	molecular_function	0.126872	1	1	618	4	34207	comp69641_c0
GO:0046970	NAD-dependent histone deacetylase activity (H4-K16 specific)	molecular_function	0.126872	1	1	618	4	34207	comp69641_c0
GO:0018492	carbon-monoxide dehydrogenase (acceptor) activity	molecular_function	0.128	1	1	618	6	34207	comp65439_c1
GO:0005242	inward rectifier potassium channel activity	molecular_function	0.131052	1	1	618	5	34207	comp76820_c0
GO:0008924	malate dehydrogenase (quinone) activity	molecular_function	0.132202	1	1	618	6	34207	comp32930_c0
GO:0008750	NAD(P)+ transhydrogenase (AB-specific) activity	molecular_function	0.138347	1	1	618	6	34207	comp65556_c0
GO:0008239	dipeptidyl-peptidase activity	molecular_function	0.14082	1	1	618	6	34207	comp63907_c0
GO:0031386	protein tag	molecular_function	0.141208	1	1	618	8	34207	comp79258_c0
GO:0016743	carboxyl- or carbamoyltransferase activity	molecular_function	0.141635	1	1	618	6	34207	comp66332_c0
GO:0004517	nitric-oxide synthase activity	molecular_function	0.143182	1	1	618	6	34207	comp64765_c0
GO:0004022	alcohol dehydrogenase (NAD) activity	molecular_function	0.143732	1	1	618	7	34207	comp37001_c0
GO:0002161	aminoacyl-tRNA editing activity	molecular_function	0.147596	1	1	618	4	34207	comp67757_c0
GO:0032403	protein complex binding	molecular_function	0.149455	1	1	618	8	34207	comp56486_c0
GO:0047800	cysteamine dioxygenase activity	molecular_function	0.154453	1	1	618	7	34207	comp56582_c0
GO:0016597	amino acid binding	molecular_function	0.156656	1	1	618	9	34207	comp61877_c1
GO:0004743	pyruvate kinase activity	molecular_function	0.159031	1	1	618	9	34207	comp67542_c0
GO:0005129	granulocyte macrophage colony-stimulating factor receptor binding	molecular_function	0.160195	1	1	618	8	34207	comp74735_c0
GO:0005523	tropomyosin binding	molecular_function	0.16487	1	1	618	8	34207	comp51928_c0
GO:0047200	tetrahydrodipicolinate N-acetyltransferase activity	molecular_function	0.165391	1	1	618	7	34207	comp53865_c0
GO:0022891	substrate-specific transmembrane transporter activity	molecular_function	0.166356	1	1	618	6	34207	comp56632_c0
GO:0015171	amino acid transmembrane transporter activity	molecular_function	0.170247	1	1	618	5	34207	comp63989_c0
GO:0004331	fructose-2,6-bisphosphate 2-phosphatase activity	molecular_function	0.174569	1	1	618	8	34207	comp57138_c0
GO:0016671	oxidoreductase activity, acting on a sulfur group of donors, disulfide as acceptor	molecular_function	0.174816	1	1	618	11	34207	comp71348_c0
GO:0047396	glycosylphosphatidylinositol diacylglycerol-lyase activity	molecular_function	0.175953	1	1	618	11	34207	comp71911_c0
GO:0005143	interleukin-12 receptor binding	molecular_function	0.178992	1	1	618	8	34207	comp69941_c3
GO:0004800	thyroxine 5'-deiodinase activity	molecular_function	0.179248	1	1	618	8	34207	comp57257_c0
GO:0004144	diacylglycerol O-acyltransferase activity	molecular_function	0.17965	1	1	618	10	34207	comp56696_c0
GO:0004379	glycylpeptide N-tetradecanoyltransferase activity	molecular_function	0.180054	1	1	618	10	34207	comp39002_c0
GO:0015293	symporter activity	molecular_function	0.184857	1	1	618	7	34207	comp53822_c0
GO:0004357	glutamate-cysteine ligase activity	molecular_function	0.184991	1	1	618	10	34207	comp64826_c0
GO:0008770	[acyl-carrier-protein] phosphodiesterase activity	molecular_function	0.191078	1	1	618	10	34207	comp39826_c0
GO:0016755	transferase activity, transferring amino-acyl groups	molecular_function	0.19419	1	1	618	15	34207	comp68446_c0
GO:0008235	metalloexopeptidase activity	molecular_function	0.195096	1	1	618	11	34207	comp63907_c0
GO:0032934	sterol binding	molecular_function	0.196656	1	1	618	8	34207	comp27194_c0
GO:0005047	signal recognition particle binding	molecular_function	0.197329	1	1	618	12	34207	comp52862_c0
GO:0033897	ribonuclease T2 activity	molecular_function	0.201319	1	1	618	9	34207	comp44556_c0
GO:0050897	cobalt ion binding	molecular_function	0.201415	1	1	618	8	34207	comp44758_c0
GO:0008271	secondary active sulfate transmembrane transporter activity	molecular_function	0.205314	1	1	618	8	34207	comp67027_c0
GO:0016742	hydroxymethyl-, formyl- and related transferase activity	molecular_function	0.208401	1	1	618	8	34207	comp44713_c0
GO:0015321	sodium-dependent phosphate transmembrane transporter activity	molecular_function	0.21039	1	1	618	9	34207	comp69709_c4
GO:0005415	nucleoside:sodium symporter activity	molecular_function	0.212913	1	1	618	9	34207	comp70544_c1
GO:0004797	thymidine kinase activity	molecular_function	0.218607	1	1	618	14	34207	comp70445_c1
GO:0004315	3-oxoacyl-[acyl-carrier-protein] synthase activity	molecular_function	0.219488	1	1	618	11	34207	comp27194_c0
GO:0008131	primary amine oxidase activity	molecular_function	0.221796	1	1	618	9	34207	comp63701_c0
GO:0003870	5-aminolevulinate synthase activity	molecular_function	0.223422	1	1	618	10	34207	comp61688_c0
GO:0004066	asparagine synthase (glutamine-hydrolyzing) activity	molecular_function	0.224911	1	1	618	8	34207	comp71243_c9
GO:0005021	vascular endothelial growth factor-activated receptor activity	molecular_function	0.2287	1	1	618	7	34207	comp69541_c0
GO:0005471	ATP:ADP antiporter activity	molecular_function	0.230259	1	1	618	16	34207	comp60914_c0
GO:0004789	thiamine-phosphate diphosphorylase activity	molecular_function	0.230832	1	1	618	12	34207	comp56486_c1
GO:0009496	plastoquinol-plastocyanin reductase activity	molecular_function	0.230946	1	1	618	10	34207	comp50969_c0
GO:0003796	lysozyme activity	molecular_function	0.234291	1	1	618	17	34207	comp36330_c1
GO:0004185	serine-type carboxypeptidase activity	molecular_function	0.249078	1	1	618	12	34207	comp39826_c0
GO:0008883	glutamyl-tRNA reductase activity	molecular_function	0.249133	1	1	618	11	34207	comp68365_c0
GO:0016286	small conductance calcium-activated potassium channel activity	molecular_function	0.254533	1	1	618	18	34207	comp70093_c0
GO:0017017	MAP kinase tyrosine/serine/threonine phosphatase activity	molecular_function	0.261433	1	1	618	10	34207	comp47085_c0
GO:0008915	lipid-A-disaccharide synthase activity	molecular_function	0.267224	1	1	618	17	34207	comp71198_c0
GO:0005173	stem cell factor receptor binding	molecular_function	0.268547	1	1	618	14	34207	comp62739_c0
GO:0016868	intramolecular transferase activity, phosphotransferases	molecular_function	0.27086	1	1	618	15	34207	comp60998_c0
GO:0000156	two-component response regulator activity	molecular_function	0.27611	1	1	618	14	34207	comp69261_c0
GO:0017153	sodium:dicarboxylate symporter activity	molecular_function	0.276965	1	1	618	19	34207	comp52301_c0
GO:0008374	O-acyltransferase activity	molecular_function	0.280953	1	1	618	12	34207	comp66412_c1
GO:0050840	extracellular matrix binding	molecular_function	0.281083	1	1	618	18	34207	comp62282_c0
GO:0004697	protein kinase C activity	molecular_function	0.28142	1	1	618	10	34207	comp68564_c1
GO:0017137	Rab GTPase binding	molecular_function	0.281926	1	1	618	14	34207	comp49547_c0
GO:0008020	G-protein coupled photoreceptor activity	molecular_function	0.28494	1	1	618	10	34207	comp71298_c0
GO:0004064	arylesterase activity	molecular_function	0.288612	1	1	618	12	34207	comp70330_c6
GO:0016810	hydrolase activity, acting on carbon-nitrogen (but not peptide) bonds	molecular_function	0.289853	1	1	618	15	34207	comp65446_c1
GO:0042578	phosphoric ester hydrolase activity	molecular_function	0.293651	1	1	618	17	34207	comp41301_c0
GO:0000030	mannosyltransferase activity	molecular_function	0.303295	1	1	618	12	34207	comp134684_c0
GO:0008384	IkappaB kinase activity	molecular_function	0.305934	1	1	618	15	34207	comp35040_c0
GO:0004363	glutathione synthase activity	molecular_function	0.310567	1	1	618	14	34207	comp61646_c0
GO:0004832	valine-tRNA ligase activity	molecular_function	0.318623	1	1	618	14	34207	comp68446_c0
GO:0004180	carboxypeptidase activity	molecular_function	0.319167	1	1	618	15	34207	comp53259_c0
GO:0004308	exo-alpha-sialidase activity	molecular_function	0.322466	1	1	618	17	34207	comp73440_c0
GO:0030955	potassium ion binding	molecular_function	0.329711	1	1	618	16	34207	comp67542_c0
GO:0019843	rRNA binding	molecular_function	0.330627	1	1	618	30	34207	comp68226_c0
GO:0008440	inositol trisphosphate 3-kinase activity	molecular_function	0.333725	1	1	618	17	34207	comp67958_c0
GO:0004826	phenylalanine-tRNA ligase activity	molecular_function	0.338145	1	1	618	20	34207	comp52248_c0
GO:0005496	steroid binding	molecular_function	0.340931	1	1	618	20	34207	comp56652_c0
GO:0016614	oxidoreductase activity, acting on CH-OH group of donors	molecular_function	0.343999	1	1	618	17	34207	comp68624_c0
GO:0008255	ecdysis-triggering hormone activity	molecular_function	0.344953	1	1	618	19	34207	comp68365_c0
GO:0004565	beta-galactosidase activity	molecular_function	0.347917	1	1	618	19	34207	comp32930_c0
GO:0004535	poly(A)-specific ribonuclease activity	molecular_function	0.34901	1	1	618	18	34207	comp64847_c0
GO:0008965	phosphoenolpyruvate-protein phosphotransferase activity	molecular_function	0.353243	1	1	618	22	34207	comp71864_c0
GO:0005391	sodium:potassium-exchanging ATPase activity	molecular_function	0.357784	1	1	618	20	34207	comp52945_c1
GO:0015116	sulfate transmembrane transporter activity	molecular_function	0.371137	1	1	618	15	34207	comp67027_c0
GO:0031418	L-ascorbic acid binding	molecular_function	0.381601	1	1	618	16	34207	comp70119_c0
GO:0016814	hydrolase activity, acting on carbon-nitrogen (but not peptide) bonds, in cyclic amidines	molecular_function	0.385772	1	1	618	26	34207	comp70733_c1
GO:0005540	hyaluronic acid binding	molecular_function	0.386595	1	1	618	26	34207	comp68226_c0
GO:0016888	endodeoxyribonuclease activity, producing 5'-phosphomonoesters	molecular_function	0.39273	1	1	618	25	34207	comp56034_c0
GO:0070403	NAD+ binding	molecular_function	0.392862	1	1	618	20	34207	comp65556_c0
GO:0015299	solute:hydrogen antiporter activity	molecular_function	0.398625	1	1	618	19	34207	comp70615_c0
GO:0008889	glycerophosphodiester phosphodiesterase activity	molecular_function	0.408249	1	1	618	17	34207	comp46186_c0
GO:0009007	site-specific DNA-methyltransferase (adenine-specific) activity	molecular_function	0.409476	1	1	618	24	34207	comp70330_c6
GO:0051920	peroxiredoxin activity	molecular_function	0.410153	1	1	618	28	34207	comp56871_c0
GO:0046332	SMAD binding	molecular_function	0.41496	1	1	618	24	34207	comp61748_c4
GO:0005185	neurohypophyseal hormone activity	molecular_function	0.417286	1	1	618	34	34207	comp71597_c0
GO:0004020	adenylylsulfate kinase activity	molecular_function	0.419334	1	1	618	20	34207	comp65327_c0
GO:0008831	dTDP-4-dehydrorhamnose reductase activity	molecular_function	0.422606	1	1	618	22	34207	comp59971_c0
GO:0008171	O-methyltransferase activity	molecular_function	0.427703	1	1	618	22	34207	comp28630_c0
GO:0008312	7S RNA binding	molecular_function	0.436529	1	1	618	25	34207	comp71681_c0
GO:0004298	threonine-type endopeptidase activity	molecular_function	0.436623	1	1	618	37	34207	comp72940_c0
GO:0008375	acetylglucosaminyltransferase activity	molecular_function	0.443357	1	1	618	21	34207	comp71443_c3
GO:0030269	tetrahydromethanopterin S-methyltransferase activity	molecular_function	0.46288	1	1	618	30	34207	comp44758_c0
GO:0030976	thiamine pyrophosphate binding	molecular_function	0.468165	1	1	618	24	34207	comp65556_c0
GO:0003873	6-phosphofructo-2-kinase activity	molecular_function	0.474372	1	1	618	25	34207	comp57138_c0
GO:0008663	2',3'-cyclic-nucleotide 2'-phosphodiesterase activity	molecular_function	0.477677	1	1	618	38	34207	comp70950_c5
GO:0046914	transition metal ion binding	molecular_function	0.478133	1	1	618	31	34207	comp61748_c4
GO:0005199	structural constituent of cell wall	molecular_function	0.478277	1	1	618	28	34207	comp64057_c0
GO:0030234	enzyme regulator activity	molecular_function	0.488104	1	1	618	29	34207	comp69941_c1
GO:0009036	Type II site-specific deoxyribonuclease activity	molecular_function	0.49148	1	1	618	45	34207	comp69558_c0
GO:0003993	acid phosphatase activity	molecular_function	0.492982	1	1	618	23	34207	comp60951_c1
GO:0004623	phospholipase A2 activity	molecular_function	0.503857	1	1	618	37	34207	comp37268_c0
GO:0004713	protein tyrosine kinase activity	molecular_function	0.506137	1	1	618	22	34207	comp59099_c1
GO:0003854	3-beta-hydroxy-delta5-steroid dehydrogenase activity	molecular_function	0.507998	1	1	618	30	34207	comp59971_c0
GO:0030248	cellulose binding	molecular_function	0.513028	1	1	618	34	34207	comp58763_c0
GO:0030145	manganese ion binding	molecular_function	0.514873	1	1	618	33	34207	comp68835_c1
GO:0005249	voltage-gated potassium channel activity	molecular_function	0.516326	1	1	618	37	34207	comp70772_c5
GO:0005184	neuropeptide hormone activity	molecular_function	0.519531	1	1	618	41	34207	comp69198_c1
GO:0016620	oxidoreductase activity, acting on the aldehyde or oxo group of donors, NAD or NADP as acceptor	molecular_function	0.529765	1	1	618	36	34207	comp44713_c0
GO:0008318	protein prenyltransferase activity	molecular_function	0.530849	1	1	618	37	34207	comp71508_c4
GO:0015643	toxin binding	molecular_function	0.544537	1	1	618	51	34207	comp71458_c1
GO:0004564	beta-fructofuranosidase activity	molecular_function	0.548841	1	1	618	38	34207	comp56908_c0
GO:0004575	sucrose alpha-glucosidase activity	molecular_function	0.548841	1	1	618	38	34207	comp56908_c0
GO:0016811	hydrolase activity, acting on carbon-nitrogen (but not peptide) bonds, in linear amides	molecular_function	0.562151	1	1	618	37	34207	comp28379_c0
GO:0004806	triglyceride lipase activity	molecular_function	0.565978	1	1	618	29	34207	comp34696_c0
GO:0004629	phospholipase C activity	molecular_function	0.569758	1	1	618	28	34207	comp62900_c0
GO:0003995	acyl-CoA dehydrogenase activity	molecular_function	0.575496	1	1	618	33	34207	comp70950_c5
GO:0005488	binding	molecular_function	0.58224	1	1	618	43	34207	comp63616_c0
GO:0019904	protein domain specific binding	molecular_function	0.598008	1	1	618	37	34207	comp35040_c0
GO:0016655	oxidoreductase activity, acting on NADH or NADPH, quinone or similar compound as acceptor	molecular_function	0.600825	1	1	618	47	34207	comp49824_c0
GO:0004091	carboxylesterase activity	molecular_function	0.610934	1	1	618	35	34207	comp55467_c0
GO:0004719	protein-L-isoaspartate (D-aspartate) O-methyltransferase activity	molecular_function	0.614866	1	1	618	34	34207	comp28630_c0
GO:0001882	nucleoside binding	molecular_function	0.619268	1	1	618	74	34207	comp65989_c1
GO:0017176	phosphatidylinositol N-acetylglucosaminyltransferase activity	molecular_function	0.619274	1	1	618	42	34207	comp70950_c5
GO:0005261	cation channel activity	molecular_function	0.619916	1	1	618	44	34207	comp69293_c3
GO:0004017	adenylate kinase activity	molecular_function	0.647147	1	1	618	50	34207	comp68067_c3
GO:0004177	aminopeptidase activity	molecular_function	0.6582	1	1	618	43	34207	comp34696_c0
GO:0004673	protein histidine kinase activity	molecular_function	0.671379	1	1	618	52	34207	comp70246_c1
GO:0000772	mating pheromone activity	molecular_function	0.685618	1	1	618	48	34207	comp71480_c6
GO:0030983	mismatched DNA binding	molecular_function	0.703489	1	1	618	48	34207	comp69546_c0
GO:0015035	protein disulfide oxidoreductase activity	molecular_function	0.710839	1	1	618	67	34207	comp65414_c0
GO:0045502	dynein binding	molecular_function	0.721022	1	1	618	57	34207	comp44694_c0
GO:0070008	serine-type exopeptidase activity	molecular_function	0.722059	1	1	618	48	34207	comp69502_c1
GO:0019855	calcium channel inhibitor activity	molecular_function	0.732165	1	1	618	62	34207	comp69192_c2
GO:0003713	transcription coactivator activity	molecular_function	0.733161	1	1	618	50	34207	comp71918_c1
GO:0016829	lyase activity	molecular_function	0.73618	1	1	618	49	34207	comp56992_c0
GO:0005201	extracellular matrix structural constituent	molecular_function	0.772475	1	1	618	82	34207	comp35040_c0
GO:0016820	hydrolase activity, acting on acid anhydrides, catalyzing transmembrane movement of substances	molecular_function	0.776031	1	1	618	73	34207	comp70606_c0
GO:0030414	peptidase inhibitor activity	molecular_function	0.801548	1	1	618	83	34207	comp69068_c3
GO:0008234	cysteine-type peptidase activity	molecular_function	0.814065	1	1	618	80	34207	comp66410_c0
GO:0019001	guanyl nucleotide binding	molecular_function	0.823545	1	1	618	78	34207	comp62654_c0
GO:0016791	phosphatase activity	molecular_function	0.831889	1	1	618	75	34207	comp60951_c1
GO:0008061	chitin binding	molecular_function	0.850362	1	1	618	110	34207	comp70873_c0
GO:0004828	serine-tRNA ligase activity	molecular_function	0.861667	1	1	618	89	34207	comp69992_c1
GO:0004518	nuclease activity	molecular_function	0.872442	1	1	618	101	34207	comp64239_c0
GO:0016987	sigma factor activity	molecular_function	0.901278	1	1	618	107	34207	comp69502_c1
GO:0003777	microtubule motor activity	molecular_function	0.907268	1	1	618	88	34207	comp70971_c0
GO:0016851	magnesium chelatase activity	molecular_function	0.920594	1	1	618	84	34207	comp26518_c0
GO:0047134	protein-disulfide reductase activity	molecular_function	0.924127	1	1	618	133	34207	comp56946_c0
GO:0008138	protein tyrosine/serine/threonine phosphatase activity	molecular_function	0.960086	1	1	618	118	34207	comp47085_c0
GO:0015093	ferrous iron transmembrane transporter activity	molecular_function	0.965344	1	1	618	129	34207	comp62654_c0
GO:0004725	protein tyrosine phosphatase activity	molecular_function	0.985195	1	1	618	173	34207	comp47085_c0
GO:0008026	ATP-dependent helicase activity	molecular_function	0.985921	1	1	618	128	34207	comp71886_c5
GO:0008134	transcription factor binding	molecular_function	0.990178	1	1	618	169	34207	comp44694_c0
GO:0003774	motor activity	molecular_function	0.993319	1	1	618	218	34207	comp63801_c1
