# Supplementary material for: De novo Assembly of the Grass Carp Ctenopharyngodon idella Transcriptome to Identify miRNA Targets Associated with Motile Aeromonad Septicemia
Source: PLoS One. 2014 Nov 19;9(11):e112722. doi: 10.1371/journal.pone.0112722 (PMC4237362; doi:10.1371/journal.pone.0112722)
Supplement: Table S4 — Pathway enrichment analysis of 721 genes differed significantly. (XLSX) [file pone.0112722.s004.xlsx]

## Sheet: Table S4
#Term	Database	Id	Sample number	Background number	P-Value	Corrected P-Value	Genes	KO	KO_name	Hyperlink
Complement and coagulation cascades	KEGG PATHWAY	ko04610	12	56	1.88155e-07	3.5842e-05	comp70311_c2|comp69253_c1|comp67003_c0|comp61646_c0|comp70008_c0|comp71106_c2|comp72329_c0|comp53259_c0|comp54963_c0|comp56808_c0|comp72219_c0|comp52268_c0	K01343|K03901|K01332|K01335|K01315|K03910|K03988|K01300|K03986|K03982|K01334|K03989|	PLAT|F3, CD142|C2|CFB|PLG|A2M|C1QG|CPB2|C1QA|SERPINE1, PAI1|CFD|C4|	http://www.genome.jp/kegg-bin/show_pathway?ko04610
Staphylococcus aureus infection	KEGG PATHWAY	ko05150	11	49	3.69505e-07	3.5842e-05	comp71597_c0|comp52014_c0|comp61646_c0|comp70008_c0|comp70626_c0|comp72329_c0|comp67003_c0|comp54963_c0|comp72219_c0|comp71185_c0|comp52268_c0	K06752|K06496|K01335|K01315|K06752|K03988|K01332|K03986|K01334|K10785|K03989|	MHC2|SELP|CFB|PLG|MHC2|C1QG|C2|C1QA|CFD|TRBV|C4|	http://www.genome.jp/kegg-bin/show_pathway?ko05150
Porphyrin and chlorophyll metabolism	KEGG PATHWAY	ko00860	9	34	9.6323e-07	7.0075e-05	comp61688_c0|comp52315_c0|comp69645_c0|comp57113_c0|comp71051_c4|comp56515_c0|comp63643_c0|comp68061_c0|comp69523_c6	K00643|K00522|K01599|K00231|K00699|K00228|K01749|K01719|K01772|	E2.3.1.37, ALAS|FTH1|hemE, UROD|PPOX, hemY|UGT|hemF, CPOX|hemC, HMBS|hemD, UROS|hemH, FECH|	http://www.genome.jp/kegg-bin/show_pathway?ko00860
Glycolysis / Gluconeogenesis	KEGG PATHWAY	ko00010	14	103	6.06131e-06	0.000352768	comp39180_c0|comp41301_c0|comp28347_c0|comp69192_c1|comp56486_c0|comp56486_c1|comp39713_c0|comp63697_c0|comp63697_c1|comp38010_c0|comp72290_c0|comp67476_c0|comp40156_c1|comp44007_c0	K01834|K03841|K12407|K01084|K01689|K01689|K01623|K00844|K00844|K00016|K01623|K01623|K00844|K01689|	gpmA, PGAM|FBP, fbp|GCK|G6PC|ENO, eno|ENO, eno|ALDO, fbaB|HK|HK|LDH, ldh|ALDO, fbaB|ALDO, fbaB|HK|ENO, eno|	http://www.genome.jp/kegg-bin/show_pathway?ko00010
Vitamin digestion and absorption	KEGG PATHWAY	ko04977	6	19	2.1631e-05	0.000714842	comp39757_c0|comp52052_c0|comp134684_c0|comp39826_c0|comp71298_c0|comp65669_c0	K08757|K14610|K14462|K08757|K14462|K13885|	APOA1|SLC19A2_3, THTR|APOB|APOA1|APOB|SCARB1|	http://www.genome.jp/kegg-bin/show_pathway?ko04977
Butirosin and neomycin biosynthesis	KEGG PATHWAY	ko00524	4	7	3.56167e-05	0.00103645	comp63697_c0|comp63697_c1|comp40156_c1|comp28347_c0	K00844|K00844|K00844|K12407|	HK|HK|HK|GCK|	http://www.genome.jp/kegg-bin/show_pathway?ko00524
Cytokine-cytokine receptor interaction	KEGG PATHWAY	ko04060	14	152	0.000445964	0.00998272	comp52932_c0|comp67571_c0|comp37929_c0|comp66922_c0|comp56625_c0|comp69541_c0|comp64332_c0|comp75269_c0|comp63684_c0|comp72235_c0|comp77650_c0|comp61748_c4|comp60914_c0|comp53790_c0	K04182|K04519|K05424|K04387|K04189|K05090|K04193|K04184|K05146|K10030|K05143|K04188|K05474|K04184|	CCR7|IL1B|LEP|IL1R2|CXCR4|CSF1R, FMS|XCR1|CCR9|TNFRSF9, CD137|IL8, CXCL8|TNFRSF6B, DCR3|CXCR3, GPR9|TNFSF12, TWEAK|CCR9|	http://www.genome.jp/kegg-bin/show_pathway?ko04060
Graft-versus-host disease	KEGG PATHWAY	ko05332	5	22	0.000590652	0.0120759	comp70626_c0|comp71597_c0|comp68870_c0|comp71185_c0|comp67571_c0	K06752|K06752|K06751|K10785|K04519|	MHC2|MHC2|MHC1|TRBV|IL1B|	http://www.genome.jp/kegg-bin/show_pathway?ko05332
Streptomycin biosynthesis	KEGG PATHWAY	ko00521	4	13	0.000622469	0.0120759	comp63697_c0|comp63697_c1|comp40156_c1|comp28347_c0	K00844|K00844|K00844|K12407|	HK|HK|HK|GCK|	http://www.genome.jp/kegg-bin/show_pathway?ko00521
Fructose and mannose metabolism	KEGG PATHWAY	ko00051	8	60	0.000682715	0.0124169	comp41301_c0|comp39713_c0|comp63697_c0|comp63697_c1|comp72290_c0|comp67476_c0|comp40156_c1|comp57138_c0	K03841|K01623|K00844|K00844|K01623|K01623|K00844|K01103|	FBP, fbp|ALDO, fbaB|HK|HK|ALDO, fbaB|ALDO, fbaB|HK|PFKFB|	http://www.genome.jp/kegg-bin/show_pathway?ko00051
Fat digestion and absorption	KEGG PATHWAY	ko04975	6	35	0.00083147	0.0142328	comp39757_c0|comp134684_c0|comp56696_c0|comp39826_c0|comp71298_c0|comp65669_c0	K08757|K14462|K11160|K08757|K14462|K13885|	APOA1|APOB|DGAT2|APOA1|APOB|SCARB1|	http://www.genome.jp/kegg-bin/show_pathway?ko04975
Starch and sucrose metabolism	KEGG PATHWAY	ko00500	8	65	0.00116874	0.0179001	comp28347_c0|comp71051_c4|comp69192_c1|comp68475_c0|comp63697_c0|comp63697_c1|comp40156_c1|comp52893_c0	K12407|K00699|K01084|K01176|K00844|K00844|K00844|K01176|	GCK|UGT|G6PC|E3.2.1.1, amyA, malS|HK|HK|HK|E3.2.1.1, amyA, malS|	http://www.genome.jp/kegg-bin/show_pathway?ko00500
Aminoacyl-tRNA biosynthesis	KEGG PATHWAY	ko00970	6	38	0.00130228	0.0189481	comp59887_c0|comp67757_c0|comp56813_c0|comp52248_c0|comp25252_c0|comp68297_c0	K01889|K01870|K01867|K01890|K01866|K01874|	FARSA, pheS|IARS, ileS|WARS, trpS|FARSB, pheT|YARS, tyrS|MARS, metG|	http://www.genome.jp/kegg-bin/show_pathway?ko00970
Intestinal immune network for IgA production	KEGG PATHWAY	ko04672	6	40	0.001714	0.0226715	comp71597_c0|comp56625_c0|comp75269_c0|comp70626_c0|comp71185_c0|comp53790_c0	K06752|K04189|K04184|K06752|K10785|K04184|	MHC2|CXCR4|CCR9|MHC2|TRBV|CCR9|	http://www.genome.jp/kegg-bin/show_pathway?ko04672
Galactose metabolism	KEGG PATHWAY	ko00052	6	42	0.00221759	0.0258128	comp28347_c0|comp69192_c1|comp63697_c0|comp63697_c1|comp59971_c0|comp40156_c1	K12407|K01084|K00844|K00844|K01784|K00844|	GCK|G6PC|HK|HK|galE, GALE|HK|	http://www.genome.jp/kegg-bin/show_pathway?ko00052
Pertussis	KEGG PATHWAY	ko05133	9	91	0.0027857	0.0311784	comp70006_c0|comp51337_c0|comp67571_c0|comp72235_c0|comp67003_c0|comp54963_c0|comp72329_c0|comp52268_c0|comp64765_c0	K04440|K10155|K04519|K10030|K01332|K03986|K03988|K03989|K13241|	JNK|IRF8|IL1B|IL8, CXCL8|C2|C1QA|C1QG|C4|NOS2|	http://www.genome.jp/kegg-bin/show_pathway?ko05133
Carbohydrate digestion and absorption	KEGG PATHWAY	ko04973	8	75	0.0029448	0.0317384	comp71150_c0|comp52945_c1|comp69192_c1|comp68475_c0|comp63697_c0|comp63697_c1|comp40156_c1|comp52893_c0	K00922|K01540|K01084|K01176|K00844|K00844|K00844|K01176|	PIK3C|ATP1B|G6PC|E3.2.1.1, amyA, malS|HK|HK|HK|E3.2.1.1, amyA, malS|	http://www.genome.jp/kegg-bin/show_pathway?ko04973
Type I diabetes mellitus	KEGG PATHWAY	ko04940	5	32	0.00345619	0.0359197	comp70626_c0|comp71597_c0|comp68870_c0|comp71185_c0|comp67571_c0	K06752|K06752|K06751|K10785|K04519|	MHC2|MHC2|MHC1|TRBV|IL1B|	http://www.genome.jp/kegg-bin/show_pathway?ko04940
Antigen processing and presentation	KEGG PATHWAY	ko04612	8	86	0.00679775	0.0682119	comp71597_c0|comp57287_c2|comp40503_c0|comp65810_c0|comp70626_c0|comp68870_c0|comp71185_c0|comp66410_c0	K06752|K04079|K06505|K08060|K06752|K06751|K10785|K01368|	MHC2|htpG, HSP90A|CD74, DHLAG|CIITA|MHC2|MHC1|TRBV|CTSS|	http://www.genome.jp/kegg-bin/show_pathway?ko04612
Natural killer cell mediated cytotoxicity	KEGG PATHWAY	ko04650	10	129	0.00942571	0.0820585	comp71150_c0|comp30369_c0|comp57181_c0|comp52141_c0|comp67603_c1|comp68870_c0|comp70821_c0|comp46186_c0|comp56946_c0|comp66939_c0	K00922|K07361|K07360|K07988|K06453|K06751|K05703|K07990|K05730|K05856|	PIK3C|LCP2|ZAP70|HCST, DAP10|CD3Z|MHC1|FYN|SH2D1A, SAP|VAV|LCK|	http://www.genome.jp/kegg-bin/show_pathway?ko04650
Type II diabetes mellitus	KEGG PATHWAY	ko04930	7	72	0.00874715	0.0820585	comp70006_c0|comp71150_c0|comp28347_c0|comp63697_c0|comp63697_c1|comp40156_c1|comp71261_c3	K04440|K00922|K12407|K00844|K00844|K00844|K04527|	JNK|PIK3C|GCK|HK|HK|HK|INSR|	http://www.genome.jp/kegg-bin/show_pathway?ko04930
Prion diseases	KEGG PATHWAY	ko05020	5	40	0.00913259	0.0820585	comp72329_c0|comp70503_c4|comp70821_c0|comp54963_c0|comp67571_c0	K03988|K09490|K05703|K03986|K04519|	C1QG|HSPA5, BIP|FYN|C1QA|IL1B|	http://www.genome.jp/kegg-bin/show_pathway?ko05020
Cysteine and methionine metabolism	KEGG PATHWAY	ko00270	5	42	0.0111989	0.0905243	comp56582_c0|comp38010_c0|comp40438_c0|comp36083_c0|comp69192_c2	K00456|K00016|K00789|K00544|K00789|	CDO1|LDH, ldh|E2.5.1.6, metK|BHMT|E2.5.1.6, metK|	http://www.genome.jp/kegg-bin/show_pathway?ko00270
Drug metabolism - other enzymes	KEGG PATHWAY	ko00983	4	29	0.0137113	0.09975	comp40719_c0|comp71051_c4|comp68933_c0|comp56904_c0	K00757|K00699|K00757|K07424|	E2.4.2.3, udp|UGT|E2.4.2.3, udp|CYP3A|	http://www.genome.jp/kegg-bin/show_pathway?ko00983
Retinol metabolism	KEGG PATHWAY	ko00830	4	29	0.0137113	0.09975	comp71867_c0|comp71051_c4|comp66459_c1|comp56904_c0	K07408|K00699|K12664|K07424|	CYP1A1|UGT|CYP26B|CYP3A|	http://www.genome.jp/kegg-bin/show_pathway?ko00830
Histidine metabolism	KEGG PATHWAY	ko00340	4	29	0.0137113	0.09975	comp63701_c0|comp60948_c0|comp63157_c0|comp64262_c0	K11182|K13990|K01712|K01468|	ABP1, AOC1|FTCD|E4.2.1.49, hutU|E3.5.2.7, hutI|	http://www.genome.jp/kegg-bin/show_pathway?ko00340
Bile secretion	KEGG PATHWAY	ko04976	9	118	0.0147857	0.102969	comp52945_c1|comp68002_c0|comp56576_c0|comp64016_c0|comp70330_c6|comp65327_c0|comp70573_c1|comp65669_c0|comp70615_c0	K01540|K07299|K08563|K08047|K12473|K05664|K13575|K13885|K12040|	ATP1B|SLC2A1, GLUT1|NR0B2, SHP|ADCY7|LDLR|ABCB11|SLC4A4, NBC1|SCARB1|SLC9A3, NHE3|	http://www.genome.jp/kegg-bin/show_pathway?ko04976
Methane metabolism	KEGG PATHWAY	ko00680	5	45	0.0148614	0.102969	comp39180_c0|comp56486_c0|comp41301_c0|comp56486_c1|comp44007_c0	K01834|K01689|K03841|K01689|K01689|	gpmA, PGAM|ENO, eno|FBP, fbp|ENO, eno|ENO, eno|	http://www.genome.jp/kegg-bin/show_pathway?ko00680
Allograft rejection	KEGG PATHWAY	ko05330	4	31	0.0172652	0.116841	comp70626_c0|comp71597_c0|comp68870_c0|comp71185_c0	K06752|K06752|K06751|K10785|	MHC2|MHC2|MHC1|TRBV|	http://www.genome.jp/kegg-bin/show_pathway?ko05330
Hematopoietic cell lineage	KEGG PATHWAY	ko04640	5	48	0.0192495	0.121774	comp69541_c0|comp71435_c1|comp61966_c1|comp66922_c0|comp67571_c0	K05090|K06467|K06503|K04387|K04519|	CSF1R, FMS|CD22, SIGLEC2|TFRC, CD71|IL1R2|IL1B|	http://www.genome.jp/kegg-bin/show_pathway?ko04640
Primary immunodeficiency	KEGG PATHWAY	ko05340	4	34	0.0235865	0.146036	comp74735_c0|comp66939_c0|comp65810_c0|comp57181_c0	K06506|K05856|K08060|K07360|	CD79A, IGA|LCK|CIITA|ZAP70|	http://www.genome.jp/kegg-bin/show_pathway?ko05340
Chagas disease (American trypanosomiasis)	KEGG PATHWAY	ko05142	10	154	0.0289258	0.16395	comp70006_c0|comp71150_c0|comp64765_c0|comp72235_c0|comp67603_c1|comp71185_c0|comp54963_c0|comp56808_c0|comp72329_c0|comp67571_c0	K04440|K00922|K13241|K10030|K06453|K10785|K03986|K03982|K03988|K04519|	JNK|PIK3C|NOS2|IL8, CXCL8|CD3Z|TRBV|C1QA|SERPINE1, PAI1|C1QG|IL1B|	http://www.genome.jp/kegg-bin/show_pathway?ko05142
Mineral absorption	KEGG PATHWAY	ko04978	5	53	0.0283034	0.16395	comp52315_c0|comp70615_c0|comp52945_c1|comp67027_c0|comp69348_c2	K00522|K12040|K01540|K14704|K05334|	FTH1|SLC9A3, NHE3|ATP1B|SLC26A6|SLC6A19|	http://www.genome.jp/kegg-bin/show_pathway?ko04978
Asthma	KEGG PATHWAY	ko05310	3	21	0.0292969	0.16395	comp70626_c0|comp71597_c0|comp71185_c0	K06752|K06752|K10785|	MHC2|MHC2|TRBV|	http://www.genome.jp/kegg-bin/show_pathway?ko05310
T cell receptor signaling pathway	KEGG PATHWAY	ko04660	10	156	0.0312263	0.168275	comp71150_c0|comp30369_c0|comp57181_c0|comp59099_c1|comp67603_c1|comp70821_c0|comp40332_c1|comp56946_c0|comp71185_c0|comp66939_c0	K00922|K07361|K07360|K07363|K06453|K05703|K07367|K05730|K10785|K05856|	PIK3C|LCP2|ZAP70|ITK|CD3Z|FYN|CARD11|VAV|TRBV|LCK|	http://www.genome.jp/kegg-bin/show_pathway?ko04660
Glycine, serine and threonine metabolism	KEGG PATHWAY	ko00260	4	37	0.0311435	0.168275	comp39180_c0|comp36083_c0|comp61688_c0|comp66387_c0	K01834|K00544|K00643|K00314|	gpmA, PGAM|BHMT|E2.3.1.37, ALAS|E1.5.99.1|	http://www.genome.jp/kegg-bin/show_pathway?ko00260
Systemic lupus erythematosus	KEGG PATHWAY	ko05322	7	95	0.034945	0.184891	comp71597_c0|comp67003_c0|comp70626_c0|comp71185_c0|comp54963_c0|comp72329_c0|comp52268_c0	K06752|K01332|K06752|K10785|K03986|K03988|K03989|	MHC2|C2|MHC2|TRBV|C1QA|C1QG|C4|	http://www.genome.jp/kegg-bin/show_pathway?ko05322
Proximal tubule bicarbonate reclamation	KEGG PATHWAY	ko04964	4	41	0.0431942	0.206058	comp70615_c0|comp52945_c1|comp70573_c1|comp69187_c0	K12040|K01540|K13575|K13576|	SLC9A3, NHE3|ATP1B|SLC4A4, NBC1|SLC38A3, SNAT3|	http://www.genome.jp/kegg-bin/show_pathway?ko04964
Autoimmune thyroid disease	KEGG PATHWAY	ko05320	4	41	0.0431942	0.206058	comp70626_c0|comp71597_c0|comp68870_c0|comp71185_c0	K06752|K06752|K06751|K10785|	MHC2|MHC2|MHC1|TRBV|	http://www.genome.jp/kegg-bin/show_pathway?ko05320
Amino sugar and nucleotide sugar metabolism	KEGG PATHWAY	ko00520	5	60	0.0449002	0.210741	comp63697_c0|comp63697_c1|comp40156_c1|comp28347_c0|comp59971_c0	K00844|K00844|K00844|K12407|K01784|	HK|HK|HK|GCK|galE, GALE|	http://www.genome.jp/kegg-bin/show_pathway?ko00520
Nitrogen metabolism	KEGG PATHWAY	ko00910	3	25	0.0460785	0.212839	comp71243_c9|comp56656_c0|comp30678_c0	K01953|K01672|K01672|	E6.3.5.4, asnB|E4.2.1.1|E4.2.1.1|	http://www.genome.jp/kegg-bin/show_pathway?ko00910
Glycerolipid metabolism	KEGG PATHWAY	ko00561	5	62	0.0505156	0.219403	comp56792_c0|comp66248_c0|comp71906_c0|comp56696_c0|comp68835_c1	K01059|K00901|K13523|K11160|K00901|	LPL|E2.7.1.107, DGK, dgkA|AGPAT3_4|DGAT2|E2.7.1.107, DGK, dgkA|	http://www.genome.jp/kegg-bin/show_pathway?ko00561
Pentose phosphate pathway	KEGG PATHWAY	ko00030	4	45	0.0575141	0.246127	comp72290_c0|comp41301_c0|comp39713_c0|comp67476_c0	K01623|K03841|K01623|K01623|	ALDO, fbaB|FBP, fbp|ALDO, fbaB|ALDO, fbaB|	http://www.genome.jp/kegg-bin/show_pathway?ko00030
Tryptophan metabolism	KEGG PATHWAY	ko00380	4	46	0.0614449	0.251838	comp49547_c0|comp63701_c0|comp44401_c0|comp71867_c0	K00157|K11182|K00453|K07408|	E1.2.3.1, AOX1|ABP1, AOC1|E1.13.11.11, TDO2|CYP1A1|	http://www.genome.jp/kegg-bin/show_pathway?ko00380
Steroid hormone biosynthesis	KEGG PATHWAY	ko00140	3	28	0.0611533	0.251838	comp71051_c4|comp71867_c0|comp56904_c0	K00699|K07408|K07424|	UGT|CYP1A1|CYP3A|	http://www.genome.jp/kegg-bin/show_pathway?ko00140
Chemokine signaling pathway	KEGG PATHWAY	ko04062	12	224	0.0623323	0.251926	comp52932_c0|comp71150_c0|comp56625_c0|comp64332_c0|comp64016_c0|comp72235_c0|comp75269_c0|comp59099_c1|comp68400_c3|comp56946_c0|comp61748_c4|comp53790_c0	K04182|K00922|K04189|K04193|K08047|K10030|K04184|K07363|K12367|K05730|K04188|K04184|	CCR7|PIK3C|CXCR4|XCR1|ADCY7|IL8, CXCL8|CCR9|ITK|DOCK2|VAV|CXCR3, GPR9|CCR9|	http://www.genome.jp/kegg-bin/show_pathway?ko04062
Influenza A	KEGG PATHWAY	ko05164	10	179	0.0673722	0.264937	comp70006_c0|comp71150_c0|comp71597_c0|comp64986_c0|comp67571_c0|comp65810_c0|comp70008_c0|comp70626_c0|comp72235_c0|comp71218_c5	K04440|K00922|K06752|K09507|K04519|K08060|K01315|K06752|K10030|K05410|	JNK|PIK3C|MHC2|DNAJB1|IL1B|CIITA|PLG|MHC2|IL8, CXCL8|TBK1|	http://www.genome.jp/kegg-bin/show_pathway?ko05164
Drug metabolism - cytochrome P450	KEGG PATHWAY	ko00982	3	29	0.0666274	0.264937	comp49547_c0|comp71051_c4|comp56904_c0	K00157|K00699|K07424|	E1.2.3.1, AOX1|UGT|CYP3A|	http://www.genome.jp/kegg-bin/show_pathway?ko00982
Tyrosine metabolism	KEGG PATHWAY	ko00350	3	30	0.0723166	0.280589	comp49547_c0|comp57275_c0|comp61604_c0	K00157|K00451|K00457|	E1.2.3.1, AOX1|E1.13.11.5, hmgA|HPD, hppD|	http://www.genome.jp/kegg-bin/show_pathway?ko00350
African trypanosomiasis	KEGG PATHWAY	ko05143	4	49	0.0740609	0.282246	comp66533_c1|comp67571_c0|comp39757_c0|comp39826_c0	K04234|K04519|K08757|K08757|	F2RL1, PAR2|IL1B|APOA1|APOA1|	http://www.genome.jp/kegg-bin/show_pathway?ko05143
Malaria	KEGG PATHWAY	ko05144	4	52	0.0878777	0.319655	comp71185_c0|comp67571_c0|comp72235_c0|comp52014_c0	K10785|K04519|K10030|K06496|	TRBV|IL1B|IL8, CXCL8|SELP|	http://www.genome.jp/kegg-bin/show_pathway?ko05144
Carbon fixation in photosynthetic organisms	KEGG PATHWAY	ko00710	4	53	0.092741	0.32629	comp72290_c0|comp41301_c0|comp39713_c0|comp67476_c0	K01623|K03841|K01623|K01623|	ALDO, fbaB|FBP, fbp|ALDO, fbaB|ALDO, fbaB|	http://www.genome.jp/kegg-bin/show_pathway?ko00710
Selenocompound metabolism	KEGG PATHWAY	ko00450	2	16	0.0935202	0.32629	comp68297_c0|comp65414_c0	K01874|K00384|	MARS, metG|E1.8.1.9, trxB|	http://www.genome.jp/kegg-bin/show_pathway?ko00450
NOD-like receptor signaling pathway	KEGG PATHWAY	ko04621	4	54	0.0977292	0.334579	comp70006_c0|comp57287_c2|comp67571_c0|comp72235_c0	K04440|K04079|K04519|K10030|	JNK|htpG, HSP90A|IL1B|IL8, CXCL8|	http://www.genome.jp/kegg-bin/show_pathway?ko04621
Osteoclast differentiation	KEGG PATHWAY	ko04380	8	146	0.103326	0.349627	comp70006_c0|comp71150_c0|comp67571_c0|comp30369_c0|comp69541_c0|comp70821_c0|comp68446_c0|comp66939_c0	K04440|K00922|K04519|K07361|K05090|K05703|K04502|K05856|	JNK|PIK3C|IL1B|LCP2|CSF1R, FMS|FYN|FOSL1|LCK|	http://www.genome.jp/kegg-bin/show_pathway?ko04380
PPAR signaling pathway	KEGG PATHWAY	ko03320	5	81	0.123032	0.400275	comp56792_c0|comp56941_c0|comp27194_c0|comp39757_c0|comp39826_c0	K01059|K08767|K08764|K08757|K08757|	LPL|ANGPTL4, PGAR|SCP2, SCPX|APOA1|APOA1|	http://www.genome.jp/kegg-bin/show_pathway?ko03320
Metabolism of xenobiotics by cytochrome P450	KEGG PATHWAY	ko00980	3	38	0.124797	0.400275	comp71051_c4|comp71867_c0|comp56904_c0	K00699|K07408|K07424|	UGT|CYP1A1|CYP3A|	http://www.genome.jp/kegg-bin/show_pathway?ko00980
Arachidonic acid metabolism	KEGG PATHWAY	ko00590	3	38	0.124797	0.400275	comp45174_c0|comp51513_c0|comp77994_c0	K15729|K00509|K11987|	PTGES|PTGS1, COX1|PTGS2, COX2|	http://www.genome.jp/kegg-bin/show_pathway?ko00590
Phenylalanine metabolism	KEGG PATHWAY	ko00360	2	19	0.125172	0.400275	comp61604_c0|comp61877_c1	K00457|K00500|	HPD, hppD|phhA, PAH|	http://www.genome.jp/kegg-bin/show_pathway?ko00360
Leishmaniasis	KEGG PATHWAY	ko05140	5	82	0.127752	0.404085	comp70626_c0|comp71597_c0|comp77994_c0|comp64765_c0|comp67571_c0	K06752|K06752|K11987|K13241|K04519|	MHC2|MHC2|PTGS2, COX2|NOS2|IL1B|	http://www.genome.jp/kegg-bin/show_pathway?ko05140
Toll-like receptor signaling pathway	KEGG PATHWAY	ko04620	6	110	0.148035	0.43078	comp70006_c0|comp71150_c0|comp67571_c0|comp72235_c0|comp71268_c0|comp71218_c5	K04440|K00922|K04519|K10030|K10168|K05410|	JNK|PIK3C|IL1B|IL8, CXCL8|TLR5|TBK1|	http://www.genome.jp/kegg-bin/show_pathway?ko04620
Viral myocarditis	KEGG PATHWAY	ko05416	5	86	0.147429	0.43078	comp70626_c0|comp71185_c0|comp68870_c0|comp70821_c0|comp71597_c0	K06752|K10785|K06751|K05703|K06752|	MHC2|TRBV|MHC1|FYN|MHC2|	http://www.genome.jp/kegg-bin/show_pathway?ko05416
Fc epsilon RI signaling pathway	KEGG PATHWAY	ko04664	5	92	0.179148	0.482705	comp70006_c0|comp71150_c0|comp70821_c0|comp30369_c0|comp56946_c0	K04440|K00922|K05703|K07361|K05730|	JNK|PIK3C|FYN|LCP2|VAV|	http://www.genome.jp/kegg-bin/show_pathway?ko04664
Aldosterone-regulated sodium reabsorption	KEGG PATHWAY	ko04960	4	68	0.179125	0.482705	comp71150_c0|comp76820_c0|comp52945_c1|comp71261_c3	K00922|K04995|K01540|K04527|	PIK3C|KCNJ1|ATP1B|INSR|	http://www.genome.jp/kegg-bin/show_pathway?ko04960
Tuberculosis	KEGG PATHWAY	ko05152	10	224	0.193767	0.512602	comp68432_c0|comp64057_c0|comp71597_c0|comp67571_c0|comp65810_c0|comp40503_c0|comp70626_c0|comp66410_c0|comp70006_c0|comp64765_c0	K01379|K08862|K06752|K04519|K08060|K06505|K06752|K01368|K04440|K13241|	CTSD|PLK3, CNK|MHC2|IL1B|CIITA|CD74, DHLAG|MHC2|CTSS|JNK|NOS2|	http://www.genome.jp/kegg-bin/show_pathway?ko05152
Insulin signaling pathway	KEGG PATHWAY	ko04910	9	202	0.211377	0.534899	comp70006_c0|comp71150_c0|comp41301_c0|comp28347_c0|comp69192_c1|comp63697_c0|comp63697_c1|comp40156_c1|comp71261_c3	K04440|K00922|K03841|K12407|K01084|K00844|K00844|K00844|K04527|	JNK|PIK3C|FBP, fbp|GCK|G6PC|HK|HK|HK|INSR|	http://www.genome.jp/kegg-bin/show_pathway?ko04910
Phenylalanine, tyrosine and tryptophan biosynthesis	KEGG PATHWAY	ko00400	1	7	0.206237	0.534899	comp61877_c1	K00500|	phhA, PAH|	http://www.genome.jp/kegg-bin/show_pathway?ko00400
Cell adhesion molecules (CAMs)	KEGG PATHWAY	ko04514	7	152	0.224965	0.540108	comp71597_c0|comp52014_c0|comp70626_c0|comp68870_c0|comp71185_c0|comp71435_c1|comp42922_c0	K06752|K06496|K06752|K06751|K10785|K06467|K06087|	MHC2|SELP|MHC2|MHC1|TRBV|CD22, SIGLEC2|CLDN|	http://www.genome.jp/kegg-bin/show_pathway?ko04514
Protein digestion and absorption	KEGG PATHWAY	ko04974	6	127	0.231369	0.540108	comp51814_c0|comp52945_c1|comp70615_c0|comp34696_c0|comp53259_c0|comp69348_c2	K14210|K01540|K12040|K01278|K01300|K05334|	SLC3A1, RBAT|ATP1B|SLC9A3, NHE3|DPP4|CPB2|SLC6A19|	http://www.genome.jp/kegg-bin/show_pathway?ko04974
Pentose and glucuronate interconversions	KEGG PATHWAY	ko00040	2	28	0.230077	0.540108	comp70037_c0|comp71051_c4	K00854|K00699|	E2.7.1.17|UGT|	http://www.genome.jp/kegg-bin/show_pathway?ko00040
Ubiquinone and other terpenoid-quinone biosynthesis	KEGG PATHWAY	ko00130	1	8	0.232005	0.540108	comp61604_c0	K00457|	HPD, hppD|	http://www.genome.jp/kegg-bin/show_pathway?ko00130
Vitamin B6 metabolism	KEGG PATHWAY	ko00750	1	8	0.232005	0.540108	comp49547_c0	K00157|	E1.2.3.1, AOX1|	http://www.genome.jp/kegg-bin/show_pathway?ko00750
Rheumatoid arthritis	KEGG PATHWAY	ko05323	5	103	0.242904	0.556574	comp70626_c0|comp71597_c0|comp71185_c0|comp67571_c0|comp72235_c0	K06752|K06752|K10785|K04519|K10030|	MHC2|MHC2|TRBV|IL1B|IL8, CXCL8|	http://www.genome.jp/kegg-bin/show_pathway?ko05323
Fatty acid elongation	KEGG PATHWAY	ko00062	2	29	0.242184	0.556574	comp28379_c0|comp71506_c6	K10703|K07512|	PHS1|MECR, NRBF1|	http://www.genome.jp/kegg-bin/show_pathway?ko00062
Maturity onset diabetes of the young	KEGG PATHWAY	ko04950	2	30	0.254318	0.575145	comp63452_c1|comp28347_c0	K08034|K12407|	TCF2, HNF1B|GCK|	http://www.genome.jp/kegg-bin/show_pathway?ko04950
Taurine and hypotaurine metabolism	KEGG PATHWAY	ko00430	1	9	0.256938	0.575145	comp56582_c0	K00456|	CDO1|	http://www.genome.jp/kegg-bin/show_pathway?ko00430
Folate biosynthesis	KEGG PATHWAY	ko00790	1	9	0.256938	0.575145	comp46529_c0	K00357|	QDPR|	http://www.genome.jp/kegg-bin/show_pathway?ko00790
B cell receptor signaling pathway	KEGG PATHWAY	ko04662	5	107	0.267452	0.590108	comp71150_c0|comp71435_c1|comp74735_c0|comp40332_c1|comp56946_c0	K00922|K06467|K06506|K07367|K05730|	PIK3C|CD22, SIGLEC2|CD79A, IGA|CARD11|VAV|	http://www.genome.jp/kegg-bin/show_pathway?ko04662
Riboflavin metabolism	KEGG PATHWAY	ko00740	1	10	0.281062	0.610365	comp70973_c2	K00861|	RFK, FMN1|	http://www.genome.jp/kegg-bin/show_pathway?ko00740
Salmonella infection	KEGG PATHWAY	ko05132	5	110	0.286207	0.616312	comp70006_c0|comp71268_c0|comp64765_c0|comp72235_c0|comp67571_c0	K04440|K10168|K13241|K10030|K04519|	JNK|TLR5|NOS2|IL8, CXCL8|IL1B|	http://www.genome.jp/kegg-bin/show_pathway?ko05132
Herpes simplex infection	KEGG PATHWAY	ko05168	8	202	0.333965	0.665831	comp70006_c0|comp71597_c0|comp67571_c0|comp40503_c0|comp60955_c1|comp70626_c0|comp68870_c0|comp71218_c5	K04440|K06752|K04519|K06505|K02633|K06752|K06751|K05410|	JNK|MHC2|IL1B|CD74, DHLAG|PER|MHC2|MHC1|TBK1|	http://www.genome.jp/kegg-bin/show_pathway?ko05168
Hepatitis C	KEGG PATHWAY	ko05160	7	173	0.330735	0.665831	comp70006_c0|comp71150_c0|comp70330_c6|comp72235_c0|comp42922_c0|comp65669_c0|comp71218_c5	K04440|K00922|K12473|K10030|K06087|K13885|K05410|	JNK|PIK3C|LDLR|IL8, CXCL8|CLDN|SCARB1|TBK1|	http://www.genome.jp/kegg-bin/show_pathway?ko05160
Cytosolic DNA-sensing pathway	KEGG PATHWAY	ko04623	2	36	0.326918	0.665831	comp67571_c0|comp71218_c5	K04519|K05410|	IL1B|TBK1|	http://www.genome.jp/kegg-bin/show_pathway?ko04623
Linoleic acid metabolism	KEGG PATHWAY	ko00591	1	12	0.326989	0.665831	comp56904_c0	K07424|	CYP3A|	http://www.genome.jp/kegg-bin/show_pathway?ko00591
Primary bile acid biosynthesis	KEGG PATHWAY	ko00120	1	12	0.326989	0.665831	comp27194_c0	K08764|	SCP2, SCPX|	http://www.genome.jp/kegg-bin/show_pathway?ko00120
Transcriptional misregulation in cancer	KEGG PATHWAY	ko05202	7	178	0.357102	0.697427	comp52932_c0|comp66922_c0|comp56608_c0|comp72235_c0|comp69541_c0|comp70311_c2|comp71185_c0	K04182|K04387|K01403|K10030|K05090|K01343|K10785|	CCR7|IL1R2|MMP9|IL8, CXCL8|CSF1R, FMS|PLAT|TRBV|	http://www.genome.jp/kegg-bin/show_pathway?ko05202
Toxoplasmosis	KEGG PATHWAY	ko05145	7	179	0.362401	0.700953	comp70006_c0|comp71150_c0|comp71597_c0|comp64765_c0|comp65810_c0|comp70330_c6|comp70626_c0	K04440|K00922|K06752|K13241|K08060|K12473|K06752|	JNK|PIK3C|MHC2|NOS2|CIITA|LDLR|MHC2|	http://www.genome.jp/kegg-bin/show_pathway?ko05145
Amoebiasis	KEGG PATHWAY	ko05146	7	183	0.383648	0.700953	comp71150_c0|comp66922_c0|comp64765_c0|comp72235_c0|comp67933_c1|comp67933_c0|comp67571_c0	K00922|K04387|K13241|K10030|K05717|K05717|K04519|	PIK3C|IL1R2|NOS2|IL8, CXCL8|FN1|FN1|IL1B|	http://www.genome.jp/kegg-bin/show_pathway?ko05146
Measles	KEGG PATHWAY	ko05162	6	152	0.371991	0.700953	comp71150_c0|comp67571_c0|comp71185_c0|comp70821_c0|comp46186_c0|comp71218_c5	K00922|K04519|K10785|K05703|K07990|K05410|	PIK3C|IL1B|TRBV|FYN|SH2D1A, SAP|TBK1|	http://www.genome.jp/kegg-bin/show_pathway?ko05162
Glycerophospholipid metabolism	KEGG PATHWAY	ko00564	4	95	0.37168	0.700953	comp66248_c0|comp71906_c0|comp68835_c1|comp68624_c0	K00901|K13523|K00901|K00006|	E2.7.1.107, DGK, dgkA|AGPAT3_4|E2.7.1.107, DGK, dgkA|E1.1.1.8, GPD1|	http://www.genome.jp/kegg-bin/show_pathway?ko00564
RIG-I-like receptor signaling pathway	KEGG PATHWAY	ko04622	3	67	0.371216	0.700953	comp70006_c0|comp71218_c5|comp72235_c0	K04440|K05410|K10030|	JNK|TBK1|IL8, CXCL8|	http://www.genome.jp/kegg-bin/show_pathway?ko04622
Ascorbate and aldarate metabolism	KEGG PATHWAY	ko00053	1	14	0.369986	0.700953	comp71051_c4	K00699|	UGT|	http://www.genome.jp/kegg-bin/show_pathway?ko00053
One carbon pool by folate	KEGG PATHWAY	ko00670	1	15	0.390444	0.700953	comp60948_c0	K13990|	FTCD|	http://www.genome.jp/kegg-bin/show_pathway?ko00670
Circadian rhythm - fly	KEGG PATHWAY	ko04711	1	15	0.390444	0.700953	comp60955_c1	K02633|	PER|	http://www.genome.jp/kegg-bin/show_pathway?ko04711
p53 signaling pathway	KEGG PATHWAY	ko04115	3	70	0.397727	0.705724	comp54367_c0|comp56808_c0|comp27959_c0	K04402|K03982|K04402|	GADD45|SERPINE1, PAI1|GADD45|	http://www.genome.jp/kegg-bin/show_pathway?ko04115
Adipocytokine signaling pathway	KEGG PATHWAY	ko04920	4	100	0.408543	0.716666	comp70006_c0|comp69192_c1|comp37929_c0|comp68002_c0	K04440|K01084|K05424|K07299|	JNK|G6PC|LEP|SLC2A1, GLUT1|	http://www.genome.jp/kegg-bin/show_pathway?ko04920
Glycosaminoglycan biosynthesis - keratan sulfate	KEGG PATHWAY	ko00533	1	16	0.410239	0.716666	comp78560_c0	K04745|	CHST2|	http://www.genome.jp/kegg-bin/show_pathway?ko00533
HTLV-I infection	KEGG PATHWAY	ko05166	13	371	0.428693	0.738163	comp70006_c0|comp71150_c0|comp71597_c0|comp66922_c0|comp71235_c6|comp68002_c0|comp64016_c0|comp70626_c0|comp68870_c0|comp71185_c0|comp67283_c0|comp68446_c0|comp66939_c0	K04440|K00922|K06752|K04387|K09032|K07299|K08047|K06752|K06751|K10785|K00444|K04502|K05856|	JNK|PIK3C|MHC2|IL1R2|ATF3, LRF1|SLC2A1, GLUT1|ADCY7|MHC2|MHC1|TRBV|WNT5|FOSL1|LCK|	http://www.genome.jp/kegg-bin/show_pathway?ko05166
Bladder cancer	KEGG PATHWAY	ko05219	2	45	0.431546	0.738705	comp56608_c0|comp72235_c0	K01403|K10030|	MMP9|IL8, CXCL8|	http://www.genome.jp/kegg-bin/show_pathway?ko05219
Aminobenzoate degradation	KEGG PATHWAY	ko00627	1	18	0.447924	0.749113	comp56904_c0	K07424|	CYP3A|	http://www.genome.jp/kegg-bin/show_pathway?ko00627
Plant-pathogen interaction	KEGG PATHWAY	ko04626	1	18	0.447924	0.749113	comp57287_c2	K04079|	htpG, HSP90A|	http://www.genome.jp/kegg-bin/show_pathway?ko04626
RNA degradation	KEGG PATHWAY	ko03018	3	78	0.466652	0.767208	comp56486_c0|comp56486_c1|comp44007_c0	K01689|K01689|K01689|	ENO, eno|ENO, eno|ENO, eno|	http://www.genome.jp/kegg-bin/show_pathway?ko03018
Legionellosis	KEGG PATHWAY	ko05134	3	78	0.466652	0.767208	comp71268_c0|comp67571_c0|comp72235_c0	K10168|K04519|K10030|	TLR5|IL1B|IL8, CXCL8|	http://www.genome.jp/kegg-bin/show_pathway?ko05134
Phagosome	KEGG PATHWAY	ko04145	6	172	0.487058	0.787411	comp71597_c0|comp70626_c0|comp68870_c0|comp66410_c0|comp61966_c1|comp65669_c0	K06752|K06752|K06751|K01368|K06503|K13885|	MHC2|MHC2|MHC1|CTSS|TFRC, CD71|SCARB1|	http://www.genome.jp/kegg-bin/show_pathway?ko04145
Glyoxylate and dicarboxylate metabolism	KEGG PATHWAY	ko00630	1	21	0.499989	0.80385	comp60951_c1	K01091|	E3.1.3.18, gph|	http://www.genome.jp/kegg-bin/show_pathway?ko00630
Small cell lung cancer	KEGG PATHWAY	ko05222	5	145	0.508998	0.813837	comp71150_c0|comp67933_c1|comp67933_c0|comp64765_c0|comp77994_c0	K00922|K05717|K05717|K13241|K11987|	PIK3C|FN1|FN1|NOS2|PTGS2, COX2|	http://www.genome.jp/kegg-bin/show_pathway?ko05222
Bacterial invasion of epithelial cells	KEGG PATHWAY	ko05100	4	115	0.515405	0.816163	comp34311_c0|comp67933_c1|comp67933_c0|comp71150_c0	K04644|K05717|K05717|K00922|	CLTA, LCA|FN1|FN1|PIK3C|	http://www.genome.jp/kegg-bin/show_pathway?ko05100
Lysosome	KEGG PATHWAY	ko04142	5	150	0.539122	0.837989	comp68432_c0|comp34311_c0|comp73327_c0|comp66410_c0|comp51497_c0	K01379|K04644|K01158|K01368|K12383|	CTSD|CLTA, LCA|DNASE2|CTSS|GM2A|	http://www.genome.jp/kegg-bin/show_pathway?ko04142
Fc gamma R-mediated phagocytosis	KEGG PATHWAY	ko04666	5	155	0.568363	0.861426	comp71150_c0|comp62568_c1|comp68400_c3|comp67897_c0|comp56946_c0	K00922|K05768|K12367|K05768|K05730|	PIK3C|GSN|DOCK2|GSN|VAV|	http://www.genome.jp/kegg-bin/show_pathway?ko04666
Protein export	KEGG PATHWAY	ko03060	1	26	0.576097	0.864146	comp70503_c4	K09490|	HSPA5, BIP|	http://www.genome.jp/kegg-bin/show_pathway?ko03060
Biosynthesis of unsaturated fatty acids	KEGG PATHWAY	ko01040	1	26	0.576097	0.864146	comp28379_c0	K10703|	PHS1|	http://www.genome.jp/kegg-bin/show_pathway?ko01040
Gastric acid secretion	KEGG PATHWAY	ko04971	4	132	0.624421	0.908532	comp64016_c0|comp52945_c1|comp70757_c0|comp76820_c0	K08047|K01540|K04996|K04995|	ADCY7|ATP1B|KCNJ2|KCNJ1|	http://www.genome.jp/kegg-bin/show_pathway?ko04971
Nicotinate and nicotinamide metabolism	KEGG PATHWAY	ko00760	1	29	0.616089	0.908532	comp49547_c0	K00157|	E1.2.3.1, AOX1|	http://www.genome.jp/kegg-bin/show_pathway?ko00760
Leukocyte transendothelial migration	KEGG PATHWAY	ko04670	6	199	0.629311	0.911091	comp71150_c0|comp56625_c0|comp56608_c0|comp59099_c1|comp56946_c0|comp42922_c0	K00922|K04189|K01403|K07363|K05730|K06087|	PIK3C|CXCR4|MMP9|ITK|VAV|CLDN|	http://www.genome.jp/kegg-bin/show_pathway?ko04670
Arginine and proline metabolism	KEGG PATHWAY	ko00330	2	69	0.660211	0.937177	comp63701_c0|comp64765_c0	K11182|K13241|	ABP1, AOC1|NOS2|	http://www.genome.jp/kegg-bin/show_pathway?ko00330
Other types of O-glycan biosynthesis	KEGG PATHWAY	ko00514	1	33	0.663611	0.937431	comp71051_c4	K00699|	UGT|	http://www.genome.jp/kegg-bin/show_pathway?ko00514
Pyrimidine metabolism	KEGG PATHWAY	ko00240	3	107	0.679215	0.950248	comp40719_c0|comp68933_c0|comp65414_c0	K00757|K00757|K00384|	E2.4.2.3, udp|E2.4.2.3, udp|E1.8.1.9, trxB|	http://www.genome.jp/kegg-bin/show_pathway?ko00240
Progesterone-mediated oocyte maturation	KEGG PATHWAY	ko04914	4	145	0.696474	0.965114	comp70006_c0|comp71150_c0|comp57287_c2|comp64016_c0	K04440|K00922|K04079|K08047|	JNK|PIK3C|htpG, HSP90A|ADCY7|	http://www.genome.jp/kegg-bin/show_pathway?ko04914
Protein processing in endoplasmic reticulum	KEGG PATHWAY	ko04141	6	215	0.701784	0.966914	comp70006_c0|comp57287_c2|comp64986_c0|comp47224_c0|comp71348_c0|comp70503_c4	K04440|K04079|K09507|K09517|K10950|K09490|	JNK|htpG, HSP90A|DNAJB1|DNAJB11|ERO1L|HSPA5, BIP|	http://www.genome.jp/kegg-bin/show_pathway?ko04141
Pathogenic Escherichia coli infection	KEGG PATHWAY	ko05130	2	75	0.704418	0.966914	comp70821_c0|comp71268_c0	K05703|K10168|	FYN|TLR5|	http://www.genome.jp/kegg-bin/show_pathway?ko05130
Vascular smooth muscle contraction	KEGG PATHWAY	ko04270	5	183	0.712106	0.972878	comp34291_c0|comp70080_c1|comp71693_c6|comp64016_c0|comp68564_c1	K12333|K12324|K04197|K08047|K06068|	ADM|ANPRB, NPR2|EDNRA|ADCY7|NPKC|	http://www.genome.jp/kegg-bin/show_pathway?ko04270
Circadian rhythm - mammal	KEGG PATHWAY	ko04710	1	40	0.733077	0.996848	comp60955_c1	K02633|	PER|	http://www.genome.jp/kegg-bin/show_pathway?ko04710
Shigellosis	KEGG PATHWAY	ko05131	2	80	0.737505	0.998204	comp70006_c0|comp72235_c0	K04440|K10030|	JNK|IL8, CXCL8|	http://www.genome.jp/kegg-bin/show_pathway?ko05131
Pancreatic secretion	KEGG PATHWAY	ko04972	4	156	0.749269	0.998674	comp64016_c0|comp52945_c1|comp70573_c1|comp53259_c0	K08047|K01540|K13575|K01300|	ADCY7|ATP1B|SLC4A4, NBC1|CPB2|	http://www.genome.jp/kegg-bin/show_pathway?ko04972
Jak-STAT signaling pathway	KEGG PATHWAY	ko04630	3	118	0.741371	0.998674	comp71150_c0|comp37929_c0|comp49664_c0	K00922|K05424|K05077|	PIK3C|LEP|IL13RA2|	http://www.genome.jp/kegg-bin/show_pathway?ko04630
Phosphatidylinositol signaling system	KEGG PATHWAY	ko04070	3	120	0.75158	0.998674	comp66248_c0|comp68835_c1|comp71150_c0	K00901|K00901|K00922|	E2.7.1.107, DGK, dgkA|E2.7.1.107, DGK, dgkA|PIK3C|	http://www.genome.jp/kegg-bin/show_pathway?ko04070
Propanoate metabolism	KEGG PATHWAY	ko00640	1	42	0.750151	0.998674	comp38010_c0	K00016|	LDH, ldh|	http://www.genome.jp/kegg-bin/show_pathway?ko00640
Pathways in cancer	KEGG PATHWAY	ko05200	12	497	0.885914	0.999601	comp70006_c0|comp71150_c0|comp57287_c2|comp64765_c0|comp68002_c0|comp56608_c0|comp72235_c0|comp69541_c0|comp67283_c0|comp67933_c1|comp67933_c0|comp77994_c0	K04440|K00922|K04079|K13241|K07299|K01403|K10030|K05090|K00444|K05717|K05717|K11987|	JNK|PIK3C|htpG, HSP90A|NOS2|SLC2A1, GLUT1|MMP9|IL8, CXCL8|CSF1R, FMS|WNT5|FN1|FN1|PTGS2, COX2|	http://www.genome.jp/kegg-bin/show_pathway?ko05200
Endocytosis	KEGG PATHWAY	ko04144	8	315	0.805497	0.999601	comp56625_c0|comp69541_c0|comp70330_c6|comp68870_c0|comp34311_c0|comp61966_c1|comp70028_c6|comp70028_c7	K04189|K05090|K12473|K06751|K04644|K06503|K12475|K12475|	CXCR4|CSF1R, FMS|LDLR|MHC1|CLTA, LCA|TFRC, CD71|DAB2|DAB2|	http://www.genome.jp/kegg-bin/show_pathway?ko04144
Neuroactive ligand-receptor interaction	KEGG PATHWAY	ko04080	7	319	0.89608	0.999601	comp64731_c0|comp71516_c8|comp70008_c0|comp49874_c0|comp66533_c1|comp37929_c0|comp71693_c6	K08386|K05222|K01315|K04273|K04234|K05424|K04197|	P2RY8|TRPV1|PLG|LPAR6, P2RY5|F2RL1, PAR2|LEP|EDNRA|	http://www.genome.jp/kegg-bin/show_pathway?ko04080
Regulation of actin cytoskeleton	KEGG PATHWAY	ko04810	6	303	0.930853	0.999601	comp71150_c0|comp67897_c0|comp62568_c1|comp56946_c0|comp67933_c1|comp67933_c0	K00922|K05768|K05768|K05730|K05717|K05717|	PIK3C|GSN|GSN|VAV|FN1|FN1|	http://www.genome.jp/kegg-bin/show_pathway?ko04810
MAPK signaling pathway	KEGG PATHWAY	ko04010	6	354	0.97468	0.999601	comp70006_c0|comp66922_c0|comp67571_c0|comp27959_c0|comp54367_c0|comp47085_c0	K04440|K04387|K04519|K04402|K04402|K04459|	JNK|IL1R2|IL1B|GADD45|GADD45|DUSP, MKP|	http://www.genome.jp/kegg-bin/show_pathway?ko04010
Focal adhesion	KEGG PATHWAY	ko04510	6	364	0.979425	0.999601	comp70006_c0|comp71150_c0|comp70821_c0|comp56946_c0|comp67933_c1|comp67933_c0	K04440|K00922|K05703|K05730|K05717|K05717|	JNK|PIK3C|FYN|VAV|FN1|FN1|	http://www.genome.jp/kegg-bin/show_pathway?ko04510
Axon guidance	KEGG PATHWAY	ko04360	5	236	0.88441	0.999601	comp50228_c0|comp69293_c3|comp69198_c1|comp70821_c0|comp56625_c0	K07531|K07522|K07520|K05703|K04189|	RND1|NTNG1|ABLIM|FYN|CXCR4|	http://www.genome.jp/kegg-bin/show_pathway?ko04360
Cholinergic synapse	KEGG PATHWAY	ko04725	4	189	0.865673	0.999601	comp70821_c0|comp64016_c0|comp70757_c0|comp71150_c0	K05703|K08047|K04996|K00922|	FYN|ADCY7|KCNJ2|PIK3C|	http://www.genome.jp/kegg-bin/show_pathway?ko04725
Purine metabolism	KEGG PATHWAY	ko00230	4	225	0.936638	0.999601	comp64016_c0|comp57479_c0|comp53544_c0|comp70080_c1	K08047|K00365|K01487|K12324|	ADCY7|E1.7.3.3|E3.5.4.3, guaD|ANPRB, NPR2|	http://www.genome.jp/kegg-bin/show_pathway?ko00230
Calcium signaling pathway	KEGG PATHWAY	ko04020	4	335	0.995308	0.999601	comp64016_c0|comp71185_c0|comp64765_c0|comp71693_c6	K08047|K10785|K13241|K04197|	ADCY7|TRBV|NOS2|EDNRA|	http://www.genome.jp/kegg-bin/show_pathway?ko04020
GnRH signaling pathway	KEGG PATHWAY	ko04912	3	142	0.843616	0.999601	comp70006_c0|comp61231_c0|comp64016_c0	K04440|K07763|K08047|	JNK|MMP14|ADCY7|	http://www.genome.jp/kegg-bin/show_pathway?ko04912
Retrograde endocannabinoid signaling	KEGG PATHWAY	ko04723	3	164	0.904552	0.999601	comp70006_c0|comp64016_c0|comp77994_c0	K04440|K08047|K11987|	JNK|ADCY7|PTGS2, COX2|	http://www.genome.jp/kegg-bin/show_pathway?ko04723
Wnt signaling pathway	KEGG PATHWAY	ko04310	3	244	0.986764	0.999601	comp70006_c0|comp68446_c0|comp67283_c0	K04440|K04502|K00444|	JNK|FOSL1|WNT5|	http://www.genome.jp/kegg-bin/show_pathway?ko04310
Huntington's disease	KEGG PATHWAY	ko05016	3	288	0.99589	0.999601	comp33775_c0|comp34311_c0|comp53816_c0	K02263|K04644|K05625|	COX4|CLTA, LCA|TGM2|	http://www.genome.jp/kegg-bin/show_pathway?ko05016
Alzheimer's disease	KEGG PATHWAY	ko05010	3	304	0.997342	0.999601	comp33775_c0|comp56792_c0|comp67571_c0	K02263|K01059|K04519|	COX4|LPL|IL1B|	http://www.genome.jp/kegg-bin/show_pathway?ko05010
Inositol phosphate metabolism	KEGG PATHWAY	ko00562	2	89	0.789107	0.999601	comp71150_c0|comp62900_c0	K00922|K01771|	PIK3C|E4.6.1.13, plc|	http://www.genome.jp/kegg-bin/show_pathway?ko00562
Peroxisome	KEGG PATHWAY	ko04146	2	91	0.799285	0.999601	comp27194_c0|comp64765_c0	K08764|K13241|	SCP2, SCPX|NOS2|	http://www.genome.jp/kegg-bin/show_pathway?ko04146
Endocrine and other factor-regulated calcium reabsorption	KEGG PATHWAY	ko04961	2	92	0.80421	0.999601	comp34311_c0|comp52945_c1	K04644|K01540|	CLTA, LCA|ATP1B|	http://www.genome.jp/kegg-bin/show_pathway?ko04961
Pancreatic cancer	KEGG PATHWAY	ko05212	2	96	0.822848	0.999601	comp70006_c0|comp71150_c0	K04440|K00922|	JNK|PIK3C|	http://www.genome.jp/kegg-bin/show_pathway?ko05212
Renal cell carcinoma	KEGG PATHWAY	ko05211	2	100	0.839877	0.999601	comp71150_c0|comp68002_c0	K00922|K07299|	PIK3C|SLC2A1, GLUT1|	http://www.genome.jp/kegg-bin/show_pathway?ko05211
Epithelial cell signaling in Helicobacter pylori infection	KEGG PATHWAY	ko05120	2	103	0.851661	0.999601	comp70006_c0|comp72235_c0	K04440|K10030|	JNK|IL8, CXCL8|	http://www.genome.jp/kegg-bin/show_pathway?ko05120
Colorectal cancer	KEGG PATHWAY	ko05210	2	109	0.872888	0.999601	comp70006_c0|comp71150_c0	K04440|K00922|	JNK|PIK3C|	http://www.genome.jp/kegg-bin/show_pathway?ko05210
VEGF signaling pathway	KEGG PATHWAY	ko04370	2	112	0.88242	0.999601	comp71150_c0|comp77994_c0	K00922|K11987|	PIK3C|PTGS2, COX2|	http://www.genome.jp/kegg-bin/show_pathway?ko04370
Cardiac muscle contraction	KEGG PATHWAY	ko04260	2	113	0.885448	0.999601	comp33775_c0|comp52945_c1	K02263|K01540|	COX4|ATP1B|	http://www.genome.jp/kegg-bin/show_pathway?ko04260
Apoptosis	KEGG PATHWAY	ko04210	2	117	0.896849	0.999601	comp71150_c0|comp67571_c0	K00922|K04519|	PIK3C|IL1B|	http://www.genome.jp/kegg-bin/show_pathway?ko04210
GABAergic synapse	KEGG PATHWAY	ko04727	2	126	0.918748	0.999601	comp64016_c0|comp69187_c0	K08047|K13576|	ADCY7|SLC38A3, SNAT3|	http://www.genome.jp/kegg-bin/show_pathway?ko04727
Prostate cancer	KEGG PATHWAY	ko05215	2	126	0.918748	0.999601	comp71150_c0|comp57287_c2	K00922|K04079|	PIK3C|htpG, HSP90A|	http://www.genome.jp/kegg-bin/show_pathway?ko05215
ErbB signaling pathway	KEGG PATHWAY	ko04012	2	128	0.922982	0.999601	comp70006_c0|comp71150_c0	K04440|K00922|	JNK|PIK3C|	http://www.genome.jp/kegg-bin/show_pathway?ko04012
Adherens junction	KEGG PATHWAY	ko04520	2	131	0.928944	0.999601	comp70821_c0|comp71261_c3	K05703|K04527|	FYN|INSR|	http://www.genome.jp/kegg-bin/show_pathway?ko04520
ECM-receptor interaction	KEGG PATHWAY	ko04512	2	140	0.944321	0.999601	comp67933_c1|comp67933_c0	K05717|K05717|	FN1|FN1|	http://www.genome.jp/kegg-bin/show_pathway?ko04512
Serotonergic synapse	KEGG PATHWAY	ko04726	2	141	0.945819	0.999601	comp51513_c0|comp77994_c0	K00509|K11987|	PTGS1, COX1|PTGS2, COX2|	http://www.genome.jp/kegg-bin/show_pathway?ko04726
Cell cycle	KEGG PATHWAY	ko04110	2	145	0.951438	0.999601	comp54367_c0|comp27959_c0	K04402|K04402|	GADD45|GADD45|	http://www.genome.jp/kegg-bin/show_pathway?ko04110
Salivary secretion	KEGG PATHWAY	ko04970	2	160	0.96794	0.999601	comp64016_c0|comp52945_c1	K08047|K01540|	ADCY7|ATP1B|	http://www.genome.jp/kegg-bin/show_pathway?ko04970
Oocyte meiosis	KEGG PATHWAY	ko04114	2	180	0.981756	0.999601	comp64016_c0|comp60316_c0	K08047|K08836|	ADCY7|SLK|	http://www.genome.jp/kegg-bin/show_pathway?ko04114
Melanogenesis	KEGG PATHWAY	ko04916	2	189	0.98589	0.999601	comp64016_c0|comp67283_c0	K08047|K00444|	ADCY7|WNT5|	http://www.genome.jp/kegg-bin/show_pathway?ko04916
Neurotrophin signaling pathway	KEGG PATHWAY	ko04722	2	195	0.988123	0.999601	comp70006_c0|comp71150_c0	K04440|K00922|	JNK|PIK3C|	http://www.genome.jp/kegg-bin/show_pathway?ko04722
Tight junction	KEGG PATHWAY	ko04530	2	213	0.992949	0.999601	comp42922_c0|comp68564_c1	K06087|K06068|	CLDN|NPKC|	http://www.genome.jp/kegg-bin/show_pathway?ko04530
Glutamatergic synapse	KEGG PATHWAY	ko04724	2	233	0.996077	0.999601	comp64016_c0|comp69187_c0	K08047|K13576|	ADCY7|SLC38A3, SNAT3|	http://www.genome.jp/kegg-bin/show_pathway?ko04724
Alanine, aspartate and glutamate metabolism	KEGG PATHWAY	ko00250	1	47	0.788213	0.999601	comp71243_c9	K01953|	E6.3.5.4, asnB|	http://www.genome.jp/kegg-bin/show_pathway?ko00250
Glutathione metabolism	KEGG PATHWAY	ko00480	1	51	0.814449	0.999601	comp40288_c0	K00682|	GGCT|	http://www.genome.jp/kegg-bin/show_pathway?ko00480
Hedgehog signaling pathway	KEGG PATHWAY	ko04340	1	56	0.842727	0.999601	comp67283_c0	K00444|	WNT5|	http://www.genome.jp/kegg-bin/show_pathway?ko04340
Valine, leucine and isoleucine degradation	KEGG PATHWAY	ko00280	1	56	0.842727	0.999601	comp49547_c0	K00157|	E1.2.3.1, AOX1|	http://www.genome.jp/kegg-bin/show_pathway?ko00280
Pyruvate metabolism	KEGG PATHWAY	ko00620	1	58	0.852793	0.999601	comp38010_c0	K00016|	LDH, ldh|	http://www.genome.jp/kegg-bin/show_pathway?ko00620
Proteasome	KEGG PATHWAY	ko03050	1	66	0.887023	0.999601	comp72940_c0	K02739|	PSMB7|	http://www.genome.jp/kegg-bin/show_pathway?ko03050
ABC transporters	KEGG PATHWAY	ko02010	1	68	0.894257	0.999601	comp65327_c0	K05664|	ABCB11|	http://www.genome.jp/kegg-bin/show_pathway?ko02010
Endometrial cancer	KEGG PATHWAY	ko05213	1	74	0.913301	0.999601	comp71150_c0	K00922|	PIK3C|	http://www.genome.jp/kegg-bin/show_pathway?ko05213
mTOR signaling pathway	KEGG PATHWAY	ko04150	1	75	0.916124	0.999601	comp71150_c0	K00922|	PIK3C|	http://www.genome.jp/kegg-bin/show_pathway?ko04150
Acute myeloid leukemia	KEGG PATHWAY	ko05221	1	78	0.924053	0.999601	comp71150_c0	K00922|	PIK3C|	http://www.genome.jp/kegg-bin/show_pathway?ko05221
Vibrio cholerae infection	KEGG PATHWAY	ko05110	1	86	0.941726	0.999601	comp71348_c0	K10950|	ERO1L|	http://www.genome.jp/kegg-bin/show_pathway?ko05110
Melanoma	KEGG PATHWAY	ko05218	1	87	0.943625	0.999601	comp71150_c0	K00922|	PIK3C|	http://www.genome.jp/kegg-bin/show_pathway?ko05218
Non-small cell lung cancer	KEGG PATHWAY	ko05223	1	88	0.945461	0.999601	comp71150_c0	K00922|	PIK3C|	http://www.genome.jp/kegg-bin/show_pathway?ko05223
Basal cell carcinoma	KEGG PATHWAY	ko05217	1	92	0.952229	0.999601	comp67283_c0	K00444|	WNT5|	http://www.genome.jp/kegg-bin/show_pathway?ko05217
Synaptic vesicle cycle	KEGG PATHWAY	ko04721	1	97	0.959521	0.999601	comp34311_c0	K04644|	CLTA, LCA|	http://www.genome.jp/kegg-bin/show_pathway?ko04721
Glioma	KEGG PATHWAY	ko05214	1	104	0.967901	0.999601	comp71150_c0	K00922|	PIK3C|	http://www.genome.jp/kegg-bin/show_pathway?ko05214
Chronic myeloid leukemia	KEGG PATHWAY	ko05220	1	105	0.968948	0.999601	comp71150_c0	K00922|	PIK3C|	http://www.genome.jp/kegg-bin/show_pathway?ko05220
TGF-beta signaling pathway	KEGG PATHWAY	ko04350	1	117	0.97914	0.999601	comp66015_c0	K04680|	ID|	http://www.genome.jp/kegg-bin/show_pathway?ko04350
Gap junction	KEGG PATHWAY	ko04540	1	148	0.992544	0.999601	comp64016_c0	K08047|	ADCY7|	http://www.genome.jp/kegg-bin/show_pathway?ko04540
Dilated cardiomyopathy	KEGG PATHWAY	ko05414	1	157	0.99447	0.999601	comp64016_c0	K08047|	ADCY7|	http://www.genome.jp/kegg-bin/show_pathway?ko05414
Parkinson's disease	KEGG PATHWAY	ko05012	1	174	0.996857	0.999601	comp33775_c0	K02263|	COX4|	http://www.genome.jp/kegg-bin/show_pathway?ko05012
Oxidative phosphorylation	KEGG PATHWAY	ko00190	1	193	0.998329	0.999601	comp33775_c0	K02263|	COX4|	http://www.genome.jp/kegg-bin/show_pathway?ko00190
Dopaminergic synapse	KEGG PATHWAY	ko04728	1	236	0.999601	0.999601	comp70006_c0	K04440|	JNK|	http://www.genome.jp/kegg-bin/show_pathway?ko04728
--------------------
