# Supplementary material for: De novo Assembly of the Grass Carp Ctenopharyngodon idella Transcriptome to Identify miRNA Targets Associated with Motile Aeromonad Septicemia
Source: PLoS One. 2014 Nov 19;9(11):e112722. doi: 10.1371/journal.pone.0112722 (PMC4237362; doi:10.1371/journal.pone.0112722)
Supplement: Table S6 — GO enrichment analysis of 188 genes as the predicted target genes of different expression miRNA. (XLSX) [file pone.0112722.s006.xlsx]

## Sheet: Table S6
GO_accession	Description	Term_type	Over_represented_pValue	Corrected_pValue	CAD_item	CAD_list	Bg_item	Bg_list	Gene_names
GO:0008152	metabolic process	biological_process	0.808975	1	146	268	337	618	comp44713_c0,comp46529_c0,comp47840_c0,comp56992_c0,comp57061_c0,comp60951_c1,comp61231_c0,comp61688_c0,comp68139_c0,comp71243_c9,comp71906_c0
GO:0044237	cellular metabolic process	biological_process	0.81645	1	110	268	249	618	comp46529_c0,comp47840_c0
GO:0009058	biosynthetic process	biological_process	0.695128	1	67	268	145	618	comp44713_c0,comp61688_c0,comp68783_c4
GO:0006725	cellular aromatic compound metabolic process	biological_process	0.766819	1	65	268	146	618	comp71867_c0
GO:0006810	transport	biological_process	0.321259	1	60	268	125	618	comp44694_c0,comp45842_c0,comp55375_c0,comp60914_c0,comp62503_c0,comp63684_c0,comp66736_c1,comp68002_c0,comp70330_c6,comp70573_c1,comp70606_c0
GO:0007154	cell communication	biological_process	0.0973602	1	56	268	102	618	comp40425_c0,comp61958_c0,comp67542_c0,comp70536_c2
GO:0007165	signal transduction	biological_process	0.115187	1	55	268	101	618	comp35040_c0,comp50969_c0,comp53453_c0,comp55375_c0,comp58763_c0,comp61708_c0,comp62796_c0,comp66645_c3,comp67207_c0,comp67511_c1,comp68324_c0,comp68990_c0,comp69046_c0,comp69953_c1,comp70180_c0,comp70536_c2,comp70733_c1,comp70990_c4,comp71218_c5,comp71268_c0
GO:0016070	RNA metabolic process	biological_process	0.668049	1	38	268	82	618	comp69464_c0
GO:0055114	oxidation-reduction process	biological_process	0.828496	1	33	268	79	618	comp32930_c0,comp44713_c0,comp44758_c0,comp50969_c0,comp51513_c0,comp55278_c0,comp56871_c0,comp57113_c0,comp57257_c0,comp57479_c0,comp61082_c0,comp62084_c1,comp63672_c0,comp64765_c0,comp67011_c0,comp67027_c0,comp67374_c0,comp67674_c1,comp67757_c0,comp68067_c3,comp68365_c0,comp68624_c0,comp68990_c0,comp70775_c1,comp70950_c5,comp71298_c0,comp71333_c2,comp71867_c0,comp72097_c1,comp77994_c0
GO:0006811	ion transport	biological_process	0.0732209	1	31	268	53	618	comp70757_c0,comp71516_c8,comp71982_c0
GO:0006351	transcription, DNA-dependent	biological_process	0.832783	1	27	268	64	618	comp32930_c0,comp56579_c0,comp68990_c0
GO:0055085	transmembrane transport	biological_process	0.0616575	1	26	268	44	618	comp45842_c0,comp45991_c0,comp56632_c0,comp57134_c0,comp61756_c0,comp62503_c0,comp64191_c0,comp64826_c0,comp66736_c1,comp67027_c0,comp67199_c0,comp68002_c0,comp69941_c1,comp70608_c3,comp70615_c0,comp70757_c0,comp70911_c1,comp71516_c8,comp71982_c0
GO:0006355	regulation of transcription, DNA-dependent	biological_process	0.910445	1	23	268	56	618	comp30653_c0,comp40167_c0,comp40438_c0,comp51928_c0,comp55375_c0,comp57257_c0,comp60489_c0,comp61756_c0,comp66129_c0,comp66332_c0,comp67083_c0,comp67207_c0,comp68990_c0,comp69068_c3,comp69502_c1,comp69641_c0,comp69783_c0,comp70962_c0,comp71150_c0,comp71298_c0,comp71719_c0
GO:0006812	cation transport	biological_process	0.14654	1	22	268	40	618	comp64191_c0,comp64826_c0,comp68538_c0,comp70615_c0
GO:0006629	lipid metabolic process	biological_process	0.33284	1	20	268	41	618	comp61210_c0,comp62900_c0,comp69464_c0,comp69709_c4,comp70311_c7,comp71002_c2,comp72090_c0
GO:0007166	cell surface receptor linked signaling pathway	biological_process	0.3374	1	20	268	38	618	comp67603_c1,comp71438_c0
GO:0005975	carbohydrate metabolic process	biological_process	0.737749	1	19	268	47	618	comp28347_c0,comp58763_c0,comp68624_c0,comp69198_c1,comp70037_c0
GO:0009405	pathogenesis	biological_process	0.366108	1	17	268	31	618	comp53136_c0,comp55375_c0,comp62686_c0,comp64826_c0,comp66332_c0,comp66736_c1,comp67481_c0,comp68067_c3,comp68226_c0,comp68990_c0,comp69046_c0,comp69192_c2,comp70156_c0,comp70950_c5,comp71243_c9,comp71479_c1,comp71571_c1
GO:0006950	response to stress	biological_process	0.652638	1	17	268	49	618	comp27959_c0
GO:0016310	phosphorylation	biological_process	0.33796	1	16	268	27	618	comp57138_c0
GO:0007186	G-protein coupled receptor signaling pathway	biological_process	0.356533	1	14	268	27	618	comp44758_c0,comp61082_c0,comp61958_c0,comp62654_c0,comp64332_c0,comp66533_c1,comp68835_c1,comp69464_c0,comp69589_c4,comp70028_c3,comp70873_c0,comp75269_c0
GO:0035556	intracellular signal transduction	biological_process	0.54589	1	14	268	28	618	comp62900_c0,comp64016_c0,comp68564_c1,comp70080_c1,comp71626_c0
GO:0006508	proteolysis	biological_process	0.779066	1	14	268	36	618	comp34696_c0,comp57061_c0,comp57109_c0,comp61231_c0,comp61646_c0,comp63907_c0,comp65883_c0,comp66430_c2,comp66533_c1,comp68024_c0,comp68783_c4,comp69502_c1,comp70688_c0
GO:0006468	protein phosphorylation	biological_process	0.162981	1	13	268	19	618	comp64057_c0,comp64332_c0,comp66905_c0,comp66939_c0,comp68564_c1,comp68859_c0,comp69641_c0,comp70006_c0,comp70080_c1,comp70821_c0,comp70962_c0,comp71218_c5
GO:0016032	viral reproduction	biological_process	0.0798657	1	12	268	18	618	comp35004_c0,comp53453_c0,comp62084_c1,comp69464_c0,comp71390_c0
GO:0007275	multicellular organismal development	biological_process	0.932783	1	12	268	38	618	comp67283_c0,comp67481_c0,comp67542_c0
GO:0030001	metal ion transport	biological_process	0.462223	1	11	268	24	618	comp61756_c0,comp62503_c0,comp67199_c0,comp70911_c1
GO:0015979	photosynthesis	biological_process	0.0365518	1	10	268	12	618	comp64332_c0,comp66412_c1,comp67553_c0,comp67603_c1,comp70156_c0,comp70330_c6,comp70445_c1,comp70688_c0,comp70950_c5,comp72080_c0
GO:0006412	translation	biological_process	0.964751	1	10	268	29	618	comp46186_c0,comp47085_c0,comp65127_c1,comp71458_c1,comp71951_c0
GO:0030154	cell differentiation	biological_process	0.593262	1	9	268	20	618	comp66640_c0
GO:0042221	response to chemical stimulus	biological_process	0.718379	1	9	268	23	618	comp51513_c0,comp56992_c0,comp77994_c0
GO:0006820	anion transport	biological_process	0.197592	1	8	268	11	618	comp67542_c0,comp70573_c1
GO:0008610	lipid biosynthetic process	biological_process	0.543887	1	8	268	18	618	comp56696_c0
GO:0007155	cell adhesion	biological_process	0.638318	1	8	268	20	618	comp28566_c0,comp55375_c0,comp68226_c0,comp70606_c0,comp70950_c5,comp71215_c0,comp71435_c1
GO:0006520	cellular amino acid metabolic process	biological_process	0.942705	1	8	268	25	618	comp56992_c0,comp61688_c0,comp66332_c0
GO:0007264	small GTPase mediated signal transduction	biological_process	0.462036	1	7	268	12	618	comp62654_c0,comp64063_c0,comp66736_c1
GO:0016192	vesicle-mediated transport	biological_process	0.495059	1	7	268	13	618	comp68805_c0
GO:0007049	cell cycle	biological_process	0.632798	1	7	268	18	618	comp44694_c0,comp55375_c0,comp56219_c0,comp68990_c0,comp71626_c0
GO:0006955	immune response	biological_process	0.8602	1	7	268	31	618	comp40222_c0,comp53915_c0,comp56675_c0,comp60914_c0,comp70911_c1,comp71719_c0
GO:0015031	protein transport	biological_process	0.94089	1	7	268	23	618	comp71687_c0
GO:0048193	Golgi vesicle transport	biological_process	0.275138	1	6	268	9	618	comp69641_c0,comp70950_c5,comp71822_c0
GO:0015992	proton transport	biological_process	0.537226	1	6	268	12	618	comp64011_c0
GO:0009611	response to wounding	biological_process	0.62155	1	6	268	17	618	comp64765_c0
GO:0006260	DNA replication	biological_process	0.759876	1	6	268	12	618	comp66129_c0,comp66846_c0,comp70156_c0
GO:0015698	inorganic anion transport	biological_process	0.190257	1	5	268	6	618	comp70573_c1
GO:0015986	ATP synthesis coupled proton transport	biological_process	0.22205	1	5	268	7	618	comp30653_c0,comp52301_c0,comp69068_c3,comp71438_c0,comp71626_c0
GO:0007218	neuropeptide signaling pathway	biological_process	0.241278	1	5	268	6	618	comp44758_c0,comp68365_c0,comp68990_c0,comp69464_c0,comp70873_c0
GO:0006096	glycolysis	biological_process	0.259048	1	5	268	10	618	comp39180_c0,comp39713_c0,comp67476_c0,comp67542_c0,comp72290_c0
GO:0006396	RNA processing	biological_process	0.433572	1	5	268	8	618	comp63616_c0,comp70180_c0
GO:0019058	viral infectious cycle	biological_process	0.434823	1	5	268	8	618	comp70950_c5
GO:0006886	intracellular protein transport	biological_process	0.938286	1	5	268	19	618	comp53136_c0,comp62796_c0,comp67027_c0,comp70733_c1
GO:0009190	cyclic nucleotide biosynthetic process	biological_process	0.104303	1	4	268	4	618	comp64016_c0,comp70080_c1,comp70445_c1
GO:0007010	cytoskeleton organization	biological_process	0.318771	1	4	268	6	618	comp66430_c2,comp69198_c1
GO:0007596	blood coagulation	biological_process	0.421657	1	4	268	9	618	comp66533_c1
GO:0051056	regulation of small GTPase mediated signal transduction	biological_process	0.457989	1	4	268	6	618	comp67553_c0,comp71298_c0
GO:0009968	negative regulation of signal transduction	biological_process	0.486352	1	4	268	8	618	comp57198_c2
GO:0030097	hemopoiesis	biological_process	0.598772	1	4	268	8	618	comp40167_c0
GO:0006952	defense response	biological_process	0.63243	1	4	268	14	618	comp36954_c0,comp39713_c0
GO:0000902	cell morphogenesis	biological_process	0.730268	1	4	268	9	618	comp61231_c0,comp71719_c0
GO:0042157	lipoprotein metabolic process	biological_process	0.76211	1	4	268	11	618	comp69641_c0,comp71298_c0
GO:0006281	DNA repair	biological_process	0.780374	1	4	268	10	618	comp62084_c1
GO:0006352	transcription initiation, DNA-dependent	biological_process	0.143476	1	3	268	3	618	comp66332_c0,comp69502_c1
GO:0030212	hyaluronan metabolic process	biological_process	0.20599	1	3	268	3	618	comp64053_c0,comp71002_c2,comp71822_c0
GO:0006888	ER to Golgi vesicle-mediated transport	biological_process	0.315025	1	3	268	4	618	comp53136_c0,comp62796_c0,comp70733_c1
GO:0009103	lipopolysaccharide biosynthetic process	biological_process	0.356229	1	3	268	4	618	comp64057_c0,comp68564_c1,comp70006_c0
GO:0016055	Wnt receptor signaling pathway	biological_process	0.367454	1	3	268	4	618	comp67283_c0,comp70573_c1
GO:0060027	convergent extension involved in gastrulation	biological_process	0.379586	1	3	268	4	618	comp61231_c0,comp70821_c0
GO:0008652	cellular amino acid biosynthetic process	biological_process	0.387497	1	3	268	5	618	comp63672_c0,comp68624_c0
GO:0006366	transcription from RNA polymerase II promoter	biological_process	0.438732	1	3	268	5	618	comp52248_c0
GO:0030168	platelet activation	biological_process	0.452989	1	3	268	7	618	comp35040_c0,comp55375_c0,comp68990_c0
GO:0051258	protein polymerization	biological_process	0.452989	1	3	268	7	618	comp35040_c0,comp55375_c0,comp68990_c0
GO:0000160	two-component signal transduction system (phosphorelay)	biological_process	0.514162	1	3	268	5	618	comp37268_c0,comp61688_c0,comp70246_c1
GO:0009607	response to biotic stimulus	biological_process	0.530308	1	3	268	10	618	comp34291_c0
GO:0051216	cartilage development	biological_process	0.53618	1	3	268	5	618	comp40167_c0,comp61231_c0
GO:0006778	porphyrin-containing compound metabolic process	biological_process	0.568841	1	3	268	6	618	comp61688_c0
GO:0040007	growth	biological_process	0.596751	1	3	268	8	618	comp53725_c0
GO:0016042	lipid catabolic process	biological_process	0.631091	1	3	268	6	618	comp34696_c0,comp37268_c0,comp67874_c0
GO:0033014	tetrapyrrole biosynthetic process	biological_process	0.675922	1	3	268	7	618	comp63643_c0,comp68365_c0
GO:0006418	tRNA aminoacylation for protein translation	biological_process	0.848562	1	3	268	9	618	comp67757_c0
GO:0006869	lipid transport	biological_process	0.950727	1	3	268	12	618	comp69641_c0,comp71298_c0
GO:0006665	sphingolipid metabolic process	biological_process	0.15925	1	2	268	2	618	comp61210_c0
GO:0030866	cortical actin cytoskeleton organization	biological_process	0.231157	1	2	268	2	618	comp44694_c0,comp57257_c0
GO:0051726	regulation of cell cycle	biological_process	0.248694	1	2	268	3	618	comp27959_c0
GO:0006071	glycerol metabolic process	biological_process	0.269347	1	2	268	2	618	comp46186_c0,comp56696_c0
GO:0006760	folic acid-containing compound metabolic process	biological_process	0.304673	1	2	268	2	618	comp57479_c0
GO:0006506	GPI anchor biosynthetic process	biological_process	0.31192	1	2	268	2	618	comp69160_c0,comp70950_c5
GO:0000128	flocculation	biological_process	0.313976	1	2	268	2	618	comp60914_c0,comp65230_c0
GO:0019083	viral transcription	biological_process	0.317683	1	2	268	2	618	comp28347_c0,comp70246_c1
GO:0045859	regulation of protein kinase activity	biological_process	0.319927	1	2	268	2	618	comp70821_c0
GO:0006835	dicarboxylic acid transport	biological_process	0.327061	1	2	268	2	618	comp52301_c0
GO:0030178	negative regulation of Wnt receptor signaling pathway	biological_process	0.327073	1	2	268	2	618	comp67481_c0
GO:0030436	asexual sporulation	biological_process	0.329667	1	2	268	2	618	comp57109_c0,comp66430_c2
GO:0006874	cellular calcium ion homeostasis	biological_process	0.347806	1	2	268	3	618	comp61756_c0
GO:0006182	cGMP biosynthetic process	biological_process	0.36382	1	2	268	2	618	comp69187_c0,comp70080_c1
GO:0007283	spermatogenesis	biological_process	0.368359	1	2	268	2	618	comp66412_c1
GO:0050821	protein stabilization	biological_process	0.399147	1	2	268	2	618	comp70156_c0,comp72080_c0
GO:0006302	double-strand break repair	biological_process	0.40764	1	2	268	2	618	comp68835_c1,comp70733_c1
GO:0006979	response to oxidative stress	biological_process	0.42136	1	2	268	4	618	comp51513_c0,comp77994_c0
GO:0007548	sex differentiation	biological_process	0.473311	1	2	268	3	618	comp69783_c0
GO:0006750	glutathione biosynthetic process	biological_process	0.476245	1	2	268	3	618	comp61646_c0,comp64826_c0
GO:0008053	mitochondrial fusion	biological_process	0.497529	1	2	268	4	618	comp65883_c0,comp68990_c0
GO:0046677	response to antibiotic	biological_process	0.511064	1	2	268	3	618	comp67553_c0,comp71822_c0
GO:0008643	carbohydrate transport	biological_process	0.511288	1	2	268	3	618	comp56632_c0
GO:0043086	negative regulation of catalytic activity	biological_process	0.52326	1	2	268	3	618	comp70323_c2
GO:0006576	cellular biogenic amine metabolic process	biological_process	0.523936	1	2	268	4	618	comp62654_c0,comp64063_c0
GO:0006730	one-carbon metabolic process	biological_process	0.597331	1	2	268	3	618	comp44713_c0,comp69192_c2
GO:0006817	phosphate ion transport	biological_process	0.634084	1	2	268	3	618	comp53822_c0
GO:0030218	erythrocyte differentiation	biological_process	0.659966	1	2	268	4	618	comp67542_c0
GO:0008033	tRNA processing	biological_process	0.668271	1	2	268	4	618	comp68024_c0,comp71243_c9
GO:0006816	calcium ion transport	biological_process	0.696167	1	2	268	4	618	comp71309_c0
GO:0035023	regulation of Rho protein signal transduction	biological_process	0.703011	1	2	268	4	618	comp68324_c0,comp68365_c0
GO:0006184	GTP catabolic process	biological_process	0.707894	1	2	268	7	618	comp65883_c0,comp68990_c0
GO:0006779	porphyrin-containing compound biosynthetic process	biological_process	0.726885	1	2	268	5	618	comp63643_c0
GO:0009952	anterior/posterior pattern specification	biological_process	0.739485	1	2	268	5	618	comp67283_c0
GO:0006814	sodium ion transport	biological_process	0.757384	1	2	268	5	618	comp44758_c0,comp70608_c3
GO:0042074	cell migration involved in gastrulation	biological_process	0.77438	1	2	268	5	618	comp61231_c0
GO:0006278	RNA-dependent DNA replication	biological_process	0.81608	1	2	268	4	618	comp63616_c0,comp71951_c0
GO:0006813	potassium ion transport	biological_process	0.836158	1	2	268	6	618	comp70093_c0
GO:0006605	protein targeting	biological_process	0.850174	1	2	268	6	618	comp67027_c0
GO:0006914	autophagy	biological_process	0.861482	1	2	268	8	618	comp68990_c0
GO:0006457	protein folding	biological_process	0.936049	1	2	268	11	618	comp64986_c0,comp69839_c0
GO:0030216	keratinocyte differentiation	biological_process	0.152687	1	1	268	1	618	comp72174_c0
GO:0051603	proteolysis involved in cellular protein catabolic process	biological_process	0.171125	1	1	268	1	618	comp72940_c0
GO:0007160	cell-matrix adhesion	biological_process	0.171691	1	1	268	1	618	comp56219_c0
GO:0019089	transmission of virus	biological_process	0.196305	1	1	268	1	618	comp55375_c0
GO:0006064	glucuronate catabolic process	biological_process	0.222853	1	1	268	1	618	comp46529_c0
GO:0007623	circadian rhythm	biological_process	0.274184	1	1	268	1	618	comp51928_c0
GO:0006367	transcription initiation from RNA polymerase II promoter	biological_process	0.298797	1	1	268	1	618	comp53865_c0
GO:0006783	heme biosynthetic process	biological_process	0.303184	1	1	268	1	618	comp69523_c6
GO:0043249	erythrocyte maturation	biological_process	0.303184	1	1	268	1	618	comp69523_c6
GO:0010043	response to zinc ion	biological_process	0.362564	1	1	268	1	618	comp62503_c0
GO:0006958	complement activation, classical pathway	biological_process	0.364547	1	1	268	2	618	comp56675_c0
GO:0015695	organic cation transport	biological_process	0.376957	1	1	268	1	618	comp67881_c0
GO:0015840	urea transport	biological_process	0.376957	1	1	268	1	618	comp67881_c0
GO:0072488	ammonium transmembrane transport	biological_process	0.376957	1	1	268	1	618	comp67881_c0
GO:0000002	mitochondrial genome maintenance	biological_process	0.378258	1	1	268	1	618	comp40438_c0
GO:0045954	positive regulation of natural killer cell mediated cytotoxicity	biological_process	0.39522	1	1	268	1	618	comp66174_c0
GO:0042742	defense response to bacterium	biological_process	0.400899	1	1	268	3	618	comp72940_c0
GO:0006432	phenylalanyl-tRNA aminoacylation	biological_process	0.412567	1	1	268	1	618	comp52248_c0
GO:0014032	neural crest cell development	biological_process	0.421104	1	1	268	1	618	comp30653_c0
GO:0006672	ceramide metabolic process	biological_process	0.423708	1	1	268	1	618	comp28379_c0
GO:0015684	ferrous iron transport	biological_process	0.425699	1	1	268	1	618	comp62654_c0
GO:0044341	sodium-dependent phosphate transport	biological_process	0.432574	1	1	268	1	618	comp69709_c4
GO:0043691	reverse cholesterol transport	biological_process	0.445118	1	1	268	1	618	comp56924_c0
GO:0006809	nitric oxide biosynthetic process	biological_process	0.453148	1	1	268	1	618	comp64765_c0
GO:0032496	response to lipopolysaccharide	biological_process	0.453148	1	1	268	1	618	comp64765_c0
GO:0009410	response to xenobiotic stimulus	biological_process	0.455643	1	1	268	1	618	comp71867_c0
GO:0051205	protein insertion into membrane	biological_process	0.463799	1	1	268	1	618	comp68002_c0
GO:0018160	peptidyl-pyrromethane cofactor linkage	biological_process	0.466161	1	1	268	1	618	comp63643_c0
GO:0015671	oxygen transport	biological_process	0.466457	1	1	268	3	618	comp40222_c0
GO:0006269	DNA replication, synthesis of RNA primer	biological_process	0.467329	1	1	268	1	618	comp70775_c1
GO:0046168	glycerol-3-phosphate catabolic process	biological_process	0.473496	1	1	268	2	618	comp68624_c0
GO:0007096	regulation of exit from mitosis	biological_process	0.478713	1	1	268	1	618	comp72097_c1
GO:0048714	positive regulation of oligodendrocyte differentiation	biological_process	0.478713	1	1	268	1	618	comp72097_c1
GO:0019684	photosynthesis, light reaction	biological_process	0.507994	1	1	268	1	618	comp70950_c5
GO:0060567	negative regulation of transcription termination, DNA-dependent	biological_process	0.507994	1	1	268	1	618	comp70950_c5
GO:0006857	oligopeptide transport	biological_process	0.50937	1	1	268	1	618	comp35783_c0
GO:0030153	bacteriocin immunity	biological_process	0.510724	1	1	268	1	618	comp71458_c1
GO:0007617	mating behavior	biological_process	0.519213	1	1	268	1	618	comp67374_c0
GO:0046849	bone remodeling	biological_process	0.527747	1	1	268	1	618	comp68024_c0
GO:0006426	glycyl-tRNA aminoacylation	biological_process	0.53089	1	1	268	1	618	comp61688_c0
GO:0000188	inactivation of MAPK activity	biological_process	0.530975	1	1	268	1	618	comp47085_c0
GO:0006470	protein dephosphorylation	biological_process	0.530975	1	1	268	1	618	comp47085_c0
GO:0070493	thrombin receptor signaling pathway	biological_process	0.541475	1	1	268	1	618	comp66533_c1
GO:0006556	S-adenosylmethionine biosynthetic process	biological_process	0.542262	1	1	268	1	618	comp69192_c2
GO:0015948	methanogenesis	biological_process	0.542262	1	1	268	1	618	comp69192_c2
GO:0002062	chondrocyte differentiation	biological_process	0.544767	1	1	268	1	618	comp67283_c0
GO:0008591	regulation of Wnt receptor signaling pathway, calcium modulating pathway	biological_process	0.544767	1	1	268	1	618	comp67283_c0
GO:0009826	unidimensional cell growth	biological_process	0.544767	1	1	268	1	618	comp67283_c0
GO:0009950	dorsal/ventral axis specification	biological_process	0.544767	1	1	268	1	618	comp67283_c0
GO:0010172	embryonic body morphogenesis	biological_process	0.544767	1	1	268	1	618	comp67283_c0
GO:0031018	endocrine pancreas development	biological_process	0.544767	1	1	268	1	618	comp67283_c0
GO:0031101	fin regeneration	biological_process	0.544767	1	1	268	1	618	comp67283_c0
GO:0045600	positive regulation of fat cell differentiation	biological_process	0.544767	1	1	268	1	618	comp67283_c0
GO:0051209	release of sequestered calcium ion into cytosol	biological_process	0.544767	1	1	268	1	618	comp67283_c0
GO:0060028	convergent extension involved in axis elongation	biological_process	0.544767	1	1	268	1	618	comp67283_c0
GO:0060030	dorsal convergence	biological_process	0.544767	1	1	268	1	618	comp67283_c0
GO:0060541	respiratory system development	biological_process	0.544767	1	1	268	1	618	comp67283_c0
GO:0090090	negative regulation of canonical Wnt receptor signaling pathway	biological_process	0.544767	1	1	268	1	618	comp67283_c0
GO:0006529	asparagine biosynthetic process	biological_process	0.547883	1	1	268	1	618	comp71243_c9
GO:0006000	fructose metabolic process	biological_process	0.555316	1	1	268	1	618	comp57138_c0
GO:0006003	fructose 2,6-bisphosphate metabolic process	biological_process	0.555316	1	1	268	1	618	comp57138_c0
GO:0009258	10-formyltetrahydrofolate catabolic process	biological_process	0.562064	1	1	268	1	618	comp44713_c0
GO:0030010	establishment of cell polarity	biological_process	0.585237	1	1	268	1	618	comp61231_c0
GO:0046660	female sex differentiation	biological_process	0.585237	1	1	268	1	618	comp61231_c0
GO:0007586	digestion	biological_process	0.585278	1	1	268	1	618	comp67874_c0
GO:0032775	DNA methylation on adenine	biological_process	0.585691	1	1	268	1	618	comp70330_c6
GO:0006298	mismatch repair	biological_process	0.588141	1	1	268	1	618	comp69546_c0
GO:0006428	isoleucyl-tRNA aminoacylation	biological_process	0.593259	1	1	268	1	618	comp67757_c0
GO:0005977	glycogen metabolic process	biological_process	0.595686	1	1	268	1	618	comp69641_c0
GO:0070932	histone H3 deacetylation	biological_process	0.595686	1	1	268	1	618	comp69641_c0
GO:0070933	histone H4 deacetylation	biological_process	0.595686	1	1	268	1	618	comp69641_c0
GO:0042866	pyruvate biosynthetic process	biological_process	0.595953	1	1	268	1	618	comp56992_c0
GO:0046487	glyoxylate metabolic process	biological_process	0.595953	1	1	268	1	618	comp56992_c0
GO:0006858	extracellular transport	biological_process	0.598962	1	1	268	1	618	comp68990_c0
GO:0019836	hemolysis by symbiont of host erythrocytes	biological_process	0.600219	1	1	268	1	618	comp44262_c0
GO:0006821	chloride transport	biological_process	0.606797	1	1	268	1	618	comp67027_c0
GO:0008272	sulfate transport	biological_process	0.606797	1	1	268	1	618	comp67027_c0
GO:0018189	pyrroloquinoline quinone biosynthetic process	biological_process	0.607593	1	1	268	1	618	comp68783_c4
GO:0048015	phosphatidylinositol-mediated signaling	biological_process	0.612157	1	1	268	1	618	comp71150_c0
GO:0019856	pyrimidine base biosynthetic process	biological_process	0.613538	1	1	268	1	618	comp71218_c5
GO:0015740	C4-dicarboxylate transport	biological_process	0.614547	1	1	268	1	618	comp57257_c0
GO:0018990	ecdysis, chitin-based cuticle	biological_process	0.617546	1	1	268	1	618	comp68365_c0
GO:0001558	regulation of cell growth	biological_process	0.619452	1	1	268	3	618	comp65127_c1
GO:0006099	tricarboxylic acid cycle	biological_process	0.625864	1	1	268	1	618	comp32930_c0
GO:0035092	sperm chromatin condensation	biological_process	0.637404	1	1	268	1	618	comp70733_c1
GO:0050909	sensory perception of taste	biological_process	0.639866	1	1	268	1	618	comp68835_c1
GO:0006011	UDP-glucose metabolic process	biological_process	0.643916	1	1	268	1	618	comp70043_c1
GO:0019646	aerobic electron transport chain	biological_process	0.646935	1	1	268	1	618	comp69464_c0
GO:0048932	myelination of posterior lateral line nerve axons	biological_process	0.646935	1	1	268	1	618	comp69464_c0
GO:0007018	microtubule-based movement	biological_process	0.651216	1	1	268	1	618	comp70971_c0
GO:0002574	thrombocyte differentiation	biological_process	0.652733	1	1	268	2	618	comp67283_c0
GO:0048884	neuromast development	biological_process	0.652733	1	1	268	2	618	comp67283_c0
GO:0061053	somite development	biological_process	0.653775	1	1	268	2	618	comp67283_c0
GO:0019076	release of virus from host	biological_process	0.658695	1	1	268	1	618	comp69293_c3
GO:0032801	receptor catabolic process	biological_process	0.658695	1	1	268	1	618	comp69293_c3
GO:0007047	cellular cell wall organization	biological_process	0.677054	1	1	268	1	618	comp70246_c1
GO:0007339	binding of sperm to zona pellucida	biological_process	0.680424	1	1	268	1	618	comp68805_c0
GO:0009948	anterior/posterior axis specification	biological_process	0.683637	1	1	268	2	618	comp61231_c0
GO:0006625	protein targeting to peroxisome	biological_process	0.684529	1	1	268	2	618	comp56992_c0
GO:0019069	viral capsid assembly	biological_process	0.697049	1	1	268	2	618	comp70311_c7
GO:0006144	purine base metabolic process	biological_process	0.698099	1	1	268	2	618	comp57479_c0
GO:0009584	detection of visible light	biological_process	0.699711	1	1	268	1	618	comp71298_c0
GO:0018298	protein-chromophore linkage	biological_process	0.699711	1	1	268	1	618	comp71298_c0
GO:0006397	mRNA processing	biological_process	0.703733	1	1	268	2	618	comp61231_c0
GO:0006334	nucleosome assembly	biological_process	0.705479	1	1	268	2	618	comp40425_c0
GO:0018149	peptide cross-linking	biological_process	0.733267	1	1	268	2	618	comp53816_c0
GO:0046854	phosphatidylinositol phosphorylation	biological_process	0.753335	1	1	268	2	618	comp71150_c0
GO:0019048	virus-host interaction	biological_process	0.755723	1	1	268	2	618	comp69589_c4
GO:0045454	cell redox homeostasis	biological_process	0.782295	1	1	268	2	618	comp67374_c0
GO:0016114	terpenoid biosynthetic process	biological_process	0.792073	1	1	268	2	618	comp68067_c3
GO:0009401	phosphoenolpyruvate-dependent sugar phosphotransferase system	biological_process	0.795642	1	1	268	2	618	comp70573_c1
GO:0043401	steroid hormone mediated signaling pathway	biological_process	0.799365	1	1	268	3	618	comp60489_c0
GO:0006098	pentose-phosphate shunt	biological_process	0.80993	1	1	268	2	618	comp63672_c0
GO:0051259	protein oligomerization	biological_process	0.814156	1	1	268	3	618	comp57198_c2
GO:0010508	positive regulation of autophagy	biological_process	0.829553	1	1	268	5	618	comp44694_c0
GO:0071805	potassium ion transmembrane transport	biological_process	0.835627	1	1	268	3	618	comp52627_c1
GO:0048840	otolith development	biological_process	0.836169	1	1	268	3	618	comp67283_c0
GO:0007205	activation of protein kinase C activity by G-protein coupled receptor protein signaling pathway	biological_process	0.840204	1	1	268	2	618	comp68835_c1
GO:0006633	fatty acid biosynthetic process	biological_process	0.851116	1	1	268	5	618	comp51406_c0
GO:0007219	Notch signaling pathway	biological_process	0.851246	1	1	268	2	618	comp67542_c0
GO:0007169	transmembrane receptor protein tyrosine kinase signaling pathway	biological_process	0.851255	1	1	268	3	618	comp64332_c0
GO:0001525	angiogenesis	biological_process	0.855362	1	1	268	3	618	comp67283_c0
GO:0017038	protein import	biological_process	0.856967	1	1	268	4	618	comp70246_c1
GO:0006836	neurotransmitter transport	biological_process	0.858518	1	1	268	3	618	comp67874_c0
GO:0035162	embryonic hemopoiesis	biological_process	0.863783	1	1	268	2	618	comp67542_c0
GO:0001706	endoderm formation	biological_process	0.895932	1	1	268	3	618	comp47085_c0
GO:0006357	regulation of transcription from RNA polymerase II promoter	biological_process	0.896499	1	1	268	3	618	comp69068_c3
GO:0006879	cellular iron ion homeostasis	biological_process	0.911917	1	1	268	5	618	comp51406_c0
GO:0042981	regulation of apoptosis	biological_process	0.915907	1	1	268	4	618	comp47085_c0
GO:0042773	ATP synthesis coupled electron transport	biological_process	0.938506	1	1	268	4	618	comp61082_c0
GO:0045893	positive regulation of transcription, DNA-dependent	biological_process	0.987867	1	1	268	6	618	comp69160_c0
GO:0016020	membrane	cellular_component	0.0386095	1	123	268	248	618	comp34696_c0,comp35783_c0,comp40425_c0,comp42922_c0,comp44758_c0,comp45842_c0,comp50969_c0,comp51406_c0,comp52301_c0,comp52627_c1,comp53822_c0,comp54099_c0,comp56675_c0,comp57479_c0,comp60055_c0,comp60914_c0,comp61210_c0,comp61231_c0,comp61646_c0,comp61756_c0,comp61958_c0,comp62503_c0,comp63684_c0,comp64057_c0,comp64332_c0,comp65883_c0,comp66412_c1,comp67199_c0,comp67269_c0,comp67542_c0,comp67553…
GO:0005622	intracellular	cellular_component	0.164616	1	101	268	202	618	comp45085_c0,comp46186_c0,comp47085_c0,comp50969_c0,comp58763_c0,comp62654_c0,comp62796_c0,comp63616_c0,comp63672_c0,comp63781_c0,comp64063_c0,comp64826_c0,comp66645_c3,comp66736_c1,comp67011_c0,comp67083_c0,comp67299_c0,comp67553_c0,comp68226_c0,comp68324_c0,comp68355_c0,comp68365_c0,comp70043_c1,comp70536_c2,comp70703_c1,comp70990_c4,comp71138_c0,comp71268_c0,comp71298_c0,comp71458_c1,comp71630…
GO:0016021	integral to membrane	cellular_component	0.036081	1	75	268	145	618	comp28379_c0,comp34291_c0,comp34418_c0,comp35004_c0,comp35783_c0,comp37268_c0,comp42922_c0,comp44694_c0,comp44758_c0,comp45991_c0,comp49664_c0,comp50969_c0,comp53195_c0,comp53822_c0,comp53865_c0,comp55375_c0,comp56579_c0,comp56632_c0,comp56696_c0,comp57134_c0,comp57257_c0,comp60055_c0,comp60914_c0,comp61082_c0,comp61756_c0,comp61958_c0,comp62163_c1,comp62654_c0,comp64016_c0,comp64191_c0,comp64332…
GO:0043231	intracellular membrane-bounded organelle	cellular_component	0.26834	1	49	268	100	618	comp60951_c1,comp70688_c0
GO:0005576	extracellular region	cellular_component	0.766768	1	47	268	116	618	comp34291_c0,comp35040_c0,comp36954_c0,comp40222_c0,comp44262_c0,comp44694_c0,comp44713_c0,comp53136_c0,comp53915_c0,comp55375_c0,comp56219_c0,comp56675_c0,comp58763_c0,comp62686_c0,comp64826_c0,comp65127_c1,comp66332_c0,comp66736_c1,comp67283_c0,comp67311_c3,comp67374_c0,comp67481_c0,comp67874_c0,comp68024_c0,comp68067_c3,comp68226_c0,comp68805_c0,comp69046_c0,comp69192_c2,comp69198_c1,comp69641…
GO:0005737	cytoplasm	cellular_component	0.683963	1	44	268	106	618	comp44713_c0,comp47306_c0,comp51928_c0,comp52248_c0,comp57198_c2,comp61688_c0,comp62654_c0,comp67757_c0,comp68624_c0,comp69192_c2,comp69502_c1,comp69523_c6,comp69641_c0,comp70821_c0,comp70873_c0,comp71243_c9,comp72940_c0,comp73054_c0
GO:0005634	nucleus	cellular_component	0.372048	1	32	268	67	618	comp27959_c0,comp30653_c0,comp32930_c0,comp40167_c0,comp40425_c0,comp51928_c0,comp57134_c0,comp57257_c0,comp57479_c0,comp60489_c0,comp61231_c0,comp61756_c0,comp62654_c0,comp66129_c0,comp66332_c0,comp66412_c1,comp67299_c0,comp68835_c1,comp68990_c0,comp69160_c0,comp69641_c0,comp69783_c0,comp69814_c0,comp70733_c1,comp71687_c0,comp72940_c0
GO:0019012	virion	cellular_component	0.549523	1	17	268	34	618	comp37268_c0,comp61082_c0
GO:0044423	virion part	cellular_component	0.62798	1	16	268	33	618	comp68400_c3,comp69464_c0
GO:0005739	mitochondrion	cellular_component	0.118475	1	13	268	21	618	comp56992_c0
GO:0031012	extracellular matrix	cellular_component	0.166403	1	9	268	14	618	comp57061_c0,comp61231_c0,comp70688_c0
GO:0019028	viral capsid	cellular_component	0.817768	1	9	268	23	618	comp37268_c0,comp52627_c1,comp53453_c0,comp63781_c0,comp67757_c0,comp69502_c1,comp71298_c0
GO:0009523	photosystem II	cellular_component	0.0367394	1	8	268	9	618	comp64332_c0,comp66412_c1,comp67553_c0,comp70156_c0,comp70330_c6,comp70445_c1,comp70950_c5,comp72080_c0
GO:0005856	cytoskeleton	cellular_component	0.0182179	1	6	268	7	618	comp44694_c0,comp51928_c0,comp57257_c0,comp60437_c0,comp73054_c0
GO:0005578	proteinaceous extracellular matrix	cellular_component	0.243924	1	6	268	10	618	comp67207_c0,comp67283_c0,comp67511_c1
GO:0005743	mitochondrial inner membrane	cellular_component	0.250082	1	6	268	9	618	comp69941_c1
GO:0019031	viral envelope	cellular_component	0.747118	1	6	268	14	618	comp52627_c1,comp53822_c0,comp67585_c0,comp69953_c1,comp71298_c0,comp71438_c0
GO:0005886	plasma membrane	cellular_component	0.838576	1	6	268	22	618	comp35004_c0,comp67283_c0,comp69464_c0,comp74927_c0
GO:0005615	extracellular space	cellular_component	0.943038	1	6	268	22	618	comp67283_c0,comp68783_c4
GO:0005654	nucleoplasm	cellular_component	0.151673	1	5	268	7	618	comp47085_c0
GO:0045263	proton-transporting ATP synthase complex, coupling factor F(o)	cellular_component	0.22205	1	5	268	7	618	comp69068_c3
GO:0005840	ribosome	cellular_component	0.765142	1	5	268	13	618	comp46186_c0,comp47085_c0,comp65127_c1,comp71458_c1,comp71951_c0
GO:0000276	mitochondrial proton-transporting ATP synthase complex, coupling factor F(o)	cellular_component	0.259542	1	4	268	6	618	comp30653_c0,comp52301_c0,comp71438_c0,comp71626_c0
GO:0005759	mitochondrial matrix	cellular_component	0.11582	1	3	268	3	618	comp61688_c0,comp69839_c0
GO:0033644	host cell membrane	cellular_component	0.197661	1	3	268	3	618	comp64011_c0,comp69293_c3,comp71479_c1
GO:0030127	COPII vesicle coat	cellular_component	0.315025	1	3	268	4	618	comp53136_c0,comp62796_c0,comp70733_c1
GO:0005577	fibrinogen complex	cellular_component	0.452989	1	3	268	7	618	comp35040_c0,comp55375_c0,comp68990_c0
GO:0005741	mitochondrial outer membrane	cellular_component	0.489788	1	3	268	6	618	comp65883_c0,comp68990_c0
GO:0005783	endoplasmic reticulum	cellular_component	0.886402	1	3	268	11	618	comp53865_c0
GO:0042651	thylakoid membrane	cellular_component	0.269683	1	2	268	2	618	comp50969_c0
GO:0019013	viral nucleocapsid	cellular_component	0.35865	1	2	268	2	618	comp61231_c0,comp70058_c0
GO:0005777	peroxisome	cellular_component	0.462724	1	2	268	3	618	comp56992_c0,comp57479_c0
GO:0000786	nucleosome	cellular_component	0.498973	1	2	268	3	618	comp40425_c0,comp66412_c1
GO:0009539	photosystem II reaction center	cellular_component	0.530806	1	2	268	3	618	comp66412_c1,comp70445_c1
GO:0005604	basement membrane	cellular_component	0.583291	1	2	268	4	618	comp55375_c0,comp70950_c5
GO:0005789	endoplasmic reticulum membrane	cellular_component	0.918189	1	2	268	8	618	comp56696_c0,comp69160_c0
GO:0005581	collagen	cellular_component	0.14902	1	1	268	1	618	comp35040_c0
GO:0001533	cornified envelope	cellular_component	0.152687	1	1	268	1	618	comp72174_c0
GO:0005839	proteasome core complex	cellular_component	0.171125	1	1	268	1	618	comp72940_c0
GO:0005922	connexon complex	cellular_component	0.221227	1	1	268	1	618	comp61958_c0
GO:0043189	H4/H2A histone acetyltransferase complex	cellular_component	0.244128	1	1	268	1	618	comp61756_c0
GO:0005672	transcription factor TFIIA complex	cellular_component	0.298797	1	1	268	1	618	comp53865_c0
GO:0009331	glycerol-3-phosphate dehydrogenase complex	cellular_component	0.350063	1	1	268	1	618	comp68624_c0
GO:0030430	host cell cytoplasm	cellular_component	0.373479	1	1	268	1	618	comp71982_c0
GO:0005764	lysosome	cellular_component	0.37435	1	1	268	1	618	comp61210_c0
GO:0000262	mitochondrial chromosome	cellular_component	0.378258	1	1	268	1	618	comp40438_c0
GO:0009522	photosystem I	cellular_component	0.380207	1	1	268	1	618	comp67603_c1
GO:0005665	DNA-directed RNA polymerase II, core complex	cellular_component	0.412567	1	1	268	1	618	comp52248_c0
GO:0005833	hemoglobin complex	cellular_component	0.466457	1	1	268	3	618	comp40222_c0
GO:0019898	extrinsic to membrane	cellular_component	0.503366	1	1	268	1	618	comp73054_c0
GO:0030089	phycobilisome	cellular_component	0.504456	1	1	268	1	618	comp67511_c1
GO:0005882	intermediate filament	cellular_component	0.531368	1	1	268	2	618	comp44694_c0
GO:0009277	fungal-type cell wall	cellular_component	0.566826	1	1	268	1	618	comp64057_c0
GO:0005680	anaphase-promoting complex	cellular_component	0.582706	1	1	268	2	618	comp57198_c2
GO:0042720	mitochondrial inner membrane peptidase complex	cellular_component	0.584158	1	1	268	1	618	comp71438_c0
GO:0034364	high-density lipoprotein particle	cellular_component	0.598204	1	1	268	3	618	comp56924_c0
GO:0000176	nuclear exosome (RNase complex)	cellular_component	0.604905	1	1	268	1	618	comp70180_c0
GO:0009360	DNA polymerase III complex	cellular_component	0.631054	1	1	268	1	618	comp66846_c0
GO:0000228	nuclear chromosome	cellular_component	0.637404	1	1	268	1	618	comp70733_c1
GO:0055036	virion membrane	cellular_component	0.655749	1	1	268	2	618	comp64011_c0
GO:0048222	glycoprotein network	cellular_component	0.702777	1	1	268	3	618	comp50969_c0
GO:0005742	mitochondrial outer membrane translocase complex	cellular_component	0.72569	1	1	268	2	618	comp67027_c0
GO:0009986	cell surface	cellular_component	0.764314	1	1	268	3	618	comp65883_c0
GO:0016592	mediator complex	cellular_component	0.786894	1	1	268	2	618	comp69068_c3
GO:0016012	sarcoglycan complex	cellular_component	0.793205	1	1	268	3	618	comp66140_c0
GO:0031305	integral to mitochondrial inner membrane	cellular_component	0.816331	1	1	268	2	618	comp71298_c0
GO:0005488	binding	molecular_function	0.587911	1	189	268	420	618	comp63616_c0
GO:0003824	catalytic activity	molecular_function	0.529185	1	140	268	313	618	comp46529_c0,comp47840_c0,comp60951_c1,comp68139_c0,comp70006_c0
GO:0005515	protein binding	molecular_function	0.0490517	1	108	268	210	618	comp28495_c0,comp30369_c0,comp40425_c0,comp44758_c0,comp46186_c0,comp47306_c0,comp49842_c0,comp51513_c0,comp52627_c1,comp53136_c0,comp56772_c0,comp56792_c0,comp57479_c0,comp58763_c0,comp60613_c0,comp61646_c0,comp62686_c0,comp62796_c0,comp63684_c0,comp63750_c0,comp63781_c0,comp64053_c0,comp64057_c0,comp64765_c0,comp64826_c0,comp65883_c0,comp66140_c0,comp66736_c1,comp66939_c0,comp67083_c0,comp67269…
GO:0046872	metal ion binding	molecular_function	0.585237	1	72	268	158	618	comp53816_c0,comp53865_c0,comp55278_c0,comp57061_c0,comp61756_c0,comp68564_c1,comp69641_c0,comp70330_c6,comp70775_c1,comp70821_c0,comp71187_c0
GO:0016740	transferase activity	molecular_function	0.142753	1	64	268	121	618	comp61688_c0,comp64063_c0,comp69546_c0,comp71243_c9
GO:0016787	hydrolase activity	molecular_function	0.734113	1	56	268	128	618	comp34696_c0,comp44713_c0,comp67542_c0,comp70311_c7
GO:0005215	transporter activity	molecular_function	0.0552379	1	46	268	85	618	comp35783_c0,comp45842_c0,comp63684_c0,comp68002_c0,comp70608_c3
GO:0003676	nucleic acid binding	molecular_function	0.806479	1	44	268	97	618	comp45085_c0,comp49842_c0,comp63672_c0,comp67299_c0,comp70246_c1,comp71150_c0,comp74512_c0
GO:0008270	zinc ion binding	molecular_function	0.309968	1	43	268	82	618	comp34696_c0,comp40438_c0,comp42922_c0,comp45085_c0,comp53136_c0,comp57061_c0,comp57198_c2,comp57257_c0,comp60489_c0,comp61210_c0,comp61231_c0,comp62654_c0,comp63781_c0,comp64063_c0,comp64826_c0,comp65426_c0,comp66129_c0,comp66879_c0,comp67011_c0,comp67207_c0,comp67299_c0,comp67542_c0,comp67757_c0,comp68355_c0,comp69160_c0,comp69198_c1,comp69814_c0,comp70043_c1,comp70156_c0,comp70311_c7,comp70615…
GO:0000166	nucleotide binding	molecular_function	0.732078	1	42	268	91	618	comp46529_c0,comp47840_c0,comp61688_c0,comp62654_c0,comp67757_c0
GO:0022857	transmembrane transporter activity	molecular_function	0.0296857	1	39	268	65	618	comp56632_c0,comp57134_c0,comp68002_c0
GO:0016491	oxidoreductase activity	molecular_function	0.812914	1	36	268	87	618	comp40425_c0,comp44713_c0,comp46529_c0,comp47840_c0,comp56871_c0,comp57113_c0,comp62084_c1,comp63672_c0,comp64765_c0,comp67027_c0,comp68624_c0,comp72097_c1
GO:0022891	substrate-specific transmembrane transporter activity	molecular_function	0.065902	1	33	268	57	618	comp56632_c0
GO:0005524	ATP binding	molecular_function	0.569411	1	32	268	64	618	comp28347_c0,comp40167_c0,comp52248_c0,comp57138_c0,comp60914_c0,comp61646_c0,comp61688_c0,comp62654_c0,comp64057_c0,comp64063_c0,comp64332_c0,comp66736_c1,comp66879_c0,comp66905_c0,comp66939_c0,comp67757_c0,comp68564_c1,comp68859_c0,comp69192_c2,comp69546_c0,comp69641_c0,comp70006_c0,comp70080_c1,comp70246_c1,comp70311_c7,comp70445_c1,comp70821_c0,comp70962_c0,comp70971_c0,comp71218_c5,comp71687…
GO:0003677	DNA binding	molecular_function	0.604851	1	31	268	65	618	comp28347_c0,comp32930_c0,comp40167_c0,comp40425_c0,comp52248_c0,comp56579_c0,comp64063_c0,comp66129_c0,comp66412_c1,comp66846_c0,comp67011_c0,comp67299_c0,comp68024_c0,comp68400_c3,comp68990_c0,comp69160_c0,comp69502_c1,comp69953_c1,comp70156_c0,comp70733_c1,comp70950_c5,comp70962_c0
GO:0008324	cation transmembrane transporter activity	molecular_function	0.153273	1	23	268	42	618	comp64191_c0,comp64826_c0,comp68538_c0
GO:0016301	kinase activity	molecular_function	0.268466	1	23	268	41	618	comp57138_c0,comp71150_c0
GO:0016773	phosphotransferase activity, alcohol group as acceptor	molecular_function	0.425013	1	23	268	44	618	comp28347_c0,comp64057_c0,comp68564_c1,comp70006_c0,comp70037_c0,comp71150_c0
GO:0030234	enzyme regulator activity	molecular_function	0.780648	1	21	268	47	618	comp69941_c1
GO:0008233	peptidase activity	molecular_function	0.738851	1	20	268	49	618	comp35783_c0,comp66533_c1,comp70311_c7,comp70821_c0
GO:0016788	hydrolase activity, acting on ester bonds	molecular_function	0.11142	1	19	268	32	618	comp71002_c2,comp72090_c0
GO:0005102	receptor binding	molecular_function	0.339229	1	19	268	49	618	comp35040_c0,comp53453_c0,comp55375_c0,comp61708_c0,comp67283_c0,comp68990_c0,comp71218_c5
GO:0004871	signal transducer activity	molecular_function	0.698479	1	18	268	42	618	comp61688_c0,comp62654_c0,comp70733_c1
GO:0004672	protein kinase activity	molecular_function	0.202575	1	17	268	29	618	comp45991_c0,comp64057_c0,comp66905_c0,comp66939_c0,comp68564_c1,comp68859_c0,comp69641_c0,comp70006_c0,comp70080_c1,comp70821_c0,comp70962_c0,comp71218_c5
GO:0004872	receptor activity	molecular_function	0.889301	1	16	268	43	618	comp53822_c0
GO:0005198	structural molecule activity	molecular_function	0.752723	1	15	268	38	618	comp37268_c0,comp44694_c0,comp52627_c1,comp61082_c0,comp67757_c0,comp69953_c1,comp71298_c0,comp71479_c1
GO:0005509	calcium ion binding	molecular_function	0.493867	1	14	268	26	618	comp37268_c0,comp44758_c0,comp47306_c0,comp56219_c0,comp61231_c0,comp65883_c0,comp66879_c0,comp67207_c0,comp67511_c1,comp67542_c0,comp68365_c0,comp69068_c3,comp70330_c6,comp71438_c0
GO:0004888	transmembrane signaling receptor activity	molecular_function	0.757148	1	12	268	30	618	comp67603_c1,comp71438_c0
GO:0016817	hydrolase activity, acting on acid anhydrides	molecular_function	0.760803	1	12	268	28	618	comp66140_c0,comp69502_c1,comp69783_c0
GO:0003700	sequence-specific DNA binding transcription factor activity	molecular_function	0.799961	1	12	268	29	618	comp30653_c0,comp40167_c0,comp40438_c0,comp55375_c0,comp60489_c0,comp66129_c0,comp67083_c0,comp67207_c0,comp69068_c3,comp69502_c1,comp71719_c0
GO:0008289	lipid binding	molecular_function	0.920827	1	12	268	35	618	comp56924_c0,comp69641_c0,comp71298_c0,comp71747_c0
GO:0016746	transferase activity, transferring acyl groups	molecular_function	0.0509574	1	11	268	16	618	comp68783_c4,comp69160_c0,comp70688_c0,comp71906_c0
GO:0046873	metal ion transmembrane transporter activity	molecular_function	0.251725	1	11	268	21	618	comp61756_c0,comp62503_c0,comp67199_c0,comp70911_c1
GO:0016829	lyase activity	molecular_function	0.357487	1	11	268	23	618	comp56992_c0
GO:0009055	electron carrier activity	molecular_function	0.741695	1	10	268	21	618	comp40425_c0,comp67674_c1,comp68805_c0,comp69046_c0,comp69464_c0,comp69953_c1,comp70028_c3,comp70757_c0,comp71333_c2,comp71867_c0
GO:0003723	RNA binding	molecular_function	0.813563	1	10	268	23	618	comp44556_c0,comp47306_c0,comp52248_c0,comp63616_c0,comp64063_c0,comp67269_c0,comp71138_c0,comp71951_c0
GO:0016705	oxidoreductase activity, acting on paired donors, with incorporation or reduction of molecular oxygen	molecular_function	0.638332	1	9	268	19	618	comp67674_c1,comp71333_c2,comp71867_c0
GO:0048037	cofactor binding	molecular_function	0.877957	1	9	268	24	618	comp63672_c0
GO:0017111	nucleoside-triphosphatase activity	molecular_function	0.887884	1	9	268	24	618	comp69502_c1
GO:0008509	anion transmembrane transporter activity	molecular_function	0.127695	1	8	268	10	618	comp67542_c0,comp70573_c1
GO:0008092	cytoskeletal protein binding	molecular_function	0.146747	1	8	268	12	618	comp44694_c0,comp57257_c0,comp73054_c0
GO:0005216	ion channel activity	molecular_function	0.258427	1	8	268	14	618	comp70757_c0,comp71516_c8,comp71571_c1,comp71982_c0
GO:0043565	sequence-specific DNA binding	molecular_function	0.391996	1	8	268	14	618	comp40438_c0,comp57479_c0,comp60489_c0,comp66129_c0,comp67207_c0,comp69783_c0,comp71687_c0,comp71719_c0
GO:0005543	phospholipid binding	molecular_function	0.572315	1	8	268	15	618	comp58763_c0,comp60613_c0,comp66736_c1,comp68365_c0,comp70180_c0,comp72097_c1
GO:0004930	G-protein coupled receptor activity	molecular_function	0.591238	1	8	268	17	618	comp44758_c0,comp61646_c0,comp68835_c1,comp69464_c0,comp70873_c0
GO:0015078	hydrogen ion transmembrane transporter activity	molecular_function	0.652882	1	8	268	18	618	comp30653_c0,comp52301_c0,comp64011_c0,comp69068_c3,comp71438_c0,comp71626_c0
GO:0008236	serine-type peptidase activity	molecular_function	0.743384	1	8	268	22	618	comp34696_c0
GO:0030414	peptidase inhibitor activity	molecular_function	0.88632	1	8	268	20	618	comp69068_c3
GO:0005179	hormone activity	molecular_function	0.0906866	1	7	268	11	618	comp34291_c0,comp35040_c0,comp44694_c0,comp67311_c3,comp70702_c10
GO:0046983	protein dimerization activity	molecular_function	0.313855	1	7	268	14	618	comp30653_c0,comp44713_c0,comp61210_c0,comp66129_c0
GO:0051536	iron-sulfur cluster binding	molecular_function	0.43684	1	7	268	11	618	comp68805_c0,comp69046_c0,comp69953_c1
GO:0020037	heme binding	molecular_function	0.496491	1	7	268	16	618	comp40222_c0,comp51513_c0,comp64765_c0,comp67674_c1,comp71333_c2,comp71867_c0,comp77994_c0
GO:0008200	ion channel inhibitor activity	molecular_function	0.662911	1	7	268	13	618	comp66736_c1,comp67481_c0,comp69192_c2,comp71479_c1
GO:0004252	serine-type endopeptidase activity	molecular_function	0.674611	1	7	268	18	618	comp35004_c0,comp61646_c0,comp65883_c0,comp68783_c4,comp69502_c1,comp70323_c2,comp74927_c0
GO:0005525	GTP binding	molecular_function	0.720532	1	7	268	15	618	comp62654_c0,comp64063_c0,comp65127_c1,comp66640_c0,comp66736_c1,comp68400_c3,comp68859_c0
GO:0019001	guanyl nucleotide binding	molecular_function	0.720532	1	7	268	15	618	comp62654_c0
GO:0003899	DNA-directed RNA polymerase activity	molecular_function	0.0545925	1	6	268	7	618	comp28347_c0,comp32930_c0,comp56579_c0,comp68990_c0
GO:0016747	transferase activity, transferring acyl groups other than amino-acyl groups	molecular_function	0.0680009	1	6	268	8	618	comp51406_c0,comp56696_c0,comp63684_c0
GO:0016881	acid-amino acid ligase activity	molecular_function	0.302398	1	6	268	9	618	comp53136_c0,comp71002_c2
GO:0004867	serine-type endopeptidase inhibitor activity	molecular_function	0.4295	1	6	268	9	618	comp64053_c0,comp69068_c3,comp70873_c0,comp71002_c2,comp71243_c9,comp71822_c0
GO:0008047	enzyme activator activity	molecular_function	0.470858	1	6	268	11	618	comp67874_c0,comp69068_c3
GO:0003924	GTPase activity	molecular_function	0.61647	1	6	268	13	618	comp64063_c0,comp65127_c1,comp65883_c0,comp66640_c0,comp66736_c1,comp68990_c0
GO:0050662	coenzyme binding	molecular_function	0.868136	1	6	268	18	618	comp46529_c0,comp47840_c0
GO:0005506	iron ion binding	molecular_function	0.951878	1	6	268	25	618	comp40222_c0,comp64765_c0,comp67674_c1,comp71333_c2,comp71867_c0
GO:0016791	phosphatase activity	molecular_function	0.095452	1	5	268	6	618	comp60951_c1
GO:0015293	symporter activity	molecular_function	0.512614	1	5	268	9	618	comp53822_c0
GO:0004553	hydrolase activity, hydrolyzing O-glycosyl compounds	molecular_function	0.712132	1	5	268	14	618	comp58763_c0,comp65127_c1,comp69198_c1,comp69641_c0
GO:0003735	structural constituent of ribosome	molecular_function	0.765142	1	5	268	13	618	comp46186_c0,comp47085_c0,comp65127_c1,comp71458_c1,comp71951_c0
GO:0008168	methyltransferase activity	molecular_function	0.787607	1	5	268	12	618	comp44713_c0,comp67757_c0,comp68859_c0
GO:0030246	carbohydrate binding	molecular_function	0.888296	1	5	268	16	618	comp37268_c0,comp66174_c0,comp69198_c1,comp70873_c0
GO:0042802	identical protein binding	molecular_function	0.192694	1	4	268	6	618	comp70323_c2
GO:0016849	phosphorus-oxygen lyase activity	molecular_function	0.234779	1	4	268	5	618	comp64016_c0,comp70080_c1
GO:0016706	oxidoreductase activity, acting on paired donors, with incorporation or reduction of molecular oxygen, 2-oxoglutarate as one donor, and incorporation of one atom each of oxygen into both donors	molecular_function	0.459603	1	4	268	6	618	comp67027_c0,comp67757_c0,comp68990_c0,comp71298_c0
GO:0005083	small GTPase regulator activity	molecular_function	0.544501	1	4	268	8	618	comp66905_c0
GO:0004519	endonuclease activity	molecular_function	0.600155	1	4	268	8	618	comp49842_c0,comp66846_c0,comp68835_c1
GO:0003779	actin binding	molecular_function	0.61724	1	4	268	8	618	comp49664_c0,comp57109_c0,comp66430_c2,comp69198_c1
GO:0005085	guanyl-nucleotide exchange factor activity	molecular_function	0.692991	1	4	268	8	618	comp68400_c3
GO:0008237	metallopeptidase activity	molecular_function	0.88077	1	4	268	12	618	comp57061_c0,comp61231_c0
GO:0016614	oxidoreductase activity, acting on CH-OH group of donors	molecular_function	0.884582	1	4	268	12	618	comp68624_c0
GO:0004332	fructose-bisphosphate aldolase activity	molecular_function	0.0481109	1	3	268	3	618	comp39713_c0,comp67476_c0,comp72290_c0
GO:0042803	protein homodimerization activity	molecular_function	0.151462	1	3	268	4	618	comp44694_c0,comp68624_c0,comp69839_c0
GO:0016209	antioxidant activity	molecular_function	0.249719	1	3	268	6	618	comp56871_c0
GO:0008009	chemokine activity	molecular_function	0.27406	1	3	268	8	618	comp40222_c0,comp53915_c0,comp70911_c1
GO:0051537	2 iron, 2 sulfur cluster binding	molecular_function	0.293884	1	3	268	4	618	comp50969_c0,comp60951_c1,comp70688_c0
GO:0003887	DNA-directed DNA polymerase activity	molecular_function	0.30593	1	3	268	5	618	comp62084_c1,comp66129_c0,comp66846_c0
GO:0016814	hydrolase activity, acting on carbon-nitrogen (but not peptide) bonds, in cyclic amidines	molecular_function	0.389924	1	3	268	4	618	comp70733_c1
GO:0030674	protein binding, bridging	molecular_function	0.452989	1	3	268	7	618	comp35040_c0,comp55375_c0,comp68990_c0
GO:0005096	GTPase activator activity	molecular_function	0.490715	1	3	268	5	618	comp50969_c0,comp67553_c0,comp71298_c0
GO:0005261	cation channel activity	molecular_function	0.531099	1	3	268	6	618	comp69293_c3
GO:0004222	metalloendopeptidase activity	molecular_function	0.556352	1	3	268	6	618	comp57061_c0,comp61231_c0,comp70688_c0
GO:0005089	Rho guanyl-nucleotide exchange factor activity	molecular_function	0.603878	1	3	268	6	618	comp47306_c0,comp68324_c0,comp68365_c0
GO:0019871	sodium channel inhibitor activity	molecular_function	0.653366	1	3	268	5	618	comp62686_c0,comp64826_c0,comp68226_c0
GO:0000287	magnesium ion binding	molecular_function	0.687388	1	3	268	8	618	comp52248_c0,comp67542_c0,comp69192_c2
GO:0004674	protein serine/threonine kinase activity	molecular_function	0.799027	1	3	268	9	618	comp68564_c1,comp71298_c0
GO:0016758	transferase activity, transferring hexosyl groups	molecular_function	0.845812	1	3	268	7	618	comp44262_c0,comp53865_c0
GO:0004812	aminoacyl-tRNA ligase activity	molecular_function	0.848562	1	3	268	9	618	comp67757_c0
GO:0016616	oxidoreductase activity, acting on the CH-OH group of donors, NAD or NADP as acceptor	molecular_function	0.930873	1	3	268	11	618	comp44758_c0,comp63672_c0,comp68624_c0
GO:0016805	dipeptidase activity	molecular_function	0.222812	1	2	268	2	618	comp63907_c0,comp68024_c0
GO:0005516	calmodulin binding	molecular_function	0.280275	1	2	268	2	618	comp64765_c0,comp69641_c0
GO:0004016	adenylate cyclase activity	molecular_function	0.282717	1	2	268	2	618	comp64016_c0,comp70445_c1
GO:0004455	ketol-acid reductoisomerase activity	molecular_function	0.284592	1	2	268	2	618	comp63672_c0,comp68624_c0
GO:0008374	O-acyltransferase activity	molecular_function	0.289443	1	2	268	2	618	comp66412_c1
GO:0003896	DNA primase activity	molecular_function	0.298855	1	2	268	2	618	comp70156_c0,comp70775_c1
GO:0030170	pyridoxal phosphate binding	molecular_function	0.318455	1	2	268	2	618	comp56992_c0,comp61688_c0
GO:0004478	methionine adenosyltransferase activity	molecular_function	0.33089	1	2	268	3	618	comp40438_c0,comp69192_c2
GO:0019204	nucleotide phosphatase activity	molecular_function	0.331251	1	2	268	2	618	comp64063_c0,comp69546_c0
GO:0003726	double-stranded RNA adenosine deaminase activity	molecular_function	0.342418	1	2	268	2	618	comp47306_c0,comp67269_c0
GO:0035091	phosphatidylinositol binding	molecular_function	0.342436	1	2	268	2	618	comp40425_c0,comp70536_c2
GO:0016620	oxidoreductase activity, acting on the aldehyde or oxo group of donors, NAD or NADP as acceptor	molecular_function	0.348658	1	2	268	2	618	comp44713_c0
GO:0004383	guanylate cyclase activity	molecular_function	0.36382	1	2	268	2	618	comp69187_c0,comp70080_c1
GO:0008510	sodium:bicarbonate symporter activity	molecular_function	0.383548	1	2	268	2	618	comp67027_c0,comp70573_c1
GO:0004540	ribonuclease activity	molecular_function	0.39408	1	2	268	4	618	comp68024_c0
GO:0042301	phosphate ion binding	molecular_function	0.399147	1	2	268	2	618	comp70156_c0,comp72080_c0
GO:0004601	peroxidase activity	molecular_function	0.42136	1	2	268	4	618	comp51513_c0,comp77994_c0
GO:0005452	inorganic anion exchanger activity	molecular_function	0.441259	1	2	268	2	618	comp67542_c0,comp70573_c1
GO:0005164	tumor necrosis factor receptor binding	molecular_function	0.446147	1	2	268	5	618	comp56675_c0,comp60914_c0
GO:0000155	two-component sensor activity	molecular_function	0.452908	1	2	268	3	618	comp37268_c0,comp70246_c1
GO:0004673	protein histidine kinase activity	molecular_function	0.452908	1	2	268	3	618	comp70246_c1
GO:0051087	chaperone binding	molecular_function	0.453732	1	2	268	3	618	comp69839_c0,comp71747_c0
GO:0016811	hydrolase activity, acting on carbon-nitrogen (but not peptide) bonds, in linear amides	molecular_function	0.48336	1	2	268	3	618	comp28379_c0
GO:0050661	NADP binding	molecular_function	0.510523	1	2	268	3	618	comp64765_c0,comp68365_c0
GO:0005184	neuropeptide hormone activity	molecular_function	0.522142	1	2	268	3	618	comp69198_c1
GO:0008146	sulfotransferase activity	molecular_function	0.522364	1	2	268	4	618	comp53195_c0,comp78560_c0
GO:0016627	oxidoreductase activity, acting on the CH-CH group of donors	molecular_function	0.61962	1	2	268	4	618	comp61065_c0
GO:0004842	ubiquitin-protein ligase activity	molecular_function	0.694765	1	2	268	4	618	comp57198_c2,comp69814_c0
GO:0005246	calcium channel regulator activity	molecular_function	0.695157	1	2	268	4	618	comp71309_c0
GO:0015079	potassium ion transmembrane transporter activity	molecular_function	0.699006	1	2	268	5	618	comp52627_c1
GO:0016972	thiol oxidase activity	molecular_function	0.730438	1	2	268	5	618	comp67011_c0,comp67374_c0
GO:0016702	oxidoreductase activity, acting on single donors with incorporation of molecular oxygen, incorporation of two atoms of oxygen	molecular_function	0.737053	1	2	268	7	618	comp55278_c0,comp70775_c1
GO:0005319	lipid transporter activity	molecular_function	0.757253	1	2	268	4	618	comp71298_c0
GO:0004190	aspartic-type endopeptidase activity	molecular_function	0.757477	1	2	268	4	618	comp57109_c0,comp66430_c2
GO:0016820	hydrolase activity, acting on acid anhydrides, catalyzing transmembrane movement of substances	molecular_function	0.763283	1	2	268	5	618	comp70606_c0
GO:0003964	RNA-directed DNA polymerase activity	molecular_function	0.81608	1	2	268	4	618	comp63616_c0,comp71951_c0
GO:0051287	NAD binding	molecular_function	0.836601	1	2	268	7	618	comp44758_c0,comp68624_c0
GO:0004386	helicase activity	molecular_function	0.945445	1	2	268	6	618	comp70246_c1
GO:0051082	unfolded protein binding	molecular_function	0.96113	1	2	268	12	618	comp64986_c0,comp68990_c0
GO:0008137	NADH dehydrogenase (ubiquinone) activity	molecular_function	0.967633	1	2	268	8	618	comp61082_c0,comp70757_c0
GO:0016887	ATPase activity	molecular_function	0.976499	1	2	268	9	618	comp64063_c0,comp66736_c1
GO:0005201	extracellular matrix structural constituent	molecular_function	0.14902	1	1	268	1	618	comp35040_c0
GO:0008384	IkappaB kinase activity	molecular_function	0.14902	1	1	268	1	618	comp35040_c0
GO:0019904	protein domain specific binding	molecular_function	0.14902	1	1	268	1	618	comp35040_c0
GO:0004298	threonine-type endopeptidase activity	molecular_function	0.171125	1	1	268	1	618	comp72940_c0
GO:0033897	ribonuclease T2 activity	molecular_function	0.181776	1	1	268	1	618	comp44556_c0
GO:0051920	peroxiredoxin activity	molecular_function	0.204578	1	1	268	1	618	comp56871_c0
GO:0008927	mannonate dehydratase activity	molecular_function	0.222853	1	1	268	1	618	comp46529_c0
GO:0003993	acid phosphatase activity	molecular_function	0.226116	1	1	268	1	618	comp60951_c1
GO:0046538	2,3-bisphosphoglycerate-dependent phosphoglycerate mutase activity	molecular_function	0.23662	1	1	268	1	618	comp39180_c0
GO:0004629	phospholipase C activity	molecular_function	0.244757	1	1	268	1	618	comp62900_c0
GO:0005523	tropomyosin binding	molecular_function	0.274184	1	1	268	1	618	comp51928_c0
GO:0047200	tetrahydrodipicolinate N-acetyltransferase activity	molecular_function	0.298797	1	1	268	1	618	comp53865_c0
GO:0008134	transcription factor binding	molecular_function	0.301867	1	1	268	1	618	comp44694_c0
GO:0045502	dynein binding	molecular_function	0.301867	1	1	268	1	618	comp44694_c0
GO:0004325	ferrochelatase activity	molecular_function	0.303184	1	1	268	1	618	comp69523_c6
GO:0004367	glycerol-3-phosphate dehydrogenase [NAD+] activity	molecular_function	0.350063	1	1	268	1	618	comp68624_c0
GO:0008519	ammonium transmembrane transporter activity	molecular_function	0.376957	1	1	268	1	618	comp67881_c0
GO:0016286	small conductance calcium-activated potassium channel activity	molecular_function	0.381288	1	1	268	1	618	comp70093_c0
GO:0003684	damaged DNA binding	molecular_function	0.388575	1	1	268	2	618	comp62084_c1
GO:0008239	dipeptidyl-peptidase activity	molecular_function	0.410715	1	1	268	1	618	comp63907_c0
GO:0004826	phenylalanine-tRNA ligase activity	molecular_function	0.412567	1	1	268	1	618	comp52248_c0
GO:0004797	thymidine kinase activity	molecular_function	0.418279	1	1	268	1	618	comp70445_c1
GO:0015093	ferrous iron transmembrane transporter activity	molecular_function	0.425699	1	1	268	1	618	comp62654_c0
GO:0015321	sodium-dependent phosphate transmembrane transporter activity	molecular_function	0.432574	1	1	268	1	618	comp69709_c4
GO:0034618	arginine binding	molecular_function	0.448254	1	1	268	1	618	comp57198_c2
GO:0004517	nitric-oxide synthase activity	molecular_function	0.453148	1	1	268	1	618	comp64765_c0
GO:0004418	hydroxymethylbilane synthase activity	molecular_function	0.466161	1	1	268	1	618	comp63643_c0
GO:0005344	oxygen transporter activity	molecular_function	0.466457	1	1	268	3	618	comp40222_c0
GO:0019825	oxygen binding	molecular_function	0.466457	1	1	268	3	618	comp40222_c0
GO:0004623	phospholipase A2 activity	molecular_function	0.468655	1	1	268	1	618	comp37268_c0
GO:0030269	tetrahydromethanopterin S-methyltransferase activity	molecular_function	0.49562	1	1	268	1	618	comp44758_c0
GO:0050897	cobalt ion binding	molecular_function	0.49562	1	1	268	1	618	comp44758_c0
GO:0004144	diacylglycerol O-acyltransferase activity	molecular_function	0.499255	1	1	268	1	618	comp56696_c0
GO:0003995	acyl-CoA dehydrogenase activity	molecular_function	0.507994	1	1	268	1	618	comp70950_c5
GO:0008663	2',3'-cyclic-nucleotide 2'-phosphodiesterase activity	molecular_function	0.507994	1	1	268	1	618	comp70950_c5
GO:0017176	phosphatidylinositol N-acetylglucosaminyltransferase activity	molecular_function	0.507994	1	1	268	1	618	comp70950_c5
GO:0042936	dipeptide transporter activity	molecular_function	0.50937	1	1	268	1	618	comp35783_c0
GO:0015643	toxin binding	molecular_function	0.510724	1	1	268	1	618	comp71458_c1
GO:0004017	adenylate kinase activity	molecular_function	0.516135	1	1	268	1	618	comp68067_c3
GO:0046429	4-hydroxy-3-methylbut-2-en-1-yl diphosphate synthase activity	molecular_function	0.516135	1	1	268	1	618	comp68067_c3
GO:0005219	ryanodine-sensitive calcium-release channel activity	molecular_function	0.519318	1	1	268	2	618	comp61756_c0
GO:0017153	sodium:dicarboxylate symporter activity	molecular_function	0.5252	1	1	268	1	618	comp52301_c0
GO:0016987	sigma factor activity	molecular_function	0.530462	1	1	268	1	618	comp69502_c1
GO:0003870	5-aminolevulinate synthase activity	molecular_function	0.53089	1	1	268	1	618	comp61688_c0
GO:0004820	glycine-tRNA ligase activity	molecular_function	0.53089	1	1	268	1	618	comp61688_c0
GO:0004725	protein tyrosine phosphatase activity	molecular_function	0.530975	1	1	268	1	618	comp47085_c0
GO:0008138	protein tyrosine/serine/threonine phosphatase activity	molecular_function	0.530975	1	1	268	1	618	comp47085_c0
GO:0017017	MAP kinase tyrosine/serine/threonine phosphatase activity	molecular_function	0.530975	1	1	268	1	618	comp47085_c0
GO:0009496	plastoquinol-plastocyanin reductase activity	molecular_function	0.534458	1	1	268	1	618	comp50969_c0
GO:0008889	glycerophosphodiester phosphodiesterase activity	molecular_function	0.538673	1	1	268	1	618	comp46186_c0
GO:0004177	aminopeptidase activity	molecular_function	0.540531	1	1	268	1	618	comp34696_c0
GO:0004806	triglyceride lipase activity	molecular_function	0.540531	1	1	268	1	618	comp34696_c0
GO:0015057	thrombin receptor activity	molecular_function	0.541475	1	1	268	1	618	comp66533_c1
GO:0019855	calcium channel inhibitor activity	molecular_function	0.542262	1	1	268	1	618	comp69192_c2
GO:0004150	dihydroneopterin aldolase activity	molecular_function	0.542333	1	1	268	1	618	comp57479_c0
GO:0004846	urate oxidase activity	molecular_function	0.542333	1	1	268	1	618	comp57479_c0
GO:0005110	frizzled-2 binding	molecular_function	0.544767	1	1	268	1	618	comp67283_c0
GO:0017127	cholesterol transporter activity	molecular_function	0.547777	1	1	268	2	618	comp56924_c0
GO:0004066	asparagine synthase (glutamine-hydrolyzing) activity	molecular_function	0.547883	1	1	268	1	618	comp71243_c9
GO:0001671	ATPase activator activity	molecular_function	0.553707	1	1	268	1	618	comp71747_c0
GO:0003873	6-phosphofructo-2-kinase activity	molecular_function	0.555316	1	1	268	1	618	comp57138_c0
GO:0004331	fructose-2,6-bisphosphate 2-phosphatase activity	molecular_function	0.555316	1	1	268	1	618	comp57138_c0
GO:0016155	formyltetrahydrofolate dehydrogenase activity	molecular_function	0.562064	1	1	268	1	618	comp44713_c0
GO:0016742	hydroxymethyl-, formyl- and related transferase activity	molecular_function	0.562064	1	1	268	1	618	comp44713_c0
GO:0005199	structural constituent of cell wall	molecular_function	0.566826	1	1	268	1	618	comp64057_c0
GO:0004363	glutathione synthase activity	molecular_function	0.567348	1	1	268	1	618	comp61646_c0
GO:0005471	ATP:ADP antiporter activity	molecular_function	0.567443	1	1	268	1	618	comp60914_c0
GO:0004697	protein kinase C activity	molecular_function	0.58044	1	1	268	1	618	comp68564_c1
GO:0004064	arylesterase activity	molecular_function	0.585691	1	1	268	1	618	comp70330_c6
GO:0009007	site-specific DNA-methyltransferase (adenine-specific) activity	molecular_function	0.585691	1	1	268	1	618	comp70330_c6
GO:0030983	mismatched DNA binding	molecular_function	0.588141	1	1	268	1	618	comp69546_c0
GO:0002161	aminoacyl-tRNA editing activity	molecular_function	0.593259	1	1	268	1	618	comp67757_c0
GO:0004822	isoleucine-tRNA ligase activity	molecular_function	0.593259	1	1	268	1	618	comp67757_c0
GO:0015299	solute:hydrogen antiporter activity	molecular_function	0.594806	1	1	268	1	618	comp70615_c0
GO:0032041	NAD-dependent histone deacetylase activity (H3-K14 specific)	molecular_function	0.595686	1	1	268	1	618	comp69641_c0
GO:0046969	NAD-dependent histone deacetylase activity (H3-K9 specific)	molecular_function	0.595686	1	1	268	1	618	comp69641_c0
GO:0046970	NAD-dependent histone deacetylase activity (H4-K16 specific)	molecular_function	0.595686	1	1	268	1	618	comp69641_c0
GO:0004760	serine-pyruvate transaminase activity	molecular_function	0.595953	1	1	268	1	618	comp56992_c0
GO:0008453	alanine-glyoxylate transaminase activity	molecular_function	0.595953	1	1	268	1	618	comp56992_c0
GO:0030248	cellulose binding	molecular_function	0.598776	1	1	268	1	618	comp58763_c0
GO:0008271	secondary active sulfate transmembrane transporter activity	molecular_function	0.606797	1	1	268	1	618	comp67027_c0
GO:0015116	sulfate transmembrane transporter activity	molecular_function	0.606797	1	1	268	1	618	comp67027_c0
GO:0004357	glutamate-cysteine ligase activity	molecular_function	0.613865	1	1	268	1	618	comp64826_c0
GO:0004800	thyroxine 5'-deiodinase activity	molecular_function	0.614547	1	1	268	1	618	comp57257_c0
GO:0015556	C4-dicarboxylate transmembrane transporter activity	molecular_function	0.614547	1	1	268	1	618	comp57257_c0
GO:0004950	chemokine receptor activity	molecular_function	0.615848	1	1	268	2	618	comp61082_c0
GO:0070008	serine-type exopeptidase activity	molecular_function	0.617392	1	1	268	2	618	comp69502_c1
GO:0008255	ecdysis-triggering hormone activity	molecular_function	0.617546	1	1	268	1	618	comp68365_c0
GO:0008883	glutamyl-tRNA reductase activity	molecular_function	0.617546	1	1	268	1	618	comp68365_c0
GO:0005520	insulin-like growth factor binding	molecular_function	0.619452	1	1	268	3	618	comp65127_c1
GO:0004565	beta-galactosidase activity	molecular_function	0.625864	1	1	268	1	618	comp32930_c0
GO:0008924	malate dehydrogenase (quinone) activity	molecular_function	0.625864	1	1	268	1	618	comp32930_c0
GO:0030145	manganese ion binding	molecular_function	0.639866	1	1	268	1	618	comp68835_c1
GO:0003777	microtubule motor activity	molecular_function	0.651216	1	1	268	1	618	comp70971_c0
GO:0008191	metalloendopeptidase inhibitor activity	molecular_function	0.657953	1	1	268	3	618	comp64018_c0
GO:0000774	adenyl-nucleotide exchange factor activity	molecular_function	0.665236	1	1	268	2	618	comp69839_c0
GO:0008061	chitin binding	molecular_function	0.668561	1	1	268	1	618	comp70873_c0
GO:0016743	carboxyl- or carbamoyltransferase activity	molecular_function	0.673057	1	1	268	1	618	comp66332_c0
GO:0030550	acetylcholine receptor inhibitor activity	molecular_function	0.682559	1	1	268	2	618	comp69046_c0
GO:0005540	hyaluronic acid binding	molecular_function	0.6889	1	1	268	1	618	comp68226_c0
GO:0019843	rRNA binding	molecular_function	0.6889	1	1	268	1	618	comp68226_c0
GO:0004743	pyruvate kinase activity	molecular_function	0.694054	1	1	268	1	618	comp67542_c0
GO:0030955	potassium ion binding	molecular_function	0.694054	1	1	268	1	618	comp67542_c0
GO:0008020	G-protein coupled photoreceptor activity	molecular_function	0.699711	1	1	268	1	618	comp71298_c0
GO:0010181	FMN binding	molecular_function	0.71701	1	1	268	2	618	comp64765_c0
GO:0003810	protein-glutamine gamma-glutamyltransferase activity	molecular_function	0.733267	1	1	268	2	618	comp53816_c0
GO:0008121	ubiquinol-cytochrome-c reductase activity	molecular_function	0.753588	1	1	268	2	618	comp70058_c0
GO:0008518	reduced folate carrier activity	molecular_function	0.757792	1	1	268	2	618	comp70330_c6
GO:0004970	ionotropic glutamate receptor activity	molecular_function	0.76035	1	1	268	2	618	comp67269_c0
GO:0005234	extracellular-glutamate-gated ion channel activity	molecular_function	0.76035	1	1	268	2	618	comp67269_c0
GO:0031072	heat shock protein binding	molecular_function	0.769011	1	1	268	3	618	comp64986_c0
GO:0004869	cysteine-type endopeptidase inhibitor activity	molecular_function	0.779697	1	1	268	4	618	comp36954_c0
GO:0003968	RNA-directed RNA polymerase activity	molecular_function	0.782433	1	1	268	2	618	comp69502_c1
GO:0008235	metalloexopeptidase activity	molecular_function	0.783398	1	1	268	3	618	comp63907_c0
GO:0001104	RNA polymerase II transcription cofactor activity	molecular_function	0.786894	1	1	268	2	618	comp69068_c3
GO:0004715	non-membrane spanning protein tyrosine kinase activity	molecular_function	0.794365	1	1	268	2	618	comp70821_c0
GO:0005351	sugar:hydrogen symporter activity	molecular_function	0.795642	1	1	268	2	618	comp70573_c1
GO:0003707	steroid hormone receptor activity	molecular_function	0.799365	1	1	268	3	618	comp60489_c0
GO:0008199	ferric iron binding	molecular_function	0.801713	1	1	268	4	618	comp51406_c0
GO:0004616	phosphogluconate dehydrogenase (decarboxylating) activity	molecular_function	0.80993	1	1	268	2	618	comp63672_c0
GO:0051539	4 iron, 4 sulfur cluster binding	molecular_function	0.812726	1	1	268	2	618	comp66846_c0
GO:0008242	omega peptidase activity	molecular_function	0.81667	1	1	268	3	618	comp69502_c1
GO:0000981	sequence-specific DNA binding RNA polymerase II transcription factor activity	molecular_function	0.825542	1	1	268	2	618	comp57257_c0
GO:0003725	double-stranded RNA binding	molecular_function	0.83135	1	1	268	2	618	comp63672_c0
GO:0003950	NAD+ ADP-ribosyltransferase activity	molecular_function	0.836169	1	1	268	2	618	comp71390_c0
GO:0004143	diacylglycerol kinase activity	molecular_function	0.840204	1	1	268	2	618	comp68835_c1
GO:0016712	oxidoreductase activity, acting on paired donors, with incorporation or reduction of molecular oxygen, reduced flavin or flavoprotein as one donor, and incorporation of one atom of oxygen	molecular_function	0.843607	1	1	268	3	618	comp71867_c0
GO:0005542	folic acid binding	molecular_function	0.846576	1	1	268	3	618	comp70330_c6
GO:0004714	transmembrane receptor protein tyrosine kinase activity	molecular_function	0.851255	1	1	268	3	618	comp64332_c0
GO:0005328	neurotransmitter:sodium symporter activity	molecular_function	0.858518	1	1	268	3	618	comp67874_c0
GO:0042030	ATPase inhibitor activity	molecular_function	0.869138	1	1	268	3	618	comp71309_c0
GO:0005315	inorganic phosphate transmembrane transporter activity	molecular_function	0.879069	1	1	268	2	618	comp53822_c0
GO:0005544	calcium-dependent phospholipid binding	molecular_function	0.906184	1	1	268	4	618	comp68365_c0
GO:0003724	RNA helicase activity	molecular_function	0.90822	1	1	268	3	618	comp64063_c0
GO:0004197	cysteine-type endopeptidase activity	molecular_function	0.928123	1	1	268	5	618	comp69502_c1
GO:0008083	growth factor activity	molecular_function	0.928398	1	1	268	6	618	comp53725_c0
GO:0042626	ATPase activity, coupled to transmembrane movement of substances	molecular_function	0.933555	1	1	268	4	618	comp66736_c1
GO:0051020	GTPase binding	molecular_function	0.955043	1	1	268	3	618	comp68400_c3
GO:0005507	copper ion binding	molecular_function	0.963547	1	1	268	5	618	comp57109_c0
GO:0050660	flavin adenine dinucleotide binding	molecular_function	0.975149	1	1	268	5	618	comp64765_c0
