# Supplementary material for: De novo Assembly of the Grass Carp Ctenopharyngodon idella Transcriptome to Identify miRNA Targets Associated with Motile Aeromonad Septicemia
Source: PLoS One. 2014 Nov 19;9(11):e112722. doi: 10.1371/journal.pone.0112722 (PMC4237362; doi:10.1371/journal.pone.0112722)
Supplement: Table S7 — 28 target gene information of miR-21 . (XLSX) [file pone.0112722.s007.xlsx]

## Sheet: Table S7
gene	Gene_id	Gene_length	readcount_SG	readcount_RG	FPKM_SG	FPKM_RG	value1	value2	log2(Fold_change)	log2(Fold_change) normalized	z-score	p-value	q-value(Benjamini et al. 1995)	q-value(Storey et al. 2003)	Signature(q-value(Storey et al. 2003) < 0.01)	up/down
arachidonate 5-lipoxygenase (alox5)	comp70775_c1	2424	8	1453	0.0537548	11.5751	0	22.9758	-7.17382	-7.75042	-5.30511	1.12603e-07	8.62087e-06	8.62087e-06	TRUE	up
insulin-like growth factor 2a (igf2a)	comp67311_c3	2604	90	1692.35	0.562939	12.5499	1.79015	26.7606	-3.90196	-4.47856	-5.83248	5.46108e-09	5.1308e-07	5.1308e-07	TRUE	up
chemokine (C-C motif) receptor 7 (ccr7)	comp52932_c0	1693	73	1048	0.702304	11.9535	1.45201	16.5717	-3.5126	-4.08919	-4.48322	7.35244e-06	0.000417124	0.000417124	TRUE	up
SET binding protein 1 (setbp1)	comp69953_c1	7904	216	2958.26	0.445109	7.22738	4.29635	46.778	-3.44465	-4.02124	-7.49491	6.63462e-14	9.75389e-12	9.75389e-12	TRUE	up
cullin-9	comp70950_c5	2713	140.01	1901.29	0.84056	13.5329	2.78487	30.0645	-3.43238	-4.00897	-6.00299	1.93721e-09	1.94387e-07	1.94387e-07	TRUE	up
Kruppel-like factor 2a (klf2a)	comp45085_c0	2215	830.05	10441	6.10366	91.0245	16.5101	165.1	-3.32191	-3.89851	-13.9445	3.40025e-44	1.65348e-41	1.65348e-41	TRUE	up
uridine phosphorylase 2 (upp2)	comp68933_c0	1639	170	1897.07	1.68939	22.3509	3.38139	29.9977	-3.14917	-3.72576	-5.85303	4.82696e-09	4.55924e-07	4.55924e-07	TRUE	up
hypothetical protein LOC100534958	comp70445_c1	2160	107	1057.23	0.806844	9.45164	2.12828	16.7176	-2.97361	-3.5502	-4.29213	1.76965e-05	0.000925647	0.000925647	TRUE	up
T-cell surface antigen CD2 precursor	comp71719_c0	2528	541.82	5150.4	3.4909	39.3419	10.7771	81.4415	-2.9178	-3.4944	-9.41527	4.71866e-21	1.19319e-18	1.19319e-18	TRUE	up
sushi, von Willebrand factor type A, EGF and pentraxin domain-containing protein 1-like	comp69068_c3	13432	1255.22	9806.79	1.52208	14.0987	24.967	155.071	-2.63484	-3.21144	-12.5402	4.49778e-36	1.88658e-33	1.88658e-33	TRUE	up
SLK protein	comp60316_c0	4553	284	2160.09	1.01597	9.16148	5.6489	34.1568	-2.59613	-3.17272	-5.85347	4.81424e-09	4.55695e-07	4.55695e-07	TRUE	up
polo-like kinase 3 (plk3)	comp64057_c0	3518	1382.77	9788.9	6.40197	53.7316	27.504	154.789	-2.49259	-3.06918	-12.2726	1.27038e-34	5.22941e-32	5.22941e-32	TRUE	up
Ribosomal L39 protein//Colicin immunity protein//Alphaherpesvirus glycoprotein E	comp71458_c1	2737	359	1984.02	2.13638	13.9979	7.14069	31.3726	-2.13537	-2.71197	-5.19372	2.06138e-07	1.50527e-05	1.50527e-05	TRUE	up
aldehyde dehydrogenase 1 family, member L1 (aldh1l1)	comp44713_c0	3421	1315	7091.16	6.26083	40.0272	26.156	112.13	-2.09996	-2.67656	-9.75055	1.83474e-22	5.09027e-20	5.09027e-20	TRUE	up
si:rp71-79p20.2 (si:rp71-79p20.2), mRNA	comp71630_c0	3046	2464.74	12339.1	13.1796	78.2252	49.0249	195.115	-1.99274	-2.56933	-12.5787	2.7653e-36	1.16541e-33	1.16541e-33	TRUE	up
histone deacetylase 8 (hdac8)	comp69641_c0	4198	1457.73	7170.3	5.6558	32.9827	28.995	113.382	-1.96731	-2.54391	-9.53559	1.49038e-21	3.89094e-19	3.89094e-19	TRUE	up
aldolase b, fructose-bisphosphate (aldob)	comp67476_c0	1906	89764.2	424446	767.079	4300.23	1785.46	6711.63	-1.91037	-2.48697	-72.5579	0	0	0	TRUE	up
alpha-1-antiproteinase 2-like	comp62163_c1	2659	578.76	2657.99	3.54519	19.3031	11.5118	42.0299	-1.8683	-2.44489	-5.67621	1.37714e-08	1.22864e-06	1.22864e-06	TRUE	up
Regulator of G-protein signaling 13	comp72804_c0	1544	2312	10516	24.3893	131.521	45.9869	166.287	-1.85438	-2.43097	-11.2536	2.2244e-29	7.78128e-27	7.78128e-27	TRUE	up
hypothetical protein LOC100706919	comp70043_c1	5800	428	1907.29	1.20192	6.35009	8.51314	30.1593	-1.82484	-2.40144	-4.7585	1.95035e-06	0.000121557	0.000121557	TRUE	up
cohesin subunit SA-2-like	comp67083_c0	5529	503.74	1993	1.48395	6.96069	10.0196	31.5146	-1.65319	-2.22979	-4.65292	3.2726e-06	0.000195964	0.000195964	TRUE	up
sodium-dependent phosphate transport protein 2A-like	comp69709_c4	2232	547	2103.03	3.99165	18.1946	10.8801	33.2545	-1.61186	-2.18845	-4.72476	2.30385e-06	0.000142188	0.000142188	TRUE	up
cytochrome P450 1a (CYP1a)	comp71867_c0	2356	1013.67	3808.42	7.00779	31.2148	20.1624	60.2213	-1.5786	-2.1552	-6.29776	3.0198e-10	3.2914e-08	3.2914e-08	TRUE	up
protein kinase JNK1 (JNK1)	comp70006_c0	2444	1582.57	5770.17	10.5468	45.591	31.4781	91.2418	-1.53534	-2.11194	-7.65353	1.95541e-14	3.0045e-12	3.0045e-12	TRUE	up
alanine-glyoxylate aminotransferase b (agxtb)	comp56992_c0	4205	9208.3	33559.1	35.6675	154.112	183.158	530.658	-1.5347	-2.11129	-18.4563	4.64428e-76	3.45405e-73	3.45405e-73	TRUE	up
urate oxidase (uox)	comp57479_c0	3090	1857.24	6748.54	9.78969	42.1738	36.9415	106.712	-1.53042	-2.10701	-8.26476	1.39974e-16	2.61905e-14	2.61905e-14	TRUE	up
amylase, alpha 2A; pancreatic	comp52893_c0	1620	64066.6	229706	644.134	2738.09	1274.32	3632.26	-1.51114	-2.08774	-47.9872	0	0	0	TRUE	up
zgc:136759	comp66248_c0	3292	624	2218.68	3.08734	13.0145	12.4117	35.0832	-1.49908	-2.07568	-4.6937	2.68311e-06	0.000163994	0.000163994	TRUE	up
